# Supplementary material for: Genomic epidemiology of antimicrobial resistance determinants in Chinese swine farm Escherichia coli isolates
Source: Front Microbiol. 2025 Apr 2;16:1575426. doi: 10.3389/fmicb.2025.1575426 (PMC12000052; doi:10.3389/fmicb.2025.1575426)
Supplement: Supplementary file 1 [file Table_1.XLSX]

## Sheet: Sheet1
Isolate	Province	BioSample	Accession number	Amikacin	Gentamicin	Tobramycin	Ertapenem	Imipenem	Meropenem	Cefazolin	Cefuroxime	Cefoxitin	Ceftazidime	Ceftriaxone	Cefepime	Aztreonam	Amoxicillin/Clavulanate	Ampicillin/Sulbactam	Piperacillin/Tazobactam	Colistin	Trimethoprim/Sulfamethoxazole	Chloramphenicol	Fosfomycin	Nitrofurantoin	Ciprofloxacin	Levofloxacin	Norfloxacin	Moxifloxacin	Minocycline	Tetracycline	Tigecycline
Ec-ah41	Anhui	SAMN41222929	JBDIPK000000000	<=8	>8	>8	<=0.25	<=0.25	<=0.13	>16	>16	<=4	<=1	32	4	16	32/16	16/8	<=4/4	4	>4/76	>16	64	64	>4	8	>8	>2	16	>8	<0.5
Ec-bj42	Beijing	SAMN41222928	JBDIPL000000000	<=8	<=2	<=2	<=0.25	<=0.25	<=0.13	4	<=4	<=4	<=1	<=1	<=1	<=2	32/16	>16/8	>64/4	<=1	>4/76	>16	<=16	<=16	<=0.5	<=1	<=2	0.5	2	>8	1
Ec-bj43	Beijing	SAMN41222927	JBDIPM000000000	<=8	<=2	<=2	<=0.25	<=0.25	<=0.13	<=2	<=4	<=4	<=1	<=1	<=1	<=2	<=8/4	8/4	<=4/4	<=1	>4/76	>16	<=16	32	<=0.5	<=1	<=2	0.5	16	>8	1
Ec-bj44	Beijing	SAMN41222926	JBDIPN000000000	<=8	<=2	<=2	<=0.25	<=0.25	<=0.13	<=2	<=4	<=4	<=1	<=1	<=1	<=2	<=8/4	>16/8	<=4/4	<=1	>4/76	>16	<=16	32	<=0.5	<=1	<=2	0.5	>16	>8	1
Ec-bj45	Beijing	SAMN41222925	JBDIPO000000000	<=8	<=2	<=2	<=0.25	<=0.25	<=0.13	<=2	8	<=4	<=1	<=1	<=1	<=2	<=8/4	16/8	<=4/4	<=1	>4/76	>16	<=16	64	<=0.5	<=1	<=2	0.5	4	>8	1
Ec-cq63	Chongqing	SAMN41222924	JBDIPP000000000	<=8	<=2	<=2	<=0.25	<=0.25	<=0.13	<=2	<=4	<=4	<=1	>32	>16	<=2	<=8/4	8/4	<=4/4	<=1	>4/76	>16	>128	>64	>4	2	4	2	>16	>8	<0.5
Ec-cq82	Chongqing	SAMN41222923	JBDIPQ000000000	<=8	<=2	<=2	<=0.25	<=0.25	<=0.13	<=2	<=4	<=4	<=1	<=1	8	32	<=8/4	8/4	<=4/4	<=1	>4/76	>16	>128	32	<=0.5	>8	<=2	<=0.25	4	>8	<0.5
Ec-gs33	Gansu	SAMN41222911	JBDIQC000000000	<=8	>8	8	<=0.25	<=0.25	<=0.13	>16	>16	<=4	8	>32	>16	32	<=8/4	16/8	<=4/4	<=1	>4/76	>16	<=16	<=16	4	4	>8	>2	16	>8	<0.5
Ec-gs34	Gansu	SAMN41222910	JBDIQD000000000	<=8	>8	<=2	<=0.25	<=0.25	<=0.13	>16	>16	<=4	8	>32	>16	32	<=8/4	16/8	<=4/4	<=1	>4/76	>16	<=16	<=16	4	4	>8	>2	16	>8	1
Ec-gs35	Gansu	SAMN41222909	JBDIQE000000000	<=8	>8	<=2	<=0.25	<=0.25	<=0.13	>16	>16	<=4	8	>32	>16	32	<=8/4	16/8	<=4/4	<=1	>4/76	>16	<=16	<=16	4	4	>8	>2	16	>8	1
Ec-gs36	Gansu	SAMN41222908	JBDIQF000000000	<=8	<=2	<=2	<=0.25	<=0.25	<=0.13	<=2	<=4	<=4	<=1	<=1	<=1	<=2	<=8/4	8/4	<=4/4	<=1	4/76	>16	<=16	>64	<=0.5	<=1	<=2	0.5	8	>8	<0.5
Ec-gs37	Gansu	SAMN41222907	JBDIQG000000000	<=8	<=2	<=2	<=0.25	<=0.25	<=0.13	<=2	<=4	<=4	<=1	<=1	<=1	<=2	<=8/4	>16/8	<=4/4	<=1	>4/76	>16	<=16	32	<=0.5	<=1	<=2	0.5	2	>8	<0.5
Ec-gs78	Gansu	SAMN41222906	JBDIQH000000000	<=8	<=2	<=2	<=0.25	<=0.25	<=0.13	>16	>16	<=4	<=1	>32	<=1	<=2	<=8/4	16/8	<=4/4	<=1	<=1/19	>16	<=16	<=16	<=0.5	<=1	<=2	0.5	16	>8	<0.5
Ec-gs80	Gansu	SAMN41222905	JBDIQI000000000	<=8	<=2	<=2	<=0.25	<=0.25	<=0.13	<=2	8	<=4	<=1	<=1	<=1	<=2	<=8/4	8/4	<=4/4	<=1	>4/76	>16	<=16	32	<=0.5	<=1	<=2	1	16	>8	<0.5
Ec-gs81	Gansu	SAMN41222904	JBDIQJ000000000	<=8	<=2	<=2	<=0.25	<=0.25	<=0.13	<=2	8	<=4	<=1	<=1	<=1	<=2	<=8/4	16/8	<=4/4	<=1	>4/76	>16	<=16	<=16	<=0.5	<=1	<=2	0.5	16	>8	<0.5
Ec-gs82	Gansu	SAMN41222903	JBDIQK000000000	<=8	>8	>8	<=0.25	<=0.25	<=0.13	>16	>16	<=4	2	>32	>16	>32	<=8/4	8/4	<=4/4	<=1	>4/76	>16	<=16	<=16	>4	>8	>8	>2	8	>8	1
Ec-gs205	Gansu	SAMN41222916	JBDIPX000000000	<=8	<=2	<=2	<=0.25	<=0.25	<=0.13	4	8	<=4	<=1	<=1	<=1	<=2	<=8/4	8/4	<=4/4	<=1	>4/76	>16	<=16	<=16	<=0.5	<=1	<=2	0.5	<=1	>8	<0.5
Ec-gs207	Gansu	SAMN41222915	JBDIPY000000000	<=8	>8	4	<=0.25	<=0.25	<=0.13	>16	>16	<=4	4	>32	>16	16	<=8/4	16/8	<=4/4	<=1	>4/76	>16	>128	<=16	>4	8	>8	>2	16	>8	<0.5
Ec-gs208	Gansu	SAMN41222914	JBDIPZ000000000	<=8	>8	<=2	<=0.25	<=0.25	<=0.13	>16	>16	<=4	8	>32	8	32	<=8/4	<=4/2	<=4/4	<=1	>4/76	>16	<=16	<=16	>4	8	>8	>2	2	>8	1
Ec-gs209	Gansu	SAMN41222913	JBDIQA000000000	<=8	8	>8	<=0.25	<=0.25	<=0.13	<=2	<=4	<=4	<=1	<=1	<=1	<=2	<=8/4	16/8	<=4/4	<=1	>4/76	>16	<=16	32	>4	4	>8	>2	<=1	>8	<0.5
Ec-gs210	Gansu	SAMN41222912	JBDIQB000000000	<=8	<=2	<=2	<=0.25	<=0.25	<=0.13	<=2	<=4	<=4	<=1	<=1	<=1	<=2	<=8/4	<=4/2	<=4/4	<=1	<=1/19	<=4	<=16	<=16	<=0.5	<=1	<=2	<=0.25	4	>8	<0.5
Ec-gd51	Guangdong	SAMN41222920	JBDIPT000000000	<=8	<=2	<=2	<=0.25	<=0.25	<=0.13	4	<=4	<=4	<=1	<=1	<=1	<=2	<=8/4	8/4	<=4/4	<=1	>4/76	>16	<=16	<=16	<=0.5	<=1	<=2	2	2	>8	<0.5
Ec-gd52	Guangdong	SAMN41222919	JBDIPU000000000	<=8	>8	8	<=0.25	<=0.25	<=0.13	4	<=4	<=4	<=1	<=1	<=1	<=2	<=8/4	8/4	<=4/4	<=1	>4/76	>16	<=16	64	<=0.5	<=1	<=2	2	16	>8	<0.5
Ec-gd53	Guangdong	SAMN41222918	JBDIPV000000000	<=8	<=2	<=2	<=0.25	<=0.25	<=0.13	<=2	<=4	<=4	<=1	<=1	<=1	<=2	<=8/4	8/4	<=4/4	<=1	<=1/19	>16	<=16	<=16	<=0.5	<=1	<=2	2	16	>8	<0.5
Ec-gd54	Guangdong	SAMN41222917	JBDIPW000000000	<=8	<=2	<=2	<=0.25	<=0.25	<=0.13	4	<=4	<=4	<=1	<=1	<=1	<=2	<=8/4	16/8	<=4/4	<=1	>4/76	>16	<=16	<=16	1	<=1	4	2	2	>8	<0.5
Ec-gx36	Guangxi	SAMN41222902	JBDIQL000000000	<=8	<=2	<=2	<=0.25	<=0.25	<=0.13	4	<=4	<=4	<=1	<=1	<=1	<=2	<=8/4	16/8	<=4/4	<=1	<=1/19	>16	<=16	<=16	1	<=1	<=2	2	8	>8	1
Ec-gx37	Guangxi	SAMN41222901	JBDIQM000000000	<=8	<=2	<=2	<=0.25	<=0.25	<=0.13	>16	>16	<=4	4	>32	>16	16	<=8/4	16/8	<=4/4	<=1	>4/76	>16	<=16	<=16	<=0.5	<=1	<=2	<=0.25	2	>8	1
Ec-gx38	Guangxi	SAMN41222900	JBDIQN000000000	<=8	<=2	<=2	<=0.25	0.5	<=0.13	>16	16	16	4	8	<=1	<=2	32/16	16/8	<=4/4	<=1	<=1/19	>16	<=16	<=16	<=0.5	<=1	<=2	2	2	>8	1
Ec-gx39	Guangxi	SAMN41222899	JBDIQO000000000	<=8	<=2	<=2	<=0.25	<=0.25	<=0.13	4	<=4	<=4	<=1	<=1	<=1	<=2	32/16	>16/8	16/4	<=1	<=1/19	>16	<=16	32	<=0.5	<=1	<=2	2	8	>8	1
Ec-gz23	Guizhou	SAMN41222898	JBDIQP000000000	<=8	>8	4	<=0.25	<=0.25	<=0.13	<=2	<=4	<=4	<=1	<=1	<=1	<=2	<=8/4	8/4	<=4/4	<=1	>4/76	>16	<=16	<=16	<=0.5	<=1	<=2	0.5	2	>8	1
Ec-gz24	Guizhou	SAMN41222897	JBDIQQ000000000	<=8	<=2	<=2	<=0.25	<=0.25	<=0.13	<=2	<=4	<=4	<=1	<=1	<=1	<=2	<=8/4	8/4	<=4/4	<=1	>4/76	>16	<=16	<=16	<=0.5	<=1	<=2	0.5	4	>8	1
Ec-gz25	Guizhou	SAMN41222896	JBDIQR000000000	<=8	<=2	<=2	<=0.25	<=0.25	<=0.13	<=2	<=4	<=4	<=1	<=1	<=1	<=2	<=8/4	8/4	<=4/4	<=1	>4/76	>16	<=16	32	<=0.5	<=1	<=2	0.5	2	>8	1
Ec-gz95	Guizhou	SAMN41222895	JBDIQS000000000	<=8	>8	4	<=0.25	<=0.25	<=0.13	<=2	<=4	<=4	<=1	<=1	<=1	<=2	<=8/4	8/4	<=4/4	<=1	>4/76	>16	<=16	32	>4	<=1	<=2	<=0.25	16	>8	<0.5
Ec-hn31	Hainan	SAMN41222878	JBDIRJ000000000	<=8	<=2	<=2	<=0.25	<=0.25	<=0.13	<=2	<=4	<=4	<=1	<=1	<=1	<=2	<=8/4	8/4	<=4/4	<=1	4/76	>16	<=16	<=16	<=0.5	<=1	<=2	2	2	>8	1
Ec-hn35	Hainan	SAMN41222877	JBDIRK000000000	<=8	>8	>8	<=0.25	<=0.25	<=0.13	<=2	<=4	<=4	<=1	<=1	<=1	<=2	<=8/4	16/8	<=4/4	<=1	>4/76	>16	<=16	<=16	>4	8	>8	>2	2	>8	1
Ec-hb26	Hebei	SAMN41222894	JBDIQT000000000	<=8	<=2	<=2	<=0.25	<=0.25	<=0.13	4	<=4	<=4	<=1	<=1	<=1	<=2	16/8	>16/8	<=4/4	<=1	<=1/19	<=4	<=16	<=16	>4	>8	>8	>2	4	>8	<0.5
Ec-hb27	Hebei	SAMN41222893	JBDIQU000000000	<=8	<=2	8	<=0.25	<=0.25	<=0.13	>16	>16	<=4	2	>32	4	16	16/8	16/8	<=4/4	<=1	<=1/19	>16	<=16	32	1	<=1	4	1	2	>8	1
Ec-hb28	Hebei	SAMN41222892	JBDIQV000000000	<=8	>8	>8	<=0.25	8	<=0.13	>16	>16	<=4	<=1	<=1	<=1	<=2	16/8	16/8	<=4/4	>4	>4/76	>16	32	>64	4	4	4	>2	>16	>8	2
Ec-hb29	Hebei	SAMN41222891	JBDIQW000000000	<=8	>8	8	<=0.25	<=0.25	<=0.13	<=2	<=4	<=4	<=1	<=1	<=1	<=2	<=8/4	8/4	<=4/4	>4	>4/76	>16	<=16	32	>4	8	8	>2	2	>8	<0.5
Ec-hb30	Hebei	SAMN41222890	JBDIQX000000000	<=8	<=2	<=2	<=0.25	0.5	<=0.13	>16	>16	<=4	16	>32	8	32	<=8/4	16/8	<=4/4	<=1	>4/76	16	<=16	<=16	1	<=1	4	2	4	>8	<0.5
Ec-hb76	Hebei	SAMN41222889	JBDIQY000000000	<=8	<=2	<=2	<=0.25	<=0.25	<=0.13	<=2	<=4	<=4	<=1	<=1	<=1	<=2	<=8/4	<=4/2	<=4/4	<=1	>4/76	>16	<=16	<=16	<=0.5	<=1	<=2	0.5	2	>8	1
Ec-hen24	Henan	SAMN41222837	CP155685	>32	>8	>8	>2	>8	>8	>16	>16	>16	>32	>32	>16	4	>32/16	>16/8	>64/4	>4	>4/76	>16	>128	32	>4	>8	>8	>2	4	>8	1
Ec-hen115	Henan	SAMN41222830	CP155742	>32	>8	>8	>2	8	4	>16	>16	>16	>32	>32	16	<=2	32/16	>16/8	>64/4	>4	>4/76	>16	128	64	1	<=1	<=2	>2	16	>8	1
Ec-hen191	Henan	SAMN41222888	JBDIQZ000000000	>32	>8	>8	<=0.25	<=0.25	<=0.13	>16	8	>16	<=1	<=1	<=1	<=2	32/16	16/8	<=4/4	>4	>4/76	>16	<=16	>64	1	2	<=2	>2	16	>8	2
Ec-hen192	Henan	SAMN41222887	JBDIRA000000000	>32	>8	>8	<=0.25	<=0.25	<=0.13	>16	>16	>16	2	<=1	<=1	<=2	32/16	>16/8	<=4/4	>4	>4/76	>16	<=16	32	>4	>8	>8	>2	8	>8	2
Ec-hen197	Henan	SAMN41222886	JBDIRB000000000	>32	>8	>8	1	<=0.25	0.25	>16	>16	>16	32	>32	>16	32	>32/16	>16/8	<=4/4	<=1	>4/76	>16	<=16	64	>4	>8	>8	>2	16	>8	2
Ec-hen207	Henan	SAMN41222885	JBDIRC000000000	>32	>8	>8	>2	>8	>8	>16	>16	>16	>32	>32	>16	>32	32/16	>16/8	>64/4	<=1	>4/76	>16	>128	>64	>4	>8	>8	>2	2	>8	1
Ec-hen208	Henan	SAMN41222884	JBDIRD000000000	>32	>8	>8	<=0.25	<=0.25	<=0.13	>16	>16	>16	2	<=1	<=1	<=2	32/16	16/8	<=4/4	>4	>4/76	>16	<=16	32	>4	>8	>8	>2	8	>8	2
Ec-hen229	Henan	SAMN41222883	JBDIRE000000000	>32	>8	>8	<=0.25	<=0.25	<=0.13	>16	>16	>16	2	<=1	<=1	<=2	32/16	16/8	<=4/4	>4	>4/76	>16	<=16	32	>4	>8	>8	>2	8	>8	2
Ec-hen249	Henan	SAMN41222882	JBDIRF000000000	>32	>8	>8	<=0.25	0.5	<=0.13	>16	>16	>16	8	32	<=1	16	32/16	>16/8	<=4/4	>4	<=1/19	>16	>128	64	>4	>8	>8	>2	2	>8	1
Ec-hlj70	Heilongjiang	SAMN41222881	JBDIRG000000000	<=8	>8	8	<=0.25	<=0.25	<=0.13	<=2	<=4	<=4	<=1	<=1	<=1	<=2	<=8/4	<=4/2	<=4/4	<=1	>4/76	>16	<=16	32	<=0.5	<=1	<=2	0.5	16	>8	<0.5
Ec-hlj72	Heilongjiang	SAMN41222880	JBDIRH000000000	<=8	>8	8	<=0.25	<=0.25	<=0.13	8	<=4	8	<=1	<=1	<=1	<=2	16/8	>16/8	16/4	<=1	>4/76	>16	<=16	64	<=0.5	<=1	<=2	0.5	4	>8	<0.5
Ec-hlj73	Heilongjiang	SAMN41222879	JBDIRI000000000	<=8	<=2	<=2	<=0.25	<=0.25	<=0.13	<=2	<=4	<=4	<=1	<=1	<=1	<=2	32/16	>16/8	<=4/4	<=1	2/38	>16	<=16	64	<=0.5	<=1	<=2	<=0.25	16	>8	<0.5
Ec-hubj66	Hubei	SAMN41222876	JBDIRL000000000	<=8	<=2	<=2	<=0.25	<=0.25	<=0.13	8	8	8	<=1	<=1	<=1	<=2	<=8/4	16/8	<=4/4	<=1	>4/76	>16	<=16	<=16	<=0.5	<=1	<=2	2	>16	>8	<0.5
Ec-hubj67	Hubei	SAMN41222875	JBDIRM000000000	<=8	>8	8	<=0.25	0.5	<=0.13	8	<=4	<=4	<=1	<=1	<=1	<=2	16/8	>16/8	<=4/4	<=1	<=1/19	>16	<=16	<=16	<=0.5	<=1	<=2	<=0.25	8	>8	<0.5
Ec-hubj68	Hubei	SAMN41222874	JBDIRN000000000	<=8	>8	8	<=0.25	<=0.25	<=0.13	4	<=4	<=4	<=1	<=1	<=1	<=2	<=8/4	16/8	<=4/4	<=1	>4/76	>16	<=16	32	<=0.5	<=1	<=2	1	16	>8	<0.5
Ec-hubs61	Hubei	SAMN41222873	JBDIRO000000000	<=8	<=2	<=2	<=0.25	<=0.25	<=0.13	4	<=4	<=4	<=1	<=1	<=1	<=2	32/16	>16/8	16/4	<=1	>4/76	>16	<=16	<=16	<=0.5	<=1	<=2	2	8	>8	<0.5
Ec-hubs62	Hubei	SAMN41222872	JBDIRP000000000	<=8	<=2	<=2	<=0.25	<=0.25	<=0.13	<=2	<=4	<=4	<=1	<=1	<=1	<=2	<=8/4	<=4/2	<=4/4	<=1	>4/76	8	<=16	32	<=0.5	<=1	<=2	1	16	>8	<0.5
Ec-hubs63	Hubei	SAMN41222871	JBDIRQ000000000	<=8	<=2	<=2	<=0.25	<=0.25	<=0.13	<=2	<=4	<=4	<=1	<=1	<=1	<=2	<=8/4	8/4	<=4/4	<=1	<=1/19	<=4	<=16	<=16	<=0.5	<=1	<=2	0.5	2	>8	<0.5
Ec-hubs64	Hubei	SAMN41222870	JBDIRR000000000	<=8	>8	>8	<=0.25	<=0.25	<=0.13	4	<=4	<=4	<=1	<=1	<=1	<=2	>32/16	>16/8	8/4	<=1	>4/76	>16	<=16	>64	4	2	8	<=0.25	2	>8	<0.5
Ec-sha66	Hubei	SAMN41222814	JBDITS000000000	<=8	<=2	<=2	<=0.25	<=0.25	<=0.13	>16	>16	<=4	<=1	8	<=1	<=2	<=8/4	16/8	<=4/4	<=1	>4/76	>16	<=16	<=16	<=0.5	<=1	<=2	2	16	>8	1
Ec-sha67	Hubei	SAMN41222813	JBDITT000000000	<=8	<=2	<=2	<=0.25	<=0.25	<=0.13	4	<=4	<=4	<=1	<=1	<=1	<=2	<=8/4	16/8	<=4/4	<=1	>4/76	>16	<=16	<=16	<=0.5	<=1	<=2	1	>16	>8	<0.5
Ec-shb67	Hubei	SAMN41222812	JBDITU000000000	<=8	<=2	<=2	<=0.25	<=0.25	<=0.13	<=2	<=4	<=4	<=1	<=1	<=1	<=2	<=8/4	8/4	<=4/4	<=1	>4/76	>16	<=16	>64	1	2	4	>2	4	>8	1
Ec-shc66	Hubei	SAMN41222811	JBDITV000000000	<=8	<=2	<=2	<=0.25	<=0.25	<=0.13	8	8	8	<=1	<=1	<=1	<=2	<=8/4	16/8	<=4/4	<=1	<=1/19	>16	<=16	32	2	4	<=2	>2	4	>8	<0.5
Ec-hun49	Hunan	SAMN41222869	JBDIRS000000000	<=8	<=2	<=2	<=0.25	<=0.25	<=0.13	<=2	<=4	<=4	<=1	<=1	<=1	<=2	<=8/4	8/4	<=4/4	<=1	>4/76	>16	<=16	<=16	<=0.5	<=1	<=2	0.5	16	>8	16
Ec-hun50	Hunan	SAMN41222868	JBDIRT000000000	<=8	<=2	<=2	<=0.25	<=0.25	<=0.13	>16	>16	<=4	2	>32	2	8	16/8	>16/8	<=4/4	<=1	<=1/19	8	<=16	<=16	2	4	<=2	>2	2	>8	<0.5
Ec-nmg42	Inner Mongolia	SAMN41222845	JBDISQ000000000	>32	>8	>8	<=0.25	<=0.25	<=0.13	>16	>16	<=4	8	>32	>16	32	<=8/4	>16/8	<=4/4	<=1	>4/76	>16	>128	<=16	>4	8	>8	>2	8	>8	<0.5
Ec-js46	Jiangsu	SAMN41222862	JBDIRZ000000000	<=8	<=2	<=2	<=0.25	<=0.25	<=0.13	4	<=4	<=4	<=1	<=1	<=1	<=2	32/16	>16/8	64/4	<=1	<=1/19	>16	<=16	<=16	<=0.5	<=1	<=2	<=0.25	4	>8	<0.5
Ec-js47	Jiangsu	SAMN41222861	JBDISA000000000	<=8	<=2	<=2	<=0.25	<=0.25	<=0.13	4	8	8	<=1	<=1	<=1	<=2	<=8/4	8/4	<=4/4	<=1	>4/76	>16	<=16	<=16	<=0.5	<=1	<=2	0.5	>16	>8	<0.5
Ec-js49	Jiangsu	SAMN41222860	JBDISB000000000	<=8	>8	8	<=0.25	<=0.25	<=0.13	<=2	<=4	<=4	<=1	<=1	<=1	<=2	32/16	>16/8	8/4	<=1	>4/76	>16	<=16	32	<=0.5	<=1	<=2	0.5	>16	>8	<0.5
Ec-js50	Jiangsu	SAMN41222859	JBDISC000000000	<=8	<=2	<=2	<=0.25	<=0.25	<=0.13	4	<=4	<=4	<=1	<=1	<=1	<=2	32/16	>16/8	16/4	<=1	<=1/19	>16	<=16	<=16	<=0.5	<=1	<=2	<=0.25	4	>8	<0.5
Ec-js92	Jiangsu	SAMN41222858	JBDISD000000000	<=8	<=2	<=2	<=0.25	<=0.25	<=0.13	<=2	<=4	<=4	<=1	<=1	<=1	<=2	<=8/4	<=4/2	<=4/4	<=1	<=1/19	<=4	<=16	<=16	<=0.5	<=1	<=2	0.5	2	>8	<0.5
Ec-js93	Jiangsu	SAMN41222857	JBDISE000000000	<=8	<=2	<=2	<=0.25	<=0.25	<=0.13	<=2	<=4	<=4	<=1	<=1	<=1	<=2	<=8/4	8/4	<=4/4	<=1	>4/76	>16	<=16	<=16	<=0.5	<=1	<=2	<=0.25	<=1	<=2	<0.5
Ec-js94	Jiangsu	SAMN41222856	JBDISF000000000	<=8	<=2	<=2	<=0.25	<=0.25	<=0.13	<=2	<=4	<=4	<=1	<=1	<=1	<=2	<=8/4	8/4	<=4/4	<=1	>4/76	>16	<=16	32	<=0.5	<=1	<=2	0.5	4	>8	<0.5
Ec-jx10	Jiangxi	SAMN41222855	JBDISG000000000	<=8	<=2	<=2	<=0.25	<=0.25	<=0.13	4	8	8	<=1	<=1	<=1	<=2	<=8/4	16/8	<=4/4	<=1	>4/76	>16	<=16	32	4	8	4	>2	>16	>8	<0.5
Ec-jx6	Jiangxi	SAMN41222854	JBDISH000000000	<=8	>8	8	<=0.25	0.5	<=0.13	4	<=4	<=4	<=1	<=1	<=1	<=2	16/8	16/8	<=4/4	<=1	>4/76	>16	<=16	32	>4	8	>8	>2	>16	>8	<0.5
Ec-jx7	Jiangxi	SAMN41222853	JBDISI000000000	<=8	<=2	<=2	<=0.25	<=0.25	<=0.13	<=2	<=4	<=4	<=1	<=1	<=1	<=2	<=8/4	16/8	<=4/4	<=1	>4/76	>16	<=16	<=16	<=0.5	<=1	<=2	1	8	>8	<0.5
Ec-jx8	Jiangxi	SAMN41222852	JBDISJ000000000	<=8	<=2	<=2	<=0.25	<=0.25	<=0.13	<=2	<=4	<=4	<=1	<=1	<=1	<=2	<=8/4	16/8	<=4/4	<=1	>4/76	>16	<=16	<=16	<=0.5	<=1	<=2	1	8	>8	<0.5
Ec-jx9	Jiangxi	SAMN41222851	JBDISK000000000	<=8	>8	>8	<=0.25	<=0.25	<=0.13	>16	>16	<=4	<=1	>32	4	>32	<=8/4	16/8	<=4/4	<=1	<=1/19	>16	<=16	32	>4	>8	>8	>2	16	>8	<0.5
Ec-jl41	Jilin	SAMN41222867	JBDIRU000000000	<=8	<=2	<=2	<=0.25	<=0.25	<=0.13	<=2	<=4	<=4	<=1	<=1	<=1	<=2	<=8/4	8/4	<=4/4	<=1	>4/76	>16	<=16	64	<=0.5	<=1	<=2	1	16	>8	<0.5
Ec-jl42	Jilin	SAMN41222866	JBDIRV000000000	<=8	<=2	<=2	<=0.25	<=0.25	<=0.13	<=2	<=4	<=4	<=1	<=1	<=1	<=2	<=8/4	<=4/2	<=4/4	<=1	>4/76	>16	<=16	>64	<=0.5	<=1	<=2	0.5	2	>8	<0.5
Ec-jl43	Jilin	SAMN41222865	JBDIRW000000000	<=8	<=2	<=2	<=0.25	<=0.25	<=0.13	<=2	<=4	<=4	<=1	<=1	<=1	<=2	<=8/4	8/4	<=4/4	<=1	>4/76	>16	<=16	>64	<=0.5	<=1	<=2	0.5	<=1	>8	<0.5
Ec-jl44	Jilin	SAMN41222864	JBDIRX000000000	<=8	<=2	<=2	<=0.25	<=0.25	<=0.13	<=2	<=4	<=4	<=1	<=1	<=1	<=2	<=8/4	<=4/2	<=4/4	<=1	<=1/19	<=4	<=16	32	<=0.5	<=1	<=2	0.5	8	>8	<0.5
Ec-jl45	Jilin	SAMN41222863	JBDIRY000000000	<=8	<=2	<=2	<=0.25	<=0.25	<=0.13	<=2	<=4	<=4	<=1	<=1	<=1	<=2	<=8/4	8/4	<=4/4	<=1	>4/76	16	<=16	<=16	<=0.5	<=1	<=2	1	2	>8	<0.5
Ec-ln31	Liaoning	SAMN41222850	JBDISL000000000	<=8	<=2	<=2	<=0.25	<=0.25	<=0.13	<=2	<=4	<=4	<=1	<=1	<=1	<=2	<=8/4	8/4	<=4/4	<=1	>4/76	>16	<=16	<=16	<=0.5	<=1	<=2	0.5	16	>8	<0.5
Ec-ln32	Liaoning	SAMN41222849	JBDISM000000000	>32	>8	>8	<=0.25	<=0.25	<=0.13	>16	>16	<=4	4	>32	>16	32	<=8/4	16/8	<=4/4	<=1	>4/76	>16	>128	<=16	4	4	8	>2	2	>8	<0.5
Ec-ln33	Liaoning	SAMN41222848	JBDISN000000000	<=8	<=2	<=2	<=0.25	<=0.25	<=0.13	<=2	<=4	<=4	<=1	<=1	<=1	<=2	<=8/4	8/4	<=4/4	<=1	>4/76	>16	<=16	<=16	1	<=1	<=2	0.5	16	>8	<0.5
Ec-ln34	Liaoning	SAMN41222847	JBDISO000000000	<=8	<=2	<=2	<=0.25	<=0.25	<=0.13	<=2	<=4	<=4	<=1	<=1	<=1	<=2	<=8/4	8/4	<=4/4	<=1	>4/76	>16	<=16	32	<=0.5	<=1	<=2	2	4	>8	<0.5
Ec-ln35	Liaoning	SAMN41222846	JBDISP000000000	<=8	<=2	<=2	<=0.25	<=0.25	<=0.13	>16	>16	<=4	8	>32	>16	>32	<=8/4	>16/8	<=4/4	<=1	>4/76	>16	<=16	<=16	>4	>8	>8	>2	4	>8	<0.5
Ec-nx26	Ningxia	SAMN41222844	JBDISR000000000	<=8	<=2	<=2	<=0.25	<=0.25	<=0.13	<=2	<=4	<=4	<=1	<=1	<=1	<=2	16/8	16/8	<=4/4	<=1	>4/76	>16	<=16	<=16	>4	8	>8	>2	4	>8	<0.5
Ec-nx27	Ningxia	SAMN41222843	JBEQCU000000000	<=8	<=2	>8	<=0.25	<=0.25	<=0.13	<=2	<=4	<=4	<=1	<=1	<=1	<=2	32/16	>16/8	<=4/4	<=1	>4/76	>16	<=16	32	<=0.5	<=1	<=2	0.5	2	>8	<0.5
Ec-nx28	Ningxia	SAMN41222842	JBDISS000000000	<=8	<=2	>8	<=0.25	<=0.25	<=0.13	>16	>16	<=4	<=1	>32	>16	<=2	<=8/4	>16/8	<=4/4	<=1	>4/76	>16	<=16	>64	<=0.5	<=1	<=2	0.5	16	>8	<0.5
Ec-nx29	Ningxia	SAMN41222841	JBDIST000000000	<=8	<=2	<=2	<=0.25	<=0.25	<=0.13	<=2	<=4	<=4	<=1	<=1	<=1	<=2	32/16	>16/8	<=4/4	<=1	>4/76	16	<=16	<=16	<=0.5	<=1	<=2	<=0.25	4	>8	<0.5
Ec-nx30	Ningxia	SAMN41222840	JBDISU000000000	<=8	<=2	<=2	<=0.25	<=0.25	<=0.13	<=2	<=4	<=4	<=1	<=1	<=1	<=2	32/16	>16/8	<=4/4	<=1	>4/76	16	<=16	32	<=0.5	<=1	<=2	0.5	16	>8	<0.5
Ec-sd61	Shandong	SAMN41222827	JBDITF000000000	<=8	<=2	<=2	<=0.25	<=0.25	<=0.13	8	<=4	8	<=1	<=1	<=1	<=2	<=8/4	16/8	<=4/4	<=1	>4/76	>16	<=16	32	<=0.5	<=1	<=2	<=0.25	>16	>8	<0.5
Ec-sd62	Shandong	SAMN41222826	JBDITG000000000	<=8	<=2	<=2	<=0.25	<=0.25	<=0.13	<=2	<=4	<=4	<=1	<=1	<=1	<=2	<=8/4	8/4	<=4/4	<=1	4/76	>16	<=16	32	<=0.5	<=1	<=2	>2	8	>8	<0.5
Ec-sd63	Shandong	SAMN41222825	JBDITH000000000	<=8	<=2	<=2	<=0.25	<=0.25	<=0.13	4	8	<=4	<=1	<=1	<=1	<=2	<=8/4	16/8	<=4/4	<=1	>4/76	>16	<=16	<=16	>4	>8	>8	<=0.25	>16	>8	<0.5
Ec-sd64	Shandong	SAMN41222824	JBDITI000000000	<=8	<=2	<=2	<=0.25	<=0.25	<=0.13	4	<=4	<=4	<=1	<=1	<=1	<=2	<=8/4	8/4	<=4/4	<=1	>4/76	>16	<=16	64	<=0.5	<=1	<=2	0.5	2	>8	<0.5
Ec-sd65	Shandong	SAMN41222823	JBDITJ000000000	<=8	<=2	<=2	<=0.25	<=0.25	<=0.13	<=2	<=4	<=4	<=1	<=1	<=1	<=2	<=8/4	8/4	<=4/4	<=1	>4/76	>16	<=16	<=16	<=0.5	<=1	<=2	<=0.25	<=1	>8	1
Ec-sh41	Shanghai	SAMN41222822	JBDITK000000000	<=8	<=2	<=2	<=0.25	<=0.25	<=0.13	<=2	<=4	<=4	<=1	32	<=1	<=2	<=8/4	8/4	<=4/4	<=1	>4/76	>16	<=16	32	<=0.5	<=1	<=2	<=0.25	8	>8	1
Ec-sh42	Shanghai	SAMN41222821	JBDITL000000000	<=8	<=2	<=2	<=0.25	<=0.25	<=0.13	<=2	<=4	<=4	<=1	<=1	<=1	<=2	<=8/4	8/4	<=4/4	<=1	>4/76	>16	<=16	<=16	<=0.5	<=1	<=2	0.5	4	>8	1
Ec-sh43	Shanghai	SAMN41222820	JBDITM000000000	<=8	<=2	<=2	<=0.25	<=0.25	<=0.13	>16	>16	<=4	8	>32	>16	16	<=8/4	16/8	<=4/4	<=1	>4/76	>16	<=16	32	<=0.5	<=1	<=2	<=0.25	4	>8	1
Ec-sh44	Shanghai	SAMN41222819	JBDITN000000000	<=8	<=2	<=2	<=0.25	<=0.25	<=0.13	<=2	>16	<=4	<=1	16	<=1	<=2	<=8/4	8/4	<=4/4	<=1	>4/76	>16	<=16	<=16	<=0.5	<=1	<=2	0.5	2	>8	1
Ec-sh86	Shanghai	SAMN41222818	JBDITO000000000	<=8	<=2	<=2	<=0.25	<=0.25	<=0.13	4	<=4	<=4	<=1	<=1	<=1	<=2	<=8/4	16/8	<=4/4	<=1	>4/76	>16	<=16	<=16	<=0.5	<=1	<=2	0.5	8	>8	1
Ec-sh88	Shanghai	SAMN41222817	JBDITP000000000	<=8	<=2	<=2	<=0.25	<=0.25	<=0.13	<=2	<=4	<=4	<=1	<=1	<=1	<=2	<=8/4	<=4/2	<=4/4	<=1	>4/76	>16	<=16	<=16	<=0.5	<=1	<=2	0.5	8	>8	1
Ec-sh89	Shanghai	SAMN41222816	JBDITQ000000000	<=8	<=2	<=2	<=0.25	<=0.25	<=0.13	<=2	<=4	<=4	<=1	<=1	<=1	<=2	<=8/4	8/4	<=4/4	<=1	>4/76	>16	<=16	<=16	<=0.5	<=1	<=2	<=0.25	2	>8	1
Ec-sh90	Shanghai	SAMN41222815	JBDITR000000000	<=8	<=2	<=2	<=0.25	<=0.25	<=0.13	<=2	<=4	<=4	<=1	8	<=1	<=2	<=8/4	8/4	<=4/4	<=1	>4/76	>16	<=16	64	<=0.5	<=1	<=2	1	>16	>8	1
Ec-sax33	Shaanxi	SAMN41222836	JBDISX000000000	<=8	4	8	<=0.25	<=0.25	<=0.13	<=2	>16	<=4	<=1	<=1	4	32	<=8/4	16/8	<=4/4	<=1	>4/76	>16	<=16	64	>4	4	>8	>2	2	>8	<0.5
Ec-sax35	Shaanxi	SAMN41222835	JBDISY000000000	<=8	>8	4	<=0.25	<=0.25	<=0.13	>16	>16	8	<=1	>32	4	32	<=8/4	16/8	<=4/4	<=1	>4/76	>16	<=16	>64	>4	>8	>8	>2	16	>8	<0.5
Ec-sax37	Shaanxi	SAMN41222834	JBDISZ000000000	<=8	>8	8	<=0.25	<=0.25	<=0.13	<=2	<=4	<=4	<=1	<=1	<=1	<=2	<=8/4	<=4/2	<=4/4	<=1	>4/76	16	<=16	>64	>4	>8	>8	>2	8	>8	<0.5
Ec-sax38	Shaanxi	SAMN41222833	JBDITA000000000	<=8	>8	>8	<=0.25	<=0.25	<=0.13	<=2	<=4	<=4	<=1	<=1	<=1	16	16/8	16/8	<=4/4	<=1	>4/76	>16	<=16	>64	>4	8	>8	>2	4	>8	<0.5
Ec-sax40	Shaanxi	SAMN41222832	JBDITB000000000	<=8	<=2	<=2	<=0.25	<=0.25	<=0.13	>16	>16	<=4	4	>32	16	16	<=8/4	8/4	<=4/4	<=1	<=1/19	<=4	<=16	32	<=0.5	<=1	<=2	<=0.25	16	>8	<0.5
Ec-sx26	Shanxi	SAMN41222810	JBDITW000000000	<=8	>8	8	<=0.25	<=0.25	<=0.13	<=2	<=4	<=4	<=1	<=1	<=1	<=2	16/8	16/8	<=4/4	<=1	>4/76	<=4	<=16	>64	<=0.5	<=1	<=2	2	4	>8	1
Ec-sx27	Shanxi	SAMN41222809	JBDITX000000000	<=8	>8	8	<=0.25	<=0.25	<=0.13	<=2	<=4	<=4	<=1	<=1	<=1	<=2	32/16	16/8	<=4/4	<=1	>4/76	<=4	<=16	>64	<=0.5	<=1	<=2	2	4	>8	1
Ec-sx29	Shanxi	SAMN41222808	JBDITY000000000	<=8	<=2	<=2	<=0.25	<=0.25	<=0.13	<=2	<=4	<=4	<=1	<=1	<=1	<=2	32/16	>16/8	<=4/4	<=1	>4/76	>16	<=16	<=16	<=0.5	<=1	<=2	<=0.25	16	>8	<0.5
Ec-sx30	Shanxi	SAMN41222807	JBDITZ000000000	<=8	>8	8	<=0.25	<=0.25	<=0.13	<=2	<=4	<=4	<=1	<=1	<=1	<=2	16/8	16/8	<=4/4	<=1	>4/76	<=4	<=16	>64	<=0.5	<=1	<=2	2	4	>8	1
Ec-sx47	Shanxi	SAMN41222806	JBDIUA000000000	<=8	<=2	<=2	<=0.25	<=0.25	<=0.13	<=2	<=4	<=4	<=1	<=1	<=1	<=2	<=8/4	8/4	<=4/4	<=1	>4/76	>16	<=16	<=16	<=0.5	<=1	<=2	2	8	>8	<0.5
Ec-sc61	Sichuan	SAMN41222831	JBDITC000000000	<=8	<=2	<=2	<=0.25	<=0.25	<=0.13	<=2	<=4	<=4	<=1	<=1	<=1	<=2	<=8/4	8/4	<=4/4	<=1	>4/76	>16	<=16	<=16	<=0.5	<=1	<=2	0.5	2	>8	1
Ec-sc63	Sichuan	SAMN41222829	JBDITD000000000	<=8	<=2	<=2	<=0.25	<=0.25	<=0.13	<=2	<=4	<=4	<=1	<=1	<=1	<=2	<=8/4	<=4/2	<=4/4	<=1	<=1/19	<=4	<=16	32	<=0.5	<=1	<=2	<=0.25	2	>8	<0.5
Ec-sc64	Sichuan	SAMN41222828	JBDITE000000000	<=8	<=2	<=2	<=0.25	<=0.25	<=0.13	<=2	<=4	<=4	<=1	<=1	<=1	<=2	<=8/4	<=4/2	<=4/4	<=1	<=1/19	<=4	<=16	<=16	<=0.5	<=1	<=2	<=0.25	<=1	<=2	<0.5
Ec-xz31	Tibet	SAMN41222802	JBDIUE000000000	<=8	<=2	<=2	<=0.25	<=0.25	<=0.13	<=2	<=4	<=4	<=1	<=1	<=1	<=2	<=8/4	16/8	<=4/4	<=1	<=1/19	>16	<=16	<=16	<=0.5	<=1	<=2	0.5	2	>8	<0.5
Ec-xz32	Tibet	SAMN41222801	JBDIUF000000000	<=8	<=2	<=2	<=0.25	<=0.25	<=0.13	4	<=4	<=4	<=1	<=1	<=1	<=2	<=8/4	16/8	<=4/4	<=1	2/38	<=4	<=16	64	<=0.5	<=1	<=2	0.5	4	>8	1
Ec-xz34	Tibet	SAMN41222800	JBDIUG000000000	<=8	<=2	<=2	<=0.25	<=0.25	<=0.13	<=2	<=4	<=4	<=1	<=1	<=1	<=2	<=8/4	<=4/2	<=4/4	<=1	<=1/19	<=4	<=16	<=16	<=0.5	<=1	<=2	<=0.25	16	>8	<0.5
Ec-xz35	Tibet	SAMN41222799	JBDIUH000000000	<=8	<=2	<=2	<=0.25	<=0.25	<=0.13	<=2	<=4	<=4	<=1	<=1	<=1	<=2	<=8/4	<=4/2	<=4/4	<=1	<=1/19	<=4	64	32	<=0.5	<=1	<=2	<=0.25	2	>8	1
Ec-xz56	Tibet	SAMN41222798	JBDIUI000000000	<=8	<=2	<=2	<=0.25	<=0.25	<=0.13	<=2	<=4	<=4	<=1	<=1	<=1	<=2	<=8/4	<=4/2	<=4/4	<=1	<=1/19	<=4	<=16	32	<=0.5	<=1	<=2	<=0.25	<=1	<=2	<0.5
Ec-xz57	Tibet	SAMN41222797	JBDIUJ000000000	<=8	<=2	<=2	<=0.25	<=0.25	<=0.13	<=2	<=4	<=4	<=1	<=1	<=1	<=2	<=8/4	<=4/2	<=4/4	<=1	<=1/19	<=4	<=16	<=16	<=0.5	<=1	<=2	<=0.25	<=1	<=2	<0.5
Ec-xz58	Tibet	SAMN41222796	JBDIUK000000000	<=8	<=2	<=2	<=0.25	<=0.25	<=0.13	<=2	8	<=4	<=1	<=1	<=1	<=2	<=8/4	16/8	<=4/4	<=1	4/76	>16	<=16	32	>4	4	>8	>2	<=1	>8	1
Ec-xz59	Tibet	SAMN41222795	JBDIUL000000000	<=8	<=2	<=2	<=0.25	<=0.25	<=0.13	<=2	<=4	<=4	<=1	<=1	<=1	<=2	<=8/4	8/4	<=4/4	<=1	<=1/19	>16	<=16	<=16	<=0.5	<=1	<=2	0.5	2	>8	1
Ec-xz60	Tibet	SAMN41222794	JBDIUM000000000	<=8	<=2	<=2	<=0.25	<=0.25	<=0.13	<=2	<=4	<=4	<=1	<=1	<=1	<=2	<=8/4	<=4/2	<=4/4	<=1	<=1/19	<=4	<=16	32	<=0.5	<=1	<=2	<=0.25	2	>8	1
Ec-xj67	Xinjiang	SAMN41222804	JBDIUC000000000	<=8	>8	4	<=0.25	<=0.25	<=0.13	<=2	<=4	<=4	<=1	<=1	<=1	<=2	<=8/4	8/4	<=4/4	<=1	>4/76	>16	<=16	<=16	4	4	8	>2	16	>8	<0.5
Ec-xj69	Xinjiang	SAMN41222803	JBDIUD000000000	<=8	<=2	<=2	<=0.25	<=0.25	<=0.13	<=2	<=4	<=4	<=1	<=1	<=1	<=2	<=8/4	<=4/2	<=4/4	<=1	>4/76	16	<=16	32	4	4	8	>2	<=1	<=2	<0.5
Ec-yn39	Yunnan	SAMN41222793	JBDIUN000000000	<=8	>8	8	<=0.25	<=0.25	<=0.13	>16	>16	16	2	>32	4	4	16/8	>16/8	<=4/4	<=1	>4/76	>16	<=16	>64	>4	>8	>8	>2	16	>8	<0.5
Ec-yn42	Yunnan	SAMN41222792	JBDIUO000000000	<=8	>8	8	<=0.25	<=0.25	<=0.13	<=2	<=4	<=4	<=1	<=1	<=1	<=2	<=8/4	8/4	<=4/4	<=1	>4/76	<=4	<=16	<=16	>4	8	>8	>2	4	>8	<0.5
Ec-yn43	Yunnan	SAMN41222791	JBDIUP000000000	<=8	>8	8	<=0.25	<=0.25	<=0.13	4	8	16	<=1	<=1	<=1	<=2	<=8/4	16/8	<=4/4	<=1	>4/76	>16	<=16	>64	>4	>8	>8	>2	4	>8	<0.5
Ec-zj42	Yunnan	SAMN41222789	JBDIUR000000000	<=8	>8	8	<=0.25	<=0.25	<=0.13	4	8	<=4	<=1	<=1	<=1	<=2	<=8/4	16/8	<=4/4	<=1	>4/76	>16	<=16	<=16	2	2	>8	>2	16	>8	<0.5
Ec-zj44	Zhejiang	SAMN41222930	JBDIPJ000000000	<=8	<=2	<=2	<=0.25	<=0.25	<=0.13	<=2	<=4	<=4	<=1	<=1	<=1	<=2	<=8/4	<=4/2	<=4/4	<=1	>4/76	16	<=16	64	<=0.5	<=1	<=2	<=0.25	2	>8	<0.5
Ec-yn45	Zhejiang	SAMN41222790	JBDIUQ000000000	<=8	<=2	<=2	<=0.25	<=0.25	<=0.13	>16	16	>16	4	16	<=1	<=2	16/8	16/8	<=4/4	<=1	>4/76	>16	<=16	<=16	<=0.5	<=1	<=2	0.5	2	>8	<0.5
Ec-fj18	Fujian	SAMN41222922	JBDIPR000000000	<=8	>8	8	<=0.25	<=0.25	<=0.13	<=2	<=4	<=4	<=1	<=1	<=1	<=2	<=8/4	8/4	<=4/4	<=1	<=1/19	>16	<=16	<=16	<=0.5	<=1	<=2	2	2	>8	1
Ec-fj21	Fujian	SAMN41222921	JBDIPS000000000	<=8	<=2	<=2	<=0.25	<=0.25	<=0.13	<=2	<=4	<=4	<=1	<=1	<=1	<=2	<=8/4	<=4/2	<=4/4	<=1	>4/76	>16	<=16	32	>4	>8	>8	>2	2	>8	1
Ec-tj	Tianjin	SAMN41222805	JBDIUB000000000	<=8	>8	>8	>2	<=0.25	1	>16	>16	<=4	<=1	>32	16	<=2	<=8/4	>16/8	64/4	<=1	>4/76	>16	<=16	<=16	<=0.5	<=1	<=2	0.5	16	>8	<0.5
Ec-qh17	Qinghai	SAMN41222839	JBDISV000000000	<=8	>8	4	<=0.25	<=0.25	<=0.13	>16	>16	>16	8	32	<=1	4	16/8	16/8	<=4/4	<=1	>4/76	>16	<=16	<=16	>4	8	>8	>2	16	>8	<0.5
Ec-qh20	Qinghai	SAMN41222838	JBDISW000000000	<=8	>8	8	<=0.25	<=0.25	<=0.13	<=2	<=4	<=4	<=1	<=1	<=1	<=2	<=8/4	<=4/2	<=4/4	<=1	>4/76	>16	<=16	<=16	4	4	8	>2	16	>8	<0.5
ATCC25922	-	-	-	<=8	<=2	<=2	<=0.25	<=0.25	<=0.13	<=2	<=4	<=4	<=1	<=1	<=1	<=2	<=8/4	<=4/2	<=4/4	<=1	<=1/19	<=4	<=16	<=16	<=0.5	<=1	<=0.5	<=2	<=1	<=2	<=1
Rasistance rate	-	-	-	0.0774648	0.330986	0.15493	0.028169	0.028169	0.0211268	0.288732	0.246479	0.0774648	0.0352113	0.246479	0.126761	0.161972	0.169014	0.204225	0.028169	0.0704225	0.78169	0.809859	0.056338	0.126761	0.302817	0.211268	0.239437	0.809859	0.34507	0.964789	0.366197
