# Supplementary material for: Genomic epidemiology of antimicrobial resistance determinants in Chinese swine farm Escherichia coli isolates
Source: Front Microbiol. 2025 Apr 2;16:1575426. doi: 10.3389/fmicb.2025.1575426 (PMC12000052; doi:10.3389/fmicb.2025.1575426)
Supplement: Supplementary file 2 [file Table_2.XLSX]

## Sheet: Sheet1
Isolates	adk	fumC	gyrB	icd	mdh	purA	recA	ST
Ec-ah41	6	4	3	18	7	7	6	ST20
Ec-bj42	10	11	4	8	8	8	2	ST10
Ec-bj43	9	175	33	131	24	8	7	ST877
Ec-bj44	43	41	15	18	11	7	6	ST101
Ec-bj45	136	11	4	1	8	18	2	ST1602
Ec-cq63	10	11	4	8	8	8	2	ST10
Ec-cq82	9	175	33	131	24	8	7	ST877
Ec-fi18	6	4	4	16	24	8	14	ST58
Ec-fi21	6	95	33	18	9	8	6	ST2509
Ec-gd51	10	11	4	1	837	8	2	Unknown
Ec-gd52	112	11	5	12	8	8	86	ST542
Ec-gd53	8	7	1	8	8	8	6	ST46
Ec-gd54	10	7	4	8	12	8	2	ST746
Ec-gs33	43	41	15	18	11	7	6	ST101
Ec-gs34	43	41	15	18	11	7	6	ST101
Ec-gs35	43	41	15	18	11	7	6	ST101
Ec-gs36	9	175	33	131	24	8	7	ST877
Ec-gs37	9	6	33	131	24	8	7	ST641
Ec-gs78	6	4	14	16	24	8	14	ST155
Ec-gs80	10	11	4	8	8	8	2	ST10
Ec-gs81	10	11	4	8	8	8	2	ST10
Ec-gs82	9	6	33	131	24	8	73	ST4385
Ec-gs205	10	11	4	8	8	8	2	ST10
Ec-gs207	136	11	4	1	8	18	2	ST1602
Ec-gs208	101	88	97	108	26	79	2	ST457
Ec-gs209	10	11	4	8	20	8	7	ST3997
Ec-gs210	58	53	231	140	1	434	2	ST6745
Ec-gx36	112	11	5	12	8	8	86	ST542
Ec-gx37	6	11	4	10	7	8	6	ST93
Ec-gx38	43	41	15	18	11	7	6	ST101
Ec-gx39	6	65	5	1	9	8	6	ST201
Ec-gz23	10	11	4	12	8	8	2	ST218
Ec-gz24	6	1588	346	1	8	18	2	ST11038
Ec-gz25	9	6	33	131	24	8	7	ST641
Ec-gz95	10	11	4	8	8	13	73	ST617
Ec-hb26	112	11	5	12	8	8	86	ST542
Ec-hb27	9	6	33	131	24	8	7	ST641
Ec-hb28	6	4	4	16	24	8	4	ST58
Ec-hb29	10	11	4	8	8	8	2	ST10
Ec-hb30	8	7	1	8	8	8	6	ST46
Ec-hb76	10	11	57	8	7	8	2	ST204
Ec-hen24	10	11	4	8	8	13	73	ST641
Ec-hen115	10	11	5	8	8	1	2	ST7050
Ec-hen191	10	11	5	8	8	1	2	ST7050
Ec-hen192	6	29	32	16	11	8	44	ST156
Ec-hen197	10	7	4	8	12	8	2	ST746
Ec-hen207	10	11	4	8	8	8	2	ST10
Ec-hen208	6	29	32	16	11	8	44	ST156
Ec-hen229	6	29	32	16	11	8	44	ST156
Ec-hen249	112	11	4	12	8	8	86	ST4214
Ec-hlj70	6	4	12	16	24	8	14	ST616
Ec-hlj72	6	11	4	8	8	8	2	ST48
Ec-hlj73	6	11	4	8	8	8	2	ST48
Ec-hn31	6	95	3	16	11	7	6	ST6562
Ec-hn35	1385	7	5	1	1171	18	2	ST12468
Ec-hubj66	136	11	4	1	8	18	2	ST1602
Ec-hubj67	10	27	5	10	12	8	2	ST165
Ec-hubj68	64	11	5	8	8	8	2	ST202
Ec-hubs61	10	11	4	8	8	8	2	ST10
Ec-hubs62	10	11	4	8	8	8	2	ST10
Ec-hubs63	10	11	4	8	8	8	2	ST10
Ec-hubs64	6	11	4	8	8	8	2	ST48
Ec-hun49	10	11	4	8	8	8	2	ST10
Ec-hun50	34	284	431	25	28	16	4	ST5171
Ec-jl41	10	11	4	8	8	8	2	ST10
Ec-jl42	6	4	127	16	24	430	6	ST683
Ec-jl43	9	175	33	131	24	8	7	ST877
Ec-jl44	6	8	4	159	9	23	7	ST898
Ec-jl45	9	6	33	131	24	8	7	ST641
Ec-js46	9	6	33	131	24	8	7	ST641
Ec-js47	6	4	12	1	20	18	7	ST410
Ec-js49	10	11	4	1598	8	45	2	ST12958
Ec-js50	9	6	33	131	24	8	7	ST641
Ec-js92	6	11	4	8	616	8	2	ST7187
Ec-js93	6	4	12	1	20	12	7	ST88
Ec-js94	63	30	15	18	43	8	7	ST192
Ec-jx6	8	11	4	8	7	8	2	ST3696
Ec-jx7	8	7	1	8	8	8	6	ST46
Ec-jx8	6	4	3	16	11	8	6	ST906
Ec-jx9	6	4	3	16	11	8	6	ST906
Ec-jx10	10	11	4	8	8	13	73	ST617
Ec-ln31	6	11	4	8	8	8	2	ST48
Ec-ln32	303	41	1	8	8	8	6	ST3014
Ec-ln33	6	4	5	18	11	8	2	ST1081
Ec-ln34	10	11	4	8	8	8	2	ST10
Ec-ln35	6	95	158	56	11	4	41	ST2973
Ec-nmg42	10	11	135	8	8	8	2	ST744
Ec-nx26	10	11	4	8	8	8	2	ST10
Ec-nx27	6	4	4	16	24	8	14	ST58
Ec-nx28	10	27	5	10	12	8	49	ST189
Ec-nx29	64	7	1	1	8	535	6	Unknown
Ec-nx30	10	7	4	8	12	8	2	ST746
Ec-qh17	43	41	15	18	11	7	44	ST5229
Ec-qh20	99	6	33	33	24	8	7	ST453
Ec-sax33	6	7	5	1	8	18	8	ST206
Ec-sax35	168	184	53	140	24	85	42	ST1266
Ec-sax37	10	11	4	8	8	13	73	ST617
Ec-sax38	10	11	4	8	20	8	7	ST3997
Ec-sax40	4	26	2	25	5	267	19	ST3052
Ec-sc61	10	11	5	8	7	8	2	ST1201
Ec-sc63	10	11	4	8	8	8	2	ST10
Ec-sc64	6	4	5	18	11	8	2	ST1081
Ec-sd61	10	27	4	8	8	8	164	ST1716
Ec-sd62	10	11	4	1	8	8	2	ST34
Ec-sd63	6	6	33	26	11	8	2	ST1196
Ec-sd64	6	11	4	8	8	8	2	ST48
Ec-sd65	10	11	4	8	8	8	2	ST10
Ec-sh41	10	11	4	8	8	8	2	ST10
Ec-sh42	112	11	5	12	8	8	86	ST542
Ec-sh43	6	4	4	16	24	8	14	ST58
Ec-sh44	112	11	5	12	8	8	86	ST542
Ec-sh86	10	11	125	8	7	8	2	ST3274
Ec-sh88	6	11	4	8	8	8	2	ST48
Ec-sh89	112	11	5	12	8	8	86	ST542
Ec-sh90	6	4	4	159	9	23	7	ST1121
Ec-sha66	6	4	14	16	24	8	14	ST155
Ec-sha67	6	11	4	8	8	8	2	ST48
Ec-shb67	6	7	5	1	8	18	2	ST206
Ec-shc66	10	11	4	12	8	8	2	ST218
Ec-sx26	6	4	4	16	24	8	14	ST58
Ec-sx27	6	4	4	16	24	8	14	ST58
Ec-sx29	6	4	4	16	24	8	14	ST58
Ec-sx30	6	4	4	16	24	8	14	ST58
Ec-sx47	64	7	1	8	8	8	6	ST871
Ec-tj	10	11	4	8	8	8	2	ST10
Ec-xj67	43	41	15	18	11	7	44	ST5229
Ec-xj69	6	65	5	1	9	108	6	Unknown
Ec-xz31	6	4	3	16	11	8	6	ST906
Ec-xz32	6	4	4	16	24	8	14	ST58
Ec-xz34	9	29	12	26	11	8	7	ST1724
Ec-xz35	10	11	4	8	8	8	2	ST10
Ec-xz56	6	994	26	82	1	2	2	ST10755
Ec-xz57	6	4	421	16	864	8	14	Unknown
Ec-xz58	10	7	4	8	12	8	2	ST746
Ec-xz59	6	11	4	8	8	8	2	ST48
Ec-xz60	9	6	33	8	24	8	7	ST10548
Ec-yn39	9	6	33	131	24	8	417	ST5950
Ec-yn42	99	6	33	33	24	8	7	ST453
Ec-yn43	6	11	4	8	8	8	2	ST48
Ec-yn45	6	29	32	16	11	8	44	ST156
Ec-zj42	9	6	33	131	24	8	7	ST641
Ec-zj44	10	11	292	1	8	8	2	ST6730
