# Supplementary material for: Genomic epidemiology of antimicrobial resistance determinants in Chinese swine farm Escherichia coli isolates
Source: Front Microbiol. 2025 Apr 2;16:1575426. doi: 10.3389/fmicb.2025.1575426 (PMC12000052; doi:10.3389/fmicb.2025.1575426)
Supplement: Supplementary file 3 [file Table_3.XLSX]

## Sheet: Sheet1
genome	quadruplex	supp	phylogroup	mash_group
Ec-ah41_genome.fasta	+ - - +	fdm, trpAgpC, ybgD	B1	B1
Ec-bj42_genome.fasta	+ - + -	fdm	A	A
Ec-fj18_genome.fasta	+ - - +	fdm, trpAgpC, ybgD	B1	B1
Ec-bj45_genome.fasta	+ - + -	fdm	A	A
Ec-bj44_genome.fasta	+ - - +	fdm, trpAgpC, ybgD	B1	B1
Ec-bj43_genome.fasta	+ - - +	fdm, trpAgpC, ybgD	B1	B1
Ec-cq63_genome.fasta	+ - + -	fdm, ybgD	A	A
Ec-fj21_genome.fasta	+ - - -	fdm, trpAgpC, ybgD	A	B1
Ec-gd54_genome.fasta	+ - - -	fdm, ybgD	A	A
Ec-gd51_genome.fasta	+ - + -	fdm, trpAgpC, ybgD	C	A
Ec-gs34_genome.fasta	+ - - +	fdm, trpAgpC, ybgD	B1	B1
Ec-gd53_genome.fasta	+ - - -	fdm	A	A
Ec-cq82_genome.fasta	+ - - +	fdm, trpAgpC, ybgD	B1	B1
Ec-gd52_genome.fasta	+ - - -	fdm	A	A
Ec-gs33_genome.fasta	+ - - +	fdm, trpAgpC, ybgD	B1	B1
Ec-gs207_genome.fasta	+ - + -	fdm	A	A
Ec-gs35_genome.fasta	+ - - +	fdm, trpAgpC, ybgD	B1	B1
Ec-gs205_genome.fasta	+ - + -	fdm, ybgD	A	A
Ec-gs36_genome.fasta	+ - - +	fdm, trpAgpC, ybgD	B1	B1
Ec-gs37_genome.fasta	+ - - +	fdm, trpAgpC, ybgD	B1	B1
Ec-gs82_genome.fasta	+ - - +	fdm, trpAgpC, ybgD	B1	B1
Ec-gs80_genome.fasta	+ - - -	fdm, trpAgpC, ybgD	A	A
Ec-gs81_genome.fasta	+ - + -	fdm	A	A
Ec-gs78_genome.fasta	+ - - +	fdm, trpAgpC, ybgD	B1	B1
Ec-gs208_genome.fasta	- + - -	aesI, cfaB	F	F
Ec-gx36_genome.fasta	+ - - -	fdm, ybgD	A	A
Ec-gs209_genome.fasta	+ - + -	fdm	A	A
Ec-gx38_genome.fasta	+ - - +	fdm, trpAgpC, ybgD	B1	B1
Ec-gz23_genome.fasta	+ - + -	fdm, ybgD	A	A
Ec-gx39_genome.fasta	+ - - +	fdm, trpAgpC, ybgD	B1	B1
Ec-gs210_genome.fasta	+ + - +	fdm	E	E
Ec-gz24_genome.fasta	+ - + -	fdm	A	A
Ec-gz25_genome.fasta	+ - - +	fdm, trpAgpC, ybgD	B1	B1
Ec-gx37_genome.fasta	+ - - -	fdm, ybgD	A	A
Ec-gz95_genome.fasta	+ - + -	fdm	A	A
Ec-hb27_genome.fasta	+ - - +	fdm, trpAgpC, ybgD	B1	B1
Ec-hb30_genome.fasta	+ - - -	fdm	A	A
Ec-hb76_genome.fasta	+ - - -	fdm, cfaB, ybgD	A	A
Ec-hb28_genome.fasta	+ - - +	fdm, trpAgpC, ybgD	B1	B1
Ec-hb26_genome.fasta	+ - - -	fdm	A	A
Ec-hen115_genome.fasta	+ - - -	fdm, ybgD	A	A
Ec-hen191_genome.fasta	+ - - -	fdm, ybgD	A	A
Ec-hb29_genome.fasta	+ - + -	fdm	A	A
Ec-hen24_genome.fasta	+ - + -	fdm	A	A
Ec-hen197_genome.fasta	+ - - -	fdm, ybgD	A	A
Ec-hlj70_genome.fasta	+ - - +	fdm, trpAgpC, ybgD	B1	B1
Ec-hen229_genome.fasta	+ - - +	fdm, trpAgpC, ybgD	B1	B1
Ec-hen249_genome.fasta	+ - - -	fdm, ybgD	A	A
Ec-hen192_genome.fasta	+ - - +	fdm, trpAgpC, ybgD	B1	B1
Ec-hlj73_genome.fasta	+ - + -	fdm, ybgD	A	A
Ec-hlj72_genome.fasta	+ - + -	ybgD	A	A
Ec-hen208_genome.fasta	+ - - +	fdm, trpAgpC, ybgD	B1	B1
Ec-hen207_genome.fasta	+ - + -	fdm	A	A
Ec-hn31_genome.fasta	+ - - +	fdm, trpAgpC, ybgD	B1	B1
Ec-hubs61_genome.fasta	+ - + -	fdm, ybgD	A	A
Ec-hubj68_genome.fasta	+ - - -	fdm, cfaB, ybgD	A	A
Ec-hn35_genome.fasta	+ - + -	fdm	A	A
Ec-hubs63_genome.fasta	+ - + -	fdm	A	A
Ec-hubs64_genome.fasta	+ - + -	fdm, ybgD	A	A
Ec-hubj66_genome.fasta	+ - + -	fdm	A	A
Ec-hun50_genome.fasta	+ + - +	trpAgpC, ybgD	D	D
Ec-hubs62_genome.fasta	+ - + -	fdm, ybgD	A	A
Ec-hubj67_genome.fasta	+ - - -	fdm, ybgD	A	A
Ec-hun49_genome.fasta	+ - + -	fdm, ybgD	A	A
Ec-jl41_genome.fasta	+ - - -	fdm, trpAgpC, ybgD	A	A
Ec-jl43_genome.fasta	+ - - +	fdm, trpAgpC, ybgD	B1	B1
Ec-jl42_genome.fasta	+ - - +	fdm, trpAgpC, ybgD	B1	B1
Ec-js46_genome.fasta	+ - - +	fdm, trpAgpC, ybgD	B1	B1
Ec-js49_genome.fasta	+ - - -	fdm, ybgD	A	A
Ec-js47_genome.fasta	+ - + -	fdm, trpAgpC, ybgD	C	C
Ec-jl44_genome.fasta	+ - - -	fdm	A	B1
Ec-js50_genome.fasta	+ - - +	fdm, trpAgpC, ybgD	B1	B1
Ec-jl45_genome.fasta	+ - - +	fdm, trpAgpC, ybgD	B1	B1
Ec-js92_genome.fasta	+ - + -	fdm, ybgD	A	A
Ec-jx10_genome.fasta	+ - + -	fdm	A	A
Ec-jx6_genome.fasta	+ - + -	fdm, cfaB, ybgD	A	A
Ec-jx8_genome.fasta	+ - - +	fdm, ybgD	B1	B1
Ec-jx7_genome.fasta	+ - - -	fdm	A	A
Ec-ln31_genome.fasta	+ - + -	fdm, ybgD	A	A
Ec-jx9_genome.fasta	+ - - +	fdm, ybgD	B1	B1
Ec-js94_genome.fasta	+ - - +	fdm, trpAgpC, ybgD	B1	B1
Ec-js93_genome.fasta	+ - + -	fdm, trpAgpC, ybgD	C	C
Ec-ln33_genome.fasta	+ - - +	fdm, trpAgpC, ybgD	B1	B1
Ec-ln32_genome.fasta	+ - - -	fdm, ybgD	A	A
Ec-ln34_genome.fasta	+ - + -	fdm, ybgD	A	A
Ec-nx27_genome.fasta	+ - - +	fdm, trpAgpC, ybgD	B1	B1
Ec-nx28_genome.fasta	+ - - -	fdm, ybgD	A	A
Ec-ln35_genome.fasta	+ - - -	fdm, trpAgpC, ybgD	A	B1
Ec-nx29_genome.fasta	+ - - -	fdm, cfaB, ybgD	A	A
Ec-nx26_genome.fasta	+ - + -	fdm	A	A
Ec-qh17_genome.fasta	+ - - +	fdm, trpAgpC, ybgD	B1	B1
Ec-nmg42_genome.fasta	+ - + -	fdm	A	A
Ec-nx30_genome.fasta	+ - - -	fdm	A	A
Ec-qh20_genome.fasta	+ - - +	fdm, trpAgpC, ybgD	B1	B1
Ec-sax33_genome.fasta	+ - + -	fdm	A	A
Ec-sax40_genome.fasta	+ + - +	trpAgpC, ybgD	D	D
Ec-sax37_genome.fasta	+ - + -	fdm	A	A
Ec-sc61_genome.fasta	+ - - -	fdm, cfaB, ybgD	A	A
Ec-sc64_genome.fasta	+ - - +	fdm, trpAgpC, ybgD	B1	B1
Ec-sax35_genome.fasta	+ + + -	fdm	E	E
Ec-sc63_genome.fasta	+ - + -	fdm, ybgD	A	A
Ec-sax38_genome.fasta	+ - + -	fdm	A	A
Ec-sd62_genome.fasta	+ - + -	fdm	A	A
Ec-sd61_genome.fasta	+ - + -	fdm, ybgD	A	A
Ec-sd64_genome.fasta	+ - + -	fdm, ybgD	A	A
Ec-sd63_genome.fasta	+ - - +	fdm, trpAgpC, ybgD	B1	B1
Ec-sd65_genome.fasta	+ - + -	fdm, ybgD	A	A
Ec-sh41_genome.fasta	+ - + -	fdm, ybgD	A	A
Ec-sh42_genome.fasta	+ - - -	fdm, ybgD	A	A
Ec-sh44_genome.fasta	+ - - -	fdm, ybgD	A	A
Ec-sh88_genome.fasta	+ - + -	fdm, ybgD	A	A
Ec-sh89_genome.fasta	+ - - -	fdm, ybgD	A	A
Ec-sh43_genome.fasta	+ - - +	fdm, trpAgpC, ybgD	B1	B1
Ec-sh86_genome.fasta	+ - - -	fdm, cfaB, ybgD	A	A
Ec-sha67_genome.fasta	+ - + -	fdm, ybgD	A	A
Ec-shb67_genome.fasta	+ - - -	fdm	A	A
Ec-shc66_genome.fasta	+ - + -	fdm, ybgD	A	A
Ec-sx26_genome.fasta	+ - - +	fdm, trpAgpC, ybgD	B1	B1
Ec-sh90_genome.fasta	+ - - -	fdm, ybgD	A	B1
Ec-sx27_genome.fasta	+ - - +	fdm, trpAgpC, ybgD	B1	B1
Ec-sha66_genome.fasta	+ - - +	fdm, trpAgpC, ybgD	B1	B1
Ec-sx29_genome.fasta	+ - - +	fdm, trpAgpC, ybgD	B1	B1
Ec-sx30_genome.fasta	+ - - +	fdm, trpAgpC, ybgD	B1	B1
Ec-sx47_genome.fasta	+ - - -	fdm, cfaB, ybgD	A	A
Ec-xj67_genome.fasta	+ - - +	fdm, trpAgpC, ybgD	B1	B1
Ec-tj_genome.fasta	+ - + -	fdm	A	A
Ec-xz31_genome.fasta	+ - - +	fdm, ybgD	B1	B1
Ec-xj69_genome.fasta	+ - - +	fdm, trpAgpC, ybgD	B1	B1
Ec-xz32_genome.fasta	+ - - +	fdm, trpAgpC, ybgD	B1	B1
Ec-xz34_genome.fasta	+ - - +	fdm, trpAgpC, ybgD	B1	B1
Ec-xz57_genome.fasta	+ - - +	fdm, trpAgpC, ybgD	B1	B1
Ec-xz56_genome.fasta	+ + - -	fdm	E	E
Ec-xz58_genome.fasta	+ - - -	fdm, ybgD	A	A
Ec-xz35_genome.fasta	+ - + -	fdm	A	A
Ec-xz60_genome.fasta	+ - - +	fdm, ybgD	B1	B1
Ec-yn42_genome.fasta	+ - - +	fdm, trpAgpC, ybgD	B1	B1
Ec-xz59_genome.fasta	+ - + -	fdm, ybgD	A	A
Ec-yn39_genome.fasta	+ - - +	fdm, trpAgpC, ybgD	B1	B1
Ec-yn43_genome.fasta	+ - + -	ybgD	A	A
Ec-yn45_genome.fasta	+ - - +	fdm, trpAgpC, ybgD	B1	B1
Ec-zj42_genome.fasta	+ - - +	fdm, trpAgpC, ybgD	B1	B1
Ec-zj44_genome.fasta	+ - + -	fdm, ybgD	A	A
