# Supplementary material for: Genomic epidemiology of antimicrobial resistance determinants in Chinese swine farm Escherichia coli isolates
Source: Front Microbiol. 2025 Apr 2;16:1575426. doi: 10.3389/fmicb.2025.1575426 (PMC12000052; doi:10.3389/fmicb.2025.1575426)
Supplement: Supplementary file 4 [file Table_4.XLSX]

## Sheet: Sheet1
Isolate	Gene	Serotype	Identity	Template / HSP length	Contig	Position in contig	Accession number
Ec-ah41	wzx	O98	99.85	1302 / 1302	Contig1	32135..33436	DQ180602
Ec-ah41	wzy	O98	99.39	1155 / 1155	Contig1	30967..32121	DQ180602
Ec-ah41	fliC	H49	98.76	1695 / 1695	Contig21	53181..54875	AY250026
Ec-bj42	wzx	O13/O129	100	1257 / 1257	Contig13	63824..65080	AB972421
Ec-bj42	wzx	O13/O129	100	1257 / 1257	Contig13	63824..65080	EU296422
Ec-bj42	wzy	O13/O129/O135	100	1149 / 1149	Contig13	66919..68067	AB972421
Ec-bj42	wzy	O13/O135	100	1149 / 1149	Contig13	66919..68067	EU296422-EU296423
Ec-bj43	fliC	H10	99.21	1263 / 1263	Contig104	186..1448	AY249995
Ec-bj43	wzx	O25	95.64	1261 / 1260	Contig43	30607..31867	GU014554
Ec-bj43	wzy	O25	95.95	1063 / 1062	Contig43	27388..28450	GU014554
Ec-bj44	wzy	O100	100	1170 / 1170	Contig2	65086..66255	AB812045
Ec-bj44	wzx	O154	99.92	1293 / 1293	Contig2	70237..71529	AB812064
Ec-bj44	fliC	H8	100	1479 / 1479	Contig4	360541..362019	AJ884569
Ec-bj45	wzy	O142	99.41	1182 / 1182	Contig1	58008..59189	AB812061
Ec-bj45	wzx	O142	99.84	1245 / 1245	Contig1	59241..60485	AB812061
Ec-bj45	fliC	H38	100	1344 / 1344	Contig29	43439..44782	AY250018
Ec-cq63	fliC	H32	99.82	1713 / 1713	Contig29	12739..14451	AY250014
Ec-cq82	fliC	H10	99.42	1032 / 1263	Contig47	127..1158	AY337482
Ec-fj18	wzx	O15	99.68	1245 / 1245	Contig32	32960..34204	AY647261
Ec-fj18	wzy	O15	99.24	1179 / 1179	Contig32	30749..31927	AY647261
Ec-fj18	fliC	H25	100	1332 / 1332	Contig12	87592..88923	AGSG01000116
Ec-fj21	wzx	O81	100	1302 / 1302	Contig1	382936..384237	CU928162
Ec-fj21	wzy	O81	100	1230 / 1230	Contig1	386186..387415	CU928162
Ec-fj21	fliC	H23	98.3	1767 / 1767	Contig1	491094..492860	AB028476
Ec-gd51	wzx	O160	99.75	1203 / 1248	Contig11	110692..111892	AB812066
Ec-gd51	fliC	H34	98.46	1101 / 1638	Contig46	23459..24559	AY250016
Ec-gd52	wzx	O74	100	1260 / 1260	Contig19	44581..45840	AB812030
Ec-gd52	wzy	O74	99.91	1176 / 1176	Contig19	41617..42792	AB812030
Ec-gd52	fliC	H45	98.24	1707 / 1707	Contig14	69703..71409	AY250023
Ec-gd53	wzm	O9a	95.29	786 / 786	Contig10	105779..106564	AB010293
Ec-gd53	wzt	O9a	98.15	1296 / 1296	Contig10	104481..105776	AB010293
Ec-gd53	fliC	H4	99.9	1050 / 1050	Contig65	6003..7052	AJ605764
Ec-gd54	fliC	H37	99.94	1686 / 1686	Contig52	7167..8852	AY250017
Ec-gs33	wzy	O10	100	1044 / 1044	Contig3	4821..5864	AB811599
Ec-gs33	wzx	O10	100	1521 / 1521	Contig3	7885..9405	AB811599
Ec-gs33	fliC	H21	99.93	1476 / 1476	Contig1	342403..343878	AIHL01000060
Ec-gs34	wzx	O10	100	1521 / 1521	Contig3	7885..9405	AB811599
Ec-gs34	wzy	O10	100	1044 / 1044	Contig3	4821..5864	AB811599
Ec-gs34	fliC	H21	99.93	1476 / 1476	Contig1	342403..343878	AIHL01000060
Ec-gs35	wzy	O10	100	1044 / 1044	Contig2	4821..5864	AB811599
Ec-gs35	wzx	O10	100	1521 / 1521	Contig2	7885..9405	AB811599
Ec-gs35	fliC	H21	99.93	1476 / 1476	Contig10	122134..123609	AIHL01000060
Ec-gs36	fliC	H10	99.29	1263 / 1263	Contig31	11512..12774	AY249995
Ec-gs37	wzy	O25	99.81	1063 / 1062	Contig1	70968..72030	GU014554
Ec-gs37	wzx	O25	100	1260 / 1260	Contig1	74187..75446	GU014554
Ec-gs37	fliC	H19	100	1842 / 1842	Contig2	438854..440695	AY250002
Ec-gs78	wzm	O8	99.87	795 / 795	Contig1	628372..629166	AB010150
Ec-gs80	wzx	O188	99.93	1401 / 1401	Contig12	72367..73767	SAMEA7184437
Ec-gs80	wzy	O188	100	1158 / 1158	Contig12	73778..74935	SAMEA7184437
Ec-gs80	fliC	H32	99.82	1713 / 1713	Contig30	15651..17363	AY250014
Ec-gs81	wzx	O13/O129	100	1257 / 1257	Contig17	63824..65080	AB972421
Ec-gs81	wzx	O13/O129	100	1257 / 1257	Contig17	63824..65080	EU296422
Ec-gs82	wzy	O25	99.91	1063 / 1062	Contig9	45952..47014	GU014554
Ec-gs82	wzx	O25	100	1260 / 1260	Contig9	49171..50430	GU014554
Ec-gs82	fliC	H19	100	1842 / 1842	Contig1	386743..388584	AY250002
Ec-gs205	wzy	O51	98.65	1038 / 1038	Contig26	26825..27862	AB812020
Ec-gs205	wzx	O51	98.4	1560 / 1560	Contig26	28738..30297	AB812020
Ec-gs205	fliC	H20	97.17	1734 / 1731	Contig50	7879..9597	AY250003
Ec-gs207	wzy	O142	99.41	1182 / 1182	Contig1	235102..236283	AB812061
Ec-gs207	wzx	O142	99.84	1245 / 1245	Contig1	233806..235050	AB812061
Ec-gs207	fliC	H38	100	1344 / 1344	Contig29	43334..44677	AY250018
Ec-gs208	wzx	O11	99.68	1236 / 1236	Contig10	128792..130027	HQ388393
Ec-gs208	wzy	O11	99.51	1236 / 1236	Contig10	130758..131993	HQ388393
Ec-gs208	fliC	H25	98.03	1320 / 1332	Contig17	60275..61594	AGSG01000116
Ec-gs209	wzm	O101	100	780 / 780	Contig49	10264..11043	CP011061
Ec-gs209	wzt	O101	100	753 / 753	Contig49	9505..10257	CP011061
Ec-gs209	fliC	H37	100	1686 / 1686	Contig9	7651..9336	AY250017
Ec-gs210	wzx	O112ab	98.78	1392 / 1392	Contig3	74697..76088	EU296413
Ec-gs210	wzy	O112ab	99.07	1179 / 1179	Contig3	73499..74677	EU296413
Ec-gs210	fliC	H28	99.94	1740 / 1740	Contig4	41381..43120	AY250010
Ec-gx36	wzy	O107	100	1323 / 1323	Contig15	38148..39470	EU694095
Ec-gx36	fliC	H45	98.36	1707 / 1707	Contig4	77840..79546	AY250023
Ec-gx37	wzy	O5	100	1317 / 1317	Contig42	5583..6899	AB811596
Ec-gx37	wzx	O5	100	1257 / 1257	Contig42	4326..5582	AB811596
Ec-gx37	fliC	H4	100	1050 / 1050	Contig34	22804..23853	AJ605764
Ec-gx38	wzy	O88	100	1275 / 1275	Contig31	29339..30613	AB812037
Ec-gx38	wzx	O88	100	1458 / 1458	Contig31	31542..32999	AB812037
Ec-gx38	fliC	H31	100	1668 / 1668	Contig15	61849..63516	AY250013
Ec-gx39	wzx	O153	100	1179 / 1179	Contig29	63170..64348	KJ755551
Ec-gx39	wzy	O153	100	1167 / 1167	Contig29	61047..62213	KJ755551
Ec-gx39	fliC	H19	99.95	1832 / 1833	Contig6	46425..48256	AY337479
Ec-gz23	wzx	O23	100	1206 / 1206	Contig1	392123..393328	AB811607
Ec-gz23	wzy	O23	99.9	1026 / 1026	Contig1	390259..391284	AB811607
Ec-gz23	fliC	H43	99.87	1506 / 1506	Contig7	128321..129826	AIGA01000038
Ec-gz24	wzy	O187	99.92	1278 / 1278	Contig16	27603..28880	AB812083
Ec-gz24	wzx	O187	100	1266 / 1266	Contig16	29815..31080	AB812083
Ec-gz24	fliC	H38	99.78	1344 / 1344	Contig1	39624..40967	AY250018
Ec-gz25	wzx	O21	99.76	1236 / 1236	Contig18	29680..30915	EU694098
Ec-gz25	wzy	O21	100	1083 / 1083	Contig18	26309..27391	EU694098
Ec-gz25	fliC	H19	100	1842 / 1842	Contig10	140442..142283	AY250002
Ec-gz95	wzm	O101	100	780 / 780	Contig45	5680..6459	CP011061
Ec-gz95	wzt	O101	100	753 / 753	Contig45	6466..7218	CP011061
Ec-gz95	fliC	H10	99.84	1263 / 1263	Contig22	34459..35721	AY249995
Ec-hb26	wzy	O74	99.91	1176 / 1176	Contig19	37854..39029	AB812030
Ec-hb26	wzx	O74	100	1260 / 1260	Contig19	34806..36065	AB812030
Ec-hb26	fliC	H45	98.24	1707 / 1707	Contig14	69703..71409	AY250023
Ec-hb27	wzy	O115	100	1068 / 1068	Contig1	505946..507013	GU068041
Ec-hb27	fliC	H10	99.21	1262 / 1263	Contig1	413527..414788	AY337482
Ec-hb28	wzt	O8	99.75	1215 / 1215	Contig30	10546..11760	AB811598
Ec-hb28	fliC	H30	99.94	1713 / 1713	Contig21	41687..43399	AY250011
Ec-hb29	wzx	O182	99.48	1344 / 1344	Contig2	346344..347687	AB812079
Ec-hb29	fliC	H19	100	1842 / 1842	Contig19	37638..39479	AY250002
Ec-hb30	wzt	O9a	99.92	1296 / 1296	Contig47	26933..28228	AB010293
Ec-hb30	fliC	H4	99.9	1050 / 1050	Contig71	7235..8284	AJ605764
Ec-hb76	wzx	O150	99.4	1503 / 1503	Contig22	8912..10414	EU294168
Ec-hb76	wzy	O150	99.64	1098 / 1098	Contig22	3937..5034	EU294168
Ec-hb76	fliC	H4	98.95	1050 / 1050	Contig2	357669..358718	AJ536600
Ec-hen24	wzt	O101	100	753 / 753	Contig56	6463..7215	CP011061
Ec-hen24	wzm	O101	100	780 / 780	Contig56	5677..6456	CP011061
Ec-hen24	fliC	H9	98.86	2013 / 2013	Contig23	24242..26254	AY249994
Ec-hen115	wzx	O120	97.64	1482 / 1482	Contig1	27586..29067	AB812052
Ec-hen115	wzy	O120	97.78	1260 / 1260	Contig1	25501..26760	AB812052
Ec-hen115	fliC	H32	99.82	1713 / 1713	Contig2	341200..342912	AY250014
Ec-hen191	wzy	O120	97.78	1260 / 1260	Contig1	25501..26760	AB812052
Ec-hen191	wzx	O120	97.64	1482 / 1482	Contig1	27586..29067	AB812052
Ec-hen191	fliC	H32	99.82	1713 / 1713	Contig2	341200..342912	AY250014
Ec-hen192	wzy	O100	100	1170 / 1170	Contig59	7722..8891	AB812045
Ec-hen192	wzx	O100	100	1242 / 1242	Contig59	5268..6509	AB812045
Ec-hen192	wzx	O45	100	1263 / 1263	Contig80	3263..4525	CU463050
Ec-hen192	wzy	O45	100	1092 / 1092	Contig80	5482..6573	CU463050
Ec-hen192	fliC	H19	99.95	1832 / 1833	Contig18	68065..69896	AY337479
Ec-hen197	fliC	H9	98.76	2013 / 2013	Contig7	6983..8995	AY249994
Ec-hen207	wzy	O40	99.83	1207 / 1206	Contig5	256503..257708	EU296417
Ec-hen207	wzx	O40	99.53	1283 / 1281	Contig5	258905..260185	EU296417
Ec-hen207	wzm	O8	99.87	758 / 795	Contig48	4037..4794	AB010150
Ec-hen207	fliC	H12	99.94	1788 / 1788	Contig13	7226..9013	AIFX01000055
Ec-hen208	wzx	O100	100	1242 / 1242	Contig51	9594..10835	AB812045
Ec-hen208	wzy	O100	100	1170 / 1170	Contig51	7212..8381	AB812045
Ec-hen208	fliC	H19	99.95	1832 / 1833	Contig17	68065..69896	AY337479
Ec-hen229	wzx	O100	100	1242 / 1242	Contig52	5364..6605	AB812045
Ec-hen229	wzy	O100	100	1170 / 1170	Contig52	7818..8987	AB812045
Ec-hen229	fliC	H19	99.95	1832 / 1833	Contig17	68065..69896	AY337479
Ec-hen249	wzx	O130	99.76	1275 / 1275	Contig12	92022..93296	EU296421
Ec-hen249	wzy	O130	99.46	1116 / 1116	Contig12	95273..96388	EU296421
Ec-hen249	fliC	H45	98.36	1707 / 1707	Contig13	47630..49336	AY250023
Ec-hlj70	fliC	H21	98.64	1476 / 1476	Contig1	46804..48279	AIHL01000060
Ec-hlj72	fliC	H37	99.94	1686 / 1686	Contig9	107209..108894	AY250017
Ec-hlj73	wzy	O5	99.39	1317 / 1317	Contig14	82672..83988	AB811596
Ec-hlj73	wzx	O5	99.76	1257 / 1257	Contig14	81415..82671	AB811596
Ec-hlj73	fliC	H11	99.93	1459 / 1467	Contig11	27634..29092	AY337465
Ec-hn31	fliC	H8	100	1479 / 1479	Contig15	122149..123627	AJ884569
Ec-hn31	wzt	O8	99.59	1215 / 1215	Contig1	75340..76554	AB811598
Ec-hn35	wzx	O141	100	1242 / 1242	Contig12	89116..90357	DQ868765
Ec-hn35	fliC	H5	99.85	1310 / 1311	Contig1	18908..20217	AY337469
Ec-hubj66	fliC	H32	99.77	1713 / 1713	Contig7	43334..45046	AY250014
Ec-hubj67	fliC	H26	100	1674 / 1674	Contig21	23216..24889	AY250008
Ec-hubj68	wzy	O124	99.46	1104 / 1104	Contig18	6444..7547	EU296419
Ec-hubj68	wzy	O164	99.46	1104 / 1104	Contig18	6444..7547	EU296420
Ec-hubj68	fliC	H21	99.9	1050 / 1476	Contig51	128..1177	AIHL01000060
Ec-hubs61	wzx	O22	98.19	1218 / 1218	Contig11	84872..86089	AB811606
Ec-hubs61	wzy	O22	98.14	1236 / 1236	Contig11	81940..83175	DQ851855
Ec-hubs61	fliC	H32	99.82	1713 / 1713	Contig37	29953..31665	AY250014
Ec-hubs62	wzx	O88	95.4	1458 / 1458	Contig7	52490..53947	AB812037
Ec-hubs62	wzy	O88	93.49	1275 / 1275	Contig7	50288..51562	AB812037
Ec-hubs62	fliC	H32	99.77	1713 / 1713	Contig41	16907..18619	AY250014
Ec-hubs63	wzy	O27	100	1233 / 1233	Contig7	9326..10558	GU014555
Ec-hubs63	wzx	O27	99.69	1287 / 1287	Contig7	6264..7550	GU014555
Ec-hubs63	fliC	H12	100	1788 / 1788	Contig2	420907..422694	AIFX01000055
Ec-hubs64	wzx	O128ac	99.17	1443 / 1443	Contig43	4525..5967	SAMEA3529399
Ec-hubs64	wzy	O128ac	99.43	1044 / 1044	Contig43	8552..9595	SAMEA3529399
Ec-hubs64	fliC	H30	99.94	1713 / 1713	Contig73	11301..13013	AY250011
Ec-hun49	wzy	O28ac/O42	99.93	1380 / 1380	Contig3	15785..17164	DQ462205-FJ539194
Ec-hun49	wzx	O28ac/O42	100	1071 / 1071	Contig3	18336..19406	DQ462205-FJ539194
Ec-hun49	fliC	H32	99.82	1713 / 1713	Contig24	11742..13454	AY250014
Ec-hun50	wzy	O7	99.74	1176 / 1176	Contig3	424703..425878	AB490074
Ec-hun50	wzx	O7	99.93	1431 / 1431	Contig3	420017..421447	CP003034
Ec-hun50	fliC	H23	98.87	1767 / 1767	Contig4	57815..59581	AB028476
Ec-jl41	wzy	O188	100	1158 / 1158	Contig12	73778..74935	SAMEA7184437
Ec-jl41	wzx	O188	99.93	1401 / 1401	Contig12	72367..73767	SAMEA7184437
Ec-jl41	fliC	H32	99.82	1713 / 1713	Contig29	42173..43885	AY250014
Ec-jl42	fliC	H21	98.64	1476 / 1476	Contig8	121987..123462	AIHL01000060
Ec-jl43	fliC	H10	99.29	1263 / 1263	Contig26	11512..12774	AY249995
Ec-jl44	fliC	H48	98.8	1497 / 1497	Contig43	23078..24574	AY250025
Ec-jl45	wzy	O45	100	1092 / 1092	Contig17	29155..30246	CU463050
Ec-jl45	wzx	O45	100	1263 / 1263	Contig17	31203..32465	CU463050
Ec-jl45	fliC	H4	100	1050 / 1050	Contig24	12591..13640	AJ605764
Ec-js46	fliC	H25	100	1332 / 1332	Contig7	62649..63980	AGSG01000116
Ec-js46	wzm	O9	99.87	786 / 786	Contig31	36354..37139	AB010294
Ec-js46	wzt	O9	98.84	1296 / 1296	Contig31	35056..36351	AB010294
Ec-js47	fliC	H30	99.3	1713 / 1713	Contig2	71756..73468	AY250011
Ec-js49	fliC	H38	99.78	1344 / 1344	Contig14	55471..56814	AY250018
Ec-js50	wzm	O9	99.87	786 / 786	Contig1	36354..37139	AB010294
Ec-js50	wzt	O9	98.84	1296 / 1296	Contig1	35056..36351	AB010294
Ec-js50	fliC	H25	100	1332 / 1332	Contig6	62649..63980	AGSG01000116
Ec-js92	fliC	H30	99.3	1713 / 1713	Contig9	19314..21026	AY250011
Ec-js93	fliC	H12	99.78	1788 / 1788	Contig3	7238..9025	AB028475
Ec-js94	wzx	O79	99.57	1161 / 1161	Contig17	92362..93522	EU294162
Ec-js94	wzy	O79	99.73	1092 / 1092	Contig17	90478..91569	EU294162
Ec-js94	fliC	H28	99.66	1740 / 1740	Contig13	122448..124187	AAJT02000052
Ec-jx6	wzy	O32	99.92	1212 / 1212	Contig11	81414..82625	EU296410
Ec-jx6	wzx	O32	99.93	1458 / 1458	Contig11	79953..81410	EU296410
Ec-jx6	flkA	H35	100	1509 / 1509	Contig5	152661..154169	EF392692
Ec-jx7	wzm	O9	99.87	786 / 786	Contig36	41111..41896	D43637
Ec-jx7	wzt	O9a	99.92	1296 / 1296	Contig36	39813..41108	AB010293
Ec-jx7	fliC	H4	99.9	1050 / 1050	Contig78	7234..8283	AJ605764
Ec-jx8	wzy	O150	99.64	1098 / 1098	Contig1	365527..366624	EU294168
Ec-jx8	wzx	O150	99.4	1503 / 1503	Contig1	360147..361649	EU294168
Ec-jx8	fliC	H8	100	1479 / 1479	Contig15	140315..141793	AJ884569
Ec-jx9	wzy	O150	99.64	1098 / 1098	Contig1	365527..366624	EU294168
Ec-jx9	wzx	O150	99.4	1503 / 1503	Contig1	360147..361649	EU294168
Ec-jx9	fliC	H8	100	1479 / 1479	Contig14	140315..141793	AJ884569
Ec-jx10	wzt	O101	100	753 / 753	Contig51	6463..7215	CP011061
Ec-jx10	wzm	O101	100	780 / 780	Contig51	5677..6456	CP011061
Ec-jx10	fliC	H10	99.84	1263 / 1263	Contig37	21269..22531	AY249995
Ec-jx10	fliC	H10	99.92	1262 / 1263	Contig37	21269..22530	AY337482
Ec-ln31	wzy	O103	99.74	1149 / 1149	Contig5	122358..123506	EF027115
Ec-ln31	wzx	O103	100	1266 / 1266	Contig5	119210..120475	NC:013353
Ec-ln31	fliC	H43	100	1506 / 1506	Contig27	39082..40587	AIGA01000038
Ec-ln32	wzm	O9	99.87	786 / 786	Contig46	28302..29087	D43637
Ec-ln32	wzt	O9a	99.92	1296 / 1296	Contig46	27004..28299	AB010293
Ec-ln32	fliC	H4	99.62	1053 / 1050	Contig61	5981..7033	AJ605764
Ec-ln33	wzy	O180	99.92	1332 / 1332	Contig1	665484..666815	JQ751058
Ec-ln33	wzx	O180	99.84	1260 / 1260	Contig1	664191..665450	JQ751058
Ec-ln33	fliC	H14	98.85	1653 / 1653	Contig1	803471..805123	AY249998
Ec-ln34	wzx	O17/O77	99.76	1236 / 1236	Contig2	400307..401542	AB812084-DQ000314
Ec-ln34	wzy	O73	100	1332 / 1332	Contig2	398934..400265	DQ000313
Ec-ln34	fliC	H31	98.5	1668 / 1668	Contig42	12345..14012	AY250013
Ec-ln35	fliC	H16	99.87	1575 / 1575	Contig13	7339..8913	JH953794
Ec-nmg42	wzm	O101	100	780 / 780	Contig49	5755..6534	CP011061
Ec-nmg42	wzt	O101	100	753 / 753	Contig49	6541..7293	CP011061
Ec-nmg42	fliC	H10	99.92	1262 / 1263	Contig44	7489..8750	AY337482
Ec-nx26	wzt	O101	100	753 / 753	Contig43	5927..6679	CP011061
Ec-nx26	wzm	O101	100	780 / 780	Contig43	6686..7465	CP011061
Ec-nx26	fliC	H9	98.86	2013 / 2013	Contig2	62215..64227	AY249994
Ec-nx27	fliC	H25	100	1332 / 1332	Contig6	96584..97915	AGSG01000116
Ec-nx27	wzy	O64	99.92	1230 / 1230	Contig53	4899..6128	AB812025
Ec-nx27	wzx	O64	99.92	1284 / 1284	Contig53	2541..3824	AB812025
Ec-nx28	fliC	H21	100	1476 / 1476	Contig15	63799..65274	AIHL01000060
Ec-nx29	wzy	O155	99.79	954 / 954	Contig27	29224..30177	AY657020
Ec-nx29	wzx	O155	99.84	1287 / 1287	Contig27	33819..35105	AY657020
Ec-nx29	fliC	H20	100	1731 / 1731	Contig1	223337..225067	AY250003
Ec-nx30	wzy	O130	99.55	1116 / 1116	Contig16	45768..46883	EU296421
Ec-nx30	wzx	O130	99.76	1275 / 1275	Contig16	42517..43791	EU296421
Ec-nx30	fliC	H18	98.56	1665 / 1665	Contig36	23583..25247	AY250001
Ec-qh17	fliC	H51	100	1818 / 1818	Contig36	6900..8717	AY250027
Ec-qh20	wzx	O23	100	1206 / 1206	Contig16	74929..76134	AB811607
Ec-qh20	wzy	O23	99.9	1026 / 1026	Contig16	73065..74090	AB811607
Ec-qh20	fliC	H16	99.94	1575 / 1575	Contig11	140823..142397	JH953794
Ec-sax33	fliC	H5	99.85	1310 / 1311	Contig7	14446..15755	AY337469
Ec-sax35	wzx	O167	99.92	1266 / 1266	Contig1	503778..505043	EU296408
Ec-sax35	wzy	O167	100	1251 / 1251	Contig1	498402..499652	EU296408
Ec-sax35	fliC	H34	98.53	1638 / 1638	Contig1	407075..408712	AY250016
Ec-sax37	wzm	O101	100	780 / 780	Contig51	6631..7410	CP011061
Ec-sax37	wzt	O101	99.87	753 / 753	Contig51	5872..6624	CP011061
Ec-sax37	fliC	H9	98.86	2013 / 2013	Contig8	53521..55533	AY249994
Ec-sax38	wzt	O101	100	753 / 753	Contig46	9255..10007	CP011061
Ec-sax38	wzm	O101	100	780 / 780	Contig46	10014..10793	CP011061
Ec-sax38	fliC	H37	100	1686 / 1686	Contig6	223041..224726	AY250017
Ec-sax40	wzy	O7	99.74	1176 / 1176	Contig5	70203..71378	AB490074
Ec-sax40	wzx	O7	99.93	1431 / 1431	Contig5	65517..66947	CP003034
Ec-sax40	fliC	H18	96.71	1671 / 1665	Contig5	189486..191156	AY250001
Ec-sc61	wzx	O124	99.8	1515 / 1515	Contig11	54685..56199	EU296419
Ec-sc61	wzy	O124	99.37	1104 / 1104	Contig11	49193..50296	EU296419
Ec-sc61	fliC	H38	99.78	1344 / 1344	Contig5	7745..9088	AY250018
Ec-sc63	fliC	H32	99.82	1713 / 1713	Contig14	40907..42619	AY250014
Ec-sc63	wzx	O50	98.65	1263 / 1263	Contig1	43758..45020	EU549863-AB811624
Ec-sc64	fliC	H14	98.85	1653 / 1653	Contig1	122179..123831	AY249998
Ec-sd61	wzx	O33	100	1245 / 1245	Contig4	7929..9173	AB811611
Ec-sd61	wzy	O33	99.92	1203 / 1203	Contig4	5579..6781	AB811611
Ec-sd61	fliC	H26	99.88	1674 / 1674	Contig2	42302..43975	AY250008
Ec-sd62	wzx	O68	99.92	1212 / 1212	Contig40	30151..31362	AB812027
Ec-sd62	wzy	O68	100	1079 / 1107	Contig40	27044..28122	AB812027
Ec-sd62	fliC	H30	100	1713 / 1713	Contig5	40331..42043	AY250011
Ec-sd63	wzy	O173	98.98	1080 / 1080	Contig12	100586..101665	GU068046
Ec-sd63	wzx	O173	99	1198 / 1200	Contig33	14811..16008	GU068046
Ec-sd63	fliC	H28	99.71	1740 / 1740	Contig21	7309..9048	AAJT02000052
Ec-sd64	wzx	O25	99.84	1261 / 1260	Contig1	79762..81022	GU014554
Ec-sd64	wzy	O25	99.91	1063 / 1062	Contig1	76543..77605	GU014554
Ec-sd64	fliC	H30	99.94	1713 / 1713	Contig72	378..2090	AY250011
Ec-sd65	wzy	O128ac	99.04	1044 / 1044	Contig27	46904..47947	SAMEA3529399
Ec-sd65	wzx	O128ac	99.58	1443 / 1443	Contig27	50532..51974	SAMEA3529399
Ec-sd65	fliC	H32	99.82	1713 / 1713	Contig3	39602..41314	AY250014
Ec-sh41	fliC	H32	99.77	1713 / 1713	Contig28	39602..41314	AY250014
Ec-sh42	fliC	H45	98.36	1707 / 1707	Contig4	131121..132827	AY250023
Ec-sh43	wzm	O9	99.87	786 / 786	Contig33	3631..4416	D43637
Ec-sh43	wzt	O9a	99.92	1296 / 1296	Contig33	4419..5714	AB010293
Ec-sh43	fliC	H25	100	1332 / 1332	Contig26	27572..28903	AGSG01000116
Ec-sh44	wzx	O155	89.44	1288 / 1287	Contig21	49725..51011	AY657020
Ec-sh44	fliC	H45	98.36	1707 / 1707	Contig4	37291..38997	AY250023
Ec-sh86	fliC	H5	99.85	1310 / 1311	Contig17	40923..42232	AY337469
Ec-sh88	wzx	O4	99.35	1239 / 1239	Contig16	43339..44577	AY568960
Ec-sh88	wzy	O4	98.4	1188 / 1188	Contig16	41256..42443	AY568960
Ec-sh88	fliC	H26	99.82	1674 / 1674	Contig12	18015..19688	AY250008
Ec-sh89	wzy	O109	99.59	1221 / 1221	Contig16	60679..61899	HM485572
Ec-sh89	wzx	O109	99.85	1365 / 1365	Contig16	53978..55342	HM485572
Ec-sh89	fliC	H45	98.36	1707 / 1707	Contig28	5537..7243	AY250023
Ec-sh90	fliC	H48	98.86	1497 / 1497	Contig1	7038..8534	AY250025
Ec-sha66	wzm	O8	99.87	795 / 795	Contig1	628372..629166	AB010150
Ec-sha67	wzx	O113	99.65	1422 / 1422	Contig16	35642..37063	AF172324
Ec-sha67	wzy	O113	99.83	1188 / 1188	Contig16	33517..34704	AF172324
Ec-sha67	fliC	H32	99.82	1713 / 1713	Contig29	39645..41357	AY250014
Ec-shb67	fliC	H45	98.36	1707 / 1707	Contig1	224390..226096	AY250023
Ec-shc66	wzx	O22	98.19	1218 / 1218	Contig2	393048..394265	AB811606
Ec-shc66	wzy	O22	98.14	1236 / 1236	Contig2	390116..391351	DQ851855
Ec-shc66	fliC	H45	98.42	1707 / 1707	Contig1	523292..524998	AY250023
Ec-sx26	wzm	O9	96.56	786 / 786	Contig27	28911..29696	AB010294
Ec-sx26	wzt	O9a	99.38	1296 / 1296	Contig27	29699..30994	AB010293
Ec-sx26	fliC	H9	98.76	2013 / 2013	Contig8	122337..124349	AY249994
Ec-sx27	wzm	O9	96.56	786 / 786	Contig27	28911..29696	AB010294
Ec-sx27	wzt	O9a	99.38	1296 / 1296	Contig27	29699..30994	AB010293
Ec-sx27	fliC	H9	98.76	2013 / 2013	Contig8	48505..50517	AY249994
Ec-sx29	wzm	O9	96.56	786 / 786	Contig27	28911..29696	AB010294
Ec-sx29	wzt	O9a	99.38	1296 / 1296	Contig27	29699..30994	AB010293
Ec-sx29	fliC	H9	98.76	2013 / 2013	Contig8	122337..124349	AY249994
Ec-sx30	wzm	O9	96.56	786 / 786	Contig27	28911..29696	AB010294
Ec-sx30	wzt	O9a	99.38	1296 / 1296	Contig27	29699..30994	AB010293
Ec-sx30	fliC	H9	98.76	2013 / 2013	Contig8	122337..124349	AY249994
Ec-sx47	wzx	O19	99.92	1257 / 1257	Contig6	92947..94203	AB811604
Ec-sx47	wzy	O19	100	1125 / 1125	Contig6	91821..92945	AB811604
Ec-sx47	fliC	H19	98.42	1838 / 1833	Contig35	35326..37163	AY337479
Ec-tj	wzt	O101	100	753 / 753	Contig46	6547..7299	CP011061
Ec-tj	wzm	O101	100	780 / 780	Contig46	5761..6540	CP011061
Ec-tj	fliC	H4	99.9	1050 / 1050	Contig45	7233..8282	AJ605764
Ec-xj67	wzy	O160	99.55	1101 / 1101	Contig1	316976..318076	AB812066
Ec-xj67	wzx	O160	99.68	1248 / 1248	Contig1	313809..315056	AB812066
Ec-xj67	fliC	H51	100	1818 / 1818	Contig33	30675..32492	AY250027
Ec-xj69	wzt	O8	99.59	1215 / 1215	Contig20	24604..25818	AB811598
Ec-xj69	fliC	H19	99.89	1832 / 1833	Contig6	46425..48256	AY337479
Ec-xz31	wzx	O150	99.4	1503 / 1503	Contig1	317035..318537	EU294168
Ec-xz31	wzy	O150	99.64	1098 / 1098	Contig1	322415..323512	EU294168
Ec-xz31	fliC	H8	100	1479 / 1479	Contig1	457411..458889	AJ884569
Ec-xz32	wzt	O8	100	1215 / 1215	Contig38	28242..29456	AB010150
Ec-xz32	fliC	H25	99.92	1332 / 1332	Contig10	96411..97742	AGSG01000116
Ec-xz34	wzx	O132	99.92	1284 / 1284	Contig13	28162..29445	AB812056
Ec-xz34	wzy	O132	99.83	1200 / 1200	Contig13	23305..24504	AB812056
Ec-xz34	fliC	H10	99.45	1262 / 1263	Contig6	62324..63585	AY337482
Ec-xz35	wzx	O149	100	1185 / 1185	Contig1	275196..276380	DQ091854
Ec-xz35	wzy	O149	100	1065 / 1065	Contig1	277231..278295	DQ868764
Ec-xz35	fliC	H12	99.89	1788 / 1788	Contig44	7238..9025	AB028475
Ec-xz56	wzx	O158	98.01	1254 / 1254	Contig2	610772..612025	GU068044
Ec-xz56	wzy	O158	97.75	1155 / 1152	Contig2	612027..613181	GU068044
Ec-xz56	fliC	H19	99.02	1832 / 1833	Contig2	708926..710757	AY337479
Ec-xz57	wzy	O58	100	1332 / 1332	Contig1	28200..29531	EU294175
Ec-xz57	wzx	O58	99.92	1188 / 1188	Contig1	33419..34606	EU294175
Ec-xz57	fliC	H25	100	1332 / 1332	Contig15	61922..63253	AGSG01000116
Ec-xz58	wzx	O131	99.92	1269 / 1269	Contig12	43728..44996	AB812055
Ec-xz58	wzy	O131	100	1305 / 1305	Contig12	41421..42725	AB812055
Ec-xz58	fliC	H4	99.24	1050 / 1050	Contig50	15769..16818	AJ536600
Ec-xz59	fliC	H11	99.93	1459 / 1467	Contig6	27578..29036	AY337465
Ec-xz60	wzx	O91	100	1266 / 1266	Contig1	64397..65662	AY035396
Ec-xz60	wzy	O91	99.92	1212 / 1212	Contig1	68452..69663	AY035396
Ec-xz60	fliC	H10	99.21	1262 / 1263	Contig1	170433..171694	AY337482
Ec-yn39	wzy	O102	99.82	1131 / 1131	Contig25	38202..39332	AB812047
Ec-yn39	wzx	O102	99.68	1251 / 1251	Contig25	40335..41585	AB812047
Ec-yn39	fliC	H6	96.99	1659 / 1653	Contig40	15207..16865	AIFA01000047
Ec-yn42	wzy	O23	99.9	1026 / 1026	Contig16	42961..43986	AB811607
Ec-yn42	wzx	O23	100	1206 / 1206	Contig16	40917..42122	AB811607
Ec-yn42	fliC	H16	99.94	1575 / 1575	Contig3	217701..219275	JH953794
Ec-yn43	wzy	O174	98.25	1140 / 1140	Contig24	40034..41173	DQ008592
Ec-yn43	fliC	H11	99.52	1459 / 1467	Contig28	45795..47247	AY337465
Ec-yn45	wzy	O100	100	1170 / 1170	Contig21	66448..67617	AB812045
Ec-yn45	wzx	O100	100	1242 / 1242	Contig21	63993..65234	AB812045
Ec-yn45	fliC	H28	100	1740 / 1740	Contig14	122270..124009	AAJT02000052
Ec-zj42	wzx	O45	100	1263 / 1263	Contig17	26462..27724	CU463050
Ec-zj42	wzy	O45	100	1092 / 1092	Contig17	24414..25505	CU463050
Ec-zj42	fliC	H45	98.36	1707 / 1707	Contig15	61458..63164	AY250023
Ec-zj44	fliC	H26	99.88	1674 / 1674	Contig21	19160..20833	AY250008
