# Supplementary material for: Genomic epidemiology of antimicrobial resistance determinants in Chinese swine farm Escherichia coli isolates
Source: Front Microbiol. 2025 Apr 2;16:1575426. doi: 10.3389/fmicb.2025.1575426 (PMC12000052; doi:10.3389/fmicb.2025.1575426)
Supplement: Supplementary file 5 [file Table_5.XLSX]

## Sheet: Sheet1
Isolate	Plasmid	Identity	Query / Template length	Contig	Position in contig	Accession number
Ec-ah41	Col440II	97.87	282 / 282	Contig93	1410..1691	CP023921
Ec-ah41	IncFIB(AP001918)	97.21	682 / 682	Contig99	2011..2692	AP001918
Ec-ah41	IncFII(pHN7A8)	98.08	260 / 260	Contig60	2474..2733	JN232517
Ec-ah41	IncHI2	100	327 / 327	Contig51	22898..23224	BX664015
Ec-ah41	IncHI2A	99.52	630 / 630	Contig39	39007..39636	BX664015
Ec-bj42	Col(pHAD28)	95.69	116 / 131	Contig85	1494..1609	KU674895
Ec-bj42	IncFIA(HI1)	99.48	388 / 388	Contig96	520..907	AF250878
Ec-bj42	IncFIB(K)	99.29	560 / 560	Contig78	4320..4879	JN233704
Ec-bj42	p0111	98.53	885 / 885	Contig50	14702..15586	AP010962
Ec-bj43	IncFII	99.23	261 / 261	Contig24	8695..8955	AY458016
Ec-bj43	IncX1	98.93	374 / 374	Contig51	3950..4323	EU370913
Ec-bj44	IncQ1	100	796 / 796	Contig39	5568..6363	M28829
Ec-bj44	IncR	100	251 / 251	Contig33	7575..7825	DQ449578
Ec-bj44	IncX1	98.66	374 / 374	Contig44	2822..3195	EU370913
Ec-bj45	IncFIA(HI1)	98.71	388 / 388	Contig71	2831..3218	AF250878
Ec-bj45	IncFIB(K)	98.93	560 / 560	Contig74	571..1130	JN233704
Ec-bj45	IncX1	98.93	374 / 374	Contig41	28197..28570	EU370913
Ec-cq63	IncFIA(HI1)	98.71	388 / 388	Contig102	2463..2850	AF250878
Ec-cq63	IncFIB(K)	98.93	560 / 560	Contig96	731..1290	JN233704
Ec-cq63	IncX1	95.76	377 / 377	Contig80	6891..7267	JN935898
Ec-cq82	Col440I	95.1	102 / 114	Contig92	4750..4851	CP023920
Ec-cq82	IncFII(pCoo)	96.56	262 / 262	Contig49	4980..5240	CR942285
Ec-cq82	IncR	100	251 / 251	Contig63	9057..9307	DQ449578
Ec-cq82	IncX1	98.66	374 / 374	Contig75	2800..3173	EU370913
Ec-fj18	IncFIA	99.72	363 / 388	Contig28	14452..14814	AP001918
Ec-fj18	IncFIB(AP001918)	98.39	682 / 682	Contig42	21605..22286	AP001918
Ec-fj18	IncFIC(FII)	95.79	499 / 499	Contig45	14748..15244	AP001918
Ec-fj18	IncY	98.69	765 / 765	Contig19	23906..24670	K02380
Ec-fj21	IncFIB(AP001918)	99.56	682 / 682	Contig25	13395..14076	AP001918
Ec-fj21	IncFII	95.04	262 / 261	Contig26	1526..1785	AY458016
Ec-gd51	IncI1-I(Alpha)	99.3	142 / 142	Contig19	68107..68248	AP005147
Ec-gd51	IncX1	98.66	374 / 374	Contig93	2778..3151	EU370913
Ec-gd52	IncFIB(AP001918)	98.83	682 / 682	Contig22	57225..57906	AP001918
Ec-gd52	IncR	99.6	251 / 251	Contig66	1557..1807	DQ449578
Ec-gd53	IncR	100	251 / 251	Contig49	6420..6670	DQ449578
Ec-gd54	Col156	98.03	152 / 154	Contig78	2207..2358	NC009781
Ec-gd54	Col440I	95.61	114 / 114	Contig82	1473..1586	CP023920
Ec-gd54	IncFIA(HI1)	98.71	388 / 388	Contig66	9180..9567	AF250878
Ec-gd54	IncFIB(K)	98.93	560 / 560	Contig66	4616..5175	JN233704
Ec-gs33	IncFIB(AP001918)	97.65	682 / 682	Contig48	2313..2994	AP001918
Ec-gs33	IncX1	95.19	374 / 374	Contig29	5130..5503	EU370913
Ec-gs33	p0111	98.64	885 / 885	Contig20	31595..32479	AP010962
Ec-gs34	IncFIB(AP001918)	97.65	682 / 682	Contig46	2313..2994	AP001918
Ec-gs34	IncX1	95.19	374 / 374	Contig28	36882..37255	EU370913
Ec-gs34	p0111	98.64	885 / 885	Contig21	31595..32479	AP010962
Ec-gs35	IncFIB(AP001918)	97.65	682 / 682	Contig49	2313..2994	AP001918
Ec-gs35	IncX1	95.19	374 / 374	Contig30	5024..5397	EU370913
Ec-gs35	p0111	98.64	885 / 885	Contig20	31595..32479	AP010962
Ec-gs36	IncFIB(K)	99.29	560 / 560	Contig74	753..1312	JN233704
Ec-gs36	IncX1	98.93	374 / 374	Contig79	747..1120	EU370913
Ec-gs37	Col440I	95.1	102 / 114	Contig54	1463..1564	CP023920
Ec-gs37	ColpVC	96.86	191 / 193	Contig79	1091..1281	JX133088
Ec-gs37	IncR	100	251 / 251	Contig39	13815..14065	DQ449578
Ec-gs37	IncX1	98.93	374 / 374	Contig50	747..1120	EU370913
Ec-gs37	IncY	99.08	765 / 765	Contig52	992..1756	K02380
Ec-gs78	IncR	100	251 / 251	Contig45	6420..6670	DQ449578
Ec-gs78	IncX1	98.93	374 / 374	Contig41	3950..4323	EU370913
Ec-gs78	IncY	98.95	765 / 765	Contig30	22616..23380	K02380
Ec-gs80	Col(pHAD28)	95.35	129 / 131	Contig64	4218..4346	KU674895
Ec-gs80	ColE10	99.42	172 / 177	Contig49	1..172	X01654
Ec-gs80	IncQ1	100	796 / 796	Contig60	3538..4333	M28829
Ec-gs80	IncX1	98.93	374 / 374	Contig45	4572..4945	EU370913
Ec-gs81	IncFIA(HI1)	99.48	388 / 388	Contig80	465..852	AF250878
Ec-gs81	IncFIB(K)	99.29	560 / 560	Contig67	4363..4922	JN233704
Ec-gs81	p0111	98.98	885 / 885	Contig20	57169..58053	AP010962
Ec-gs82	IncFIB(AP001918)	98.39	682 / 682	Contig52	7990..8671	AP001918
Ec-gs82	IncFII(pCoo)	96.56	262 / 262	Contig29	54873..55133	CR942285
Ec-gs82	IncHI2	100	327 / 327	Contig26	73896..74222	BX664015
Ec-gs82	IncHI2A	99.52	630 / 630	Contig28	60265..60894	BX664015
Ec-gs82	IncN	100	514 / 514	Contig93	807..1320	AY046276
Ec-gs82	IncY	98.95	765 / 765	Contig57	6350..7114	K02380
Ec-gs205	ColpVC	96.86	191 / 193	Contig76	1091..1281	JX133088
Ec-gs205	IncR	100	251 / 251	Contig49	9007..9257	DQ449578
Ec-gs205	IncX1	98.93	374 / 374	Contig44	25082..25455	EU370913
Ec-gs207	IncFIA(HI1)	98.71	388 / 388	Contig73	1556..1943	AF250878
Ec-gs207	IncFIB(K)	98.93	560 / 560	Contig70	571..1130	JN233704
Ec-gs207	IncX1	98.93	374 / 374	Contig42	28197..28570	EU370913
Ec-gs208	IncFIB(AP001918)	98.39	682 / 682	Contig38	2044..2725	AP001918
Ec-gs208	IncFIB(H89-PhagePlasmid)	99.6	1000 / 1000	Contig18	16855..17854	HG530657
Ec-gs208	IncFIC(FII)	95.79	499 / 499	Contig29	45344..45840	AP001918
Ec-gs208	IncY	99.87	765 / 765	Contig20	70478..71242	K02380
Ec-gs209	IncFIB(AP001918)	98.39	682 / 682	Contig58	7595..8276	AP001918
Ec-gs209	IncFIC(FII)	95.79	499 / 499	Contig40	3499..3995	AP001918
Ec-gs210	-	-	-	-	-	-
Ec-gx36	IncX1	98.93	374 / 374	Contig52	1643..2016	EU370913
Ec-gx37	IncFIB(AP001918)	98.39	682 / 682	Contig74	5829..6510	AP001918
Ec-gx37	IncFIC(FII)	95.79	499 / 499	Contig47	4634..5130	AP001918
Ec-gx37	IncI1-I(Alpha)	100	142 / 142	Contig21	68904..69045	AP005147
Ec-gx37	IncX1	95.76	377 / 377	Contig73	5217..5593	JN935898
Ec-gx38	IncFIA	99.72	363 / 388	Contig23	14452..14814	AP001918
Ec-gx38	IncFIB(AP001918)	98.39	682 / 682	Contig37	1962..2643	AP001918
Ec-gx38	IncFIC(FII)	95.79	499 / 499	Contig23	46150..46646	AP001918
Ec-gx38	p0111	98.64	885 / 885	Contig20	24867..25751	AP010962
Ec-gx39	Col(pHAD28)	95.37	108 / 131	Contig64	1..108	KU674895
Ec-gx39	Col440I	96.49	114 / 114	Contig64	2120..2233	CP023920
Ec-gx39	IncFIA(HI1)	98.71	388 / 388	Contig58	5630..6017	AF250878
Ec-gx39	IncFIB(K)	98.93	560 / 560	Contig66	571..1130	JN233704
Ec-gx39	IncX1	98.66	374 / 374	Contig62	2800..3173	EU370913
Ec-gx39	IncY	98.69	765 / 765	Contig30	24005..24769	K02380
Ec-gz23	IncFII	99.62	261 / 261	Contig50	1418..1678	AY458016
Ec-gz24	IncFIA(HI1)	98.71	388 / 388	Contig46	6051..6438	AF250878
Ec-gz24	IncFIB(AP001918)	97.21	682 / 682	Contig57	2559..3240	AP001918
Ec-gz24	IncFIB(K)	98.93	560 / 560	Contig46	10443..11002	JN233704
Ec-gz24	IncFIC(FII)	95.39	499 / 499	Contig25	50124..50620	AP001918
Ec-gz25	IncY	99.08	765 / 765	Contig55	8374..9138	K02380
Ec-gz95	IncFIA(HI1)	98.71	388 / 388	Contig62	2883..3270	AF250878
Ec-gz95	IncFIB(K)	98.93	560 / 560	Contig63	571..1130	JN233704
Ec-gz95	IncR	100	251 / 251	Contig42	10362..10612	DQ449578
Ec-gz95	IncX1	98.66	374 / 374	Contig52	3041..3414	EU370913
Ec-hb26	IncFIB(AP001918)	98.83	682 / 682	Contig22	57225..57906	AP001918
Ec-hb26	IncR	99.6	251 / 251	Contig64	1557..1807	DQ449578
Ec-hb27	IncFIB(AP001918)	96.63	682 / 682	Contig70	1893..2574	AP001918
Ec-hb27	IncFII	100	261 / 261	Contig26	6629..6889	AY458016
Ec-hb27	IncHI2	100	327 / 327	Contig22	5341..5667	BX664015
Ec-hb27	IncHI2A	99.52	630 / 630	Contig17	9786..10415	BX664015
Ec-hb27	p0111	98.87	885 / 885	Contig58	3289..4173	AP010962
Ec-hb28	Col(MG828)	95.06	243 / 262	Contig106	1..242	NC008486
Ec-hb28	Col(pHAD28)	96.55	116 / 131	Contig89	372..487	KU674895
Ec-hb28	IncB/O/K/Z	95	160 / 160	Contig27	64631..64789	GU256641
Ec-hb28	IncC	100	417 / 417	Contig41	21898..22314	JN157804
Ec-hb28	IncFIA	99.72	363 / 388	Contig16	4036..4398	AP001918
Ec-hb28	IncFIB(AP001918)	98.39	682 / 682	Contig49	21605..22286	AP001918
Ec-hb28	IncFIB(H89-PhagePlasmid)	99.9	1000 / 1000	Contig15	103032..104031	HG530657
Ec-hb28	IncFIC(FII)	95.79	499 / 499	Contig32	48632..49128	AP001918
Ec-hb28	IncI1-I(Alpha)	99.3	142 / 142	Contig52	14795..14936	AP005147
Ec-hb28	IncQ1	100	796 / 796	Contig66	1452..2247	M28829
Ec-hb28	IncX1	98.93	374 / 374	Contig46	694..1067	EU370913
Ec-hb29	IncFIA(HI1)	98.71	388 / 388	Contig69	8300..8687	AF250878
Ec-hb29	IncFIB(AP001918)	97.36	682 / 682	Contig71	1791..2472	AP001918
Ec-hb29	IncFIB(H89-PhagePlasmid)	99.9	1000 / 1000	Contig43	27429..28428	HG530657
Ec-hb29	IncFIB(K)	98.93	560 / 560	Contig69	3737..4296	JN233704
Ec-hb29	IncFII(pRSB107)	96.18	262 / 261	Contig46	22449..22710	AJ851089
Ec-hb29	IncHI2	100	327 / 327	Contig50	20424..20750	BX664015
Ec-hb29	IncHI2A	99.52	630 / 630	Contig50	4927..5556	BX664015
Ec-hb29	IncQ1	100	796 / 796	Contig78	2273..3068	M28829
Ec-hb30	IncFII	99.62	261 / 261	Contig113	1418..1678	AY458016
Ec-hb30	IncFII(pHN7A8)	100	260 / 260	Contig95	1419..1678	JN232517
Ec-hb30	IncQ1	100	796 / 796	Contig91	2273..3068	M28829
Ec-hb30	IncR	100	251 / 251	Contig55	21010..21260	DQ449578
Ec-hb30	IncX1	98.93	374 / 374	Contig63	13159..13532	EU370913
Ec-hb76	IncFIB(K)	99.29	560 / 560	Contig43	17875..18434	JN233704
Ec-hb76	IncX1	99.2	374 / 374	Contig33	6252..6625	EU370913
Ec-hen24	Col156	97.4	154 / 154	Contig78	3512..3665	NC009781
Ec-hen24	IncFII(pHN7A8)	100	260 / 260	Contig36	39250..39509	JN232517
Ec-hen24	IncHI2	100	327 / 327	Contig21	17178..17504	BX664015
Ec-hen24	IncHI2A	99.52	630 / 630	Contig21	32372..33001	BX664015
Ec-hen24	IncI1-I(Alpha)	99.3	142 / 142	Contig24	15349..15490	AP005147
Ec-hen24	IncX1	98.93	374 / 374	Contig42	30390..30763	EU370913
Ec-hen24	IncX4	98.88	712 / 712	Contig45	28251..28962	FN543504
Ec-hen24	IncY	99.22	765 / 765	Contig20	67977..68741	K02380
Ec-hen115	Col440I	95.45	110 / 114	Contig94	2281..2390	CP023920
Ec-hen115	IncFIA(HI1)	98.71	388 / 388	Contig55	2463..2850	AF250878
Ec-hen115	IncFIB(K)	98.93	560 / 560	Contig55	6854..7413	JN233704
Ec-hen115	IncFII(pHN7A8)	100	260 / 260	Contig24	58688..58947	JN232517
Ec-hen115	IncX1	98.93	374 / 374	Contig40	12820..13193	EU370913
Ec-hen115	IncX4	100	374 / 374	Contig43	23553..23926	CP002895
Ec-hen115	p0111	98.64	885 / 885	Contig41	9259..10143	AP010962
Ec-hen191	IncFIA(HI1)	98.71	388 / 388	Contig53	9179..9566	AF250878
Ec-hen191	IncFIB(K)	98.93	560 / 560	Contig53	4616..5175	JN233704
Ec-hen191	IncFIB(pNDM-Mar)	99.32	439 / 439	Contig13	89409..89847	JN420336
Ec-hen191	IncHI1B(pNDM-MAR)	100	570 / 570	Contig21	1892..2461	JN420336
Ec-hen191	IncX1	98.66	374 / 374	Contig70	4764..5137	EU370913
Ec-hen191	IncX1	98.93	374 / 374	Contig67	6169..6542	EU370913
Ec-hen191	IncY	98.95	765 / 765	Contig19	42125..42889	K02380
Ec-hen192	IncFIA(HI1)	98.71	388 / 388	Contig85	1467..1854	AF250878
Ec-hen192	IncFIB(AP001918)	99.27	682 / 682	Contig71	2089..2770	AP001918
Ec-hen192	IncFIB(H89-PhagePlasmid)	99.9	1000 / 1000	Contig43	9295..10294	HG530657
Ec-hen192	IncFIB(K)	98.93	560 / 560	Contig81	6669..7228	JN233704
Ec-hen192	IncFIB(pNDM-Mar)	99.32	439 / 439	Contig14	89409..89847	JN420336
Ec-hen192	IncHI1B(pNDM-MAR)	100	570 / 570	Contig36	1639..2208	JN420336
Ec-hen192	IncR	100	251 / 251	Contig98	553..803	DQ449578
Ec-hen192	IncX1	98.93	374 / 374	Contig33	33976..34349	EU370913
Ec-hen197	IncFIA(HI1)	98.71	388 / 388	Contig78	2524..2911	AF250878
Ec-hen197	IncFIB(K)	98.93	560 / 560	Contig78	6863..7422	JN233704
Ec-hen197	IncFIB(pNDM-Mar)	99.32	439 / 439	Contig12	89409..89847	JN420336
Ec-hen197	IncFII(pHN7A8)	100	260 / 260	Contig105	3452..3711	JN232517
Ec-hen197	IncHI1B(pNDM-MAR)	100	570 / 570	Contig23	79890..80459	JN420336
Ec-hen197	IncX1	98.66	374 / 374	Contig91	2981..3354	EU370913
Ec-hen197	IncY	99.08	765 / 765	Contig45	22661..23425	K02380
Ec-hen207	IncFIA(HI1)	98.71	387 / 388	Contig38	9582..9968	AF250878
Ec-hen207	IncFIB(AP001918)	97.65	682 / 682	Contig71	2194..2875	AP001918
Ec-hen207	IncFIB(K)	98.93	560 / 560	Contig38	5133..5692	JN233704
Ec-hen207	IncFII(pHN7A8)	100	260 / 260	Contig49	1233..1492	JN232517
Ec-hen207	IncX3	100	374 / 374	Contig30	29240..29613	JN247852
Ec-hen208	IncFIA(HI1)	98.71	388 / 388	Contig54	5627..6014	AF250878
Ec-hen208	IncFIB(K)	98.93	560 / 560	Contig54	10018..10577	JN233704
Ec-hen208	IncFIB(pNDM-Mar)	99.32	439 / 439	Contig14	89409..89847	JN420336
Ec-hen208	IncHI1B(pNDM-MAR)	100	570 / 570	Contig37	1765..2334	JN420336
Ec-hen208	IncX1	98.93	374 / 374	Contig40	6240..6613	EU370913
Ec-hen229	IncFIA(HI1)	98.71	388 / 388	Contig54	5627..6014	AF250878
Ec-hen229	IncFIB(K)	98.93	560 / 560	Contig54	10018..10577	JN233704
Ec-hen229	IncFIB(pNDM-Mar)	99.32	439 / 439	Contig15	89409..89847	JN420336
Ec-hen229	IncHI1B(pNDM-MAR)	100	570 / 570	Contig62	1762..2331	JN420336
Ec-hen229	IncX1	98.93	374 / 374	Contig38	6240..6613	EU370913
Ec-hen249	IncC	100	417 / 417	Contig117	3578..3994	JN157804
Ec-hen249	IncFII(29)	95.38	260 / 259	Contig99	7574..7833	CP003035
Ec-hen249	IncFII(pCoo)	95.06	263 / 262	Contig79	8929..9188	CR942285
Ec-hen249	IncI1-I(Alpha)	99.3	142 / 142	Contig21	68234..68375	AP005147
Ec-hen249	IncI2	100	324 / 324	Contig56	2201..2524	KP347127
Ec-hen249	IncN	100	514 / 514	Contig154	2525..3038	AY046276
Ec-hlj70	IncFIB(AP001918)	99.27	682 / 682	Contig38	9319..10000	AP001918
Ec-hlj70	IncFIC(FII)	95.79	499 / 499	Contig51	1060..1556	AP001918
Ec-hlj72	IncFIA(HI1)	98.71	388 / 388	Contig68	6080..6467	AF250878
Ec-hlj72	IncFIB(K)	98.93	560 / 560	Contig68	10471..11030	JN233704
Ec-hlj72	IncX1	98.66	374 / 374	Contig87	2783..3156	EU370913
Ec-hlj72	IncY	99.74	765 / 765	Contig34	28843..29607	K02380
Ec-hlj73	IncQ1	100	796 / 796	Contig84	2273..3068	M28829
Ec-hlj73	IncR	100	251 / 251	Contig59	7214..7464	DQ449578
Ec-hlj73	IncX1	98.93	374 / 374	Contig43	4924..5297	EU370913
Ec-hlj73	IncY	98.82	765 / 765	Contig30	39742..40506	K02380
Ec-hn31	IncFIB(AP001918)	98.09	682 / 682	Contig23	40028..40709	AP001918
Ec-hn31	IncFII	95.42	262 / 261	Contig30	19410..19669	AY458016
Ec-hn31	IncFII(pCoo)	95.42	262 / 262	Contig30	19410..19669	CR942285
Ec-hn31	IncX1	98.93	374 / 374	Contig27	5228..5601	EU370913
Ec-hn35	IncB/O/K/Z	96.69	151 / 151	Contig16	7073..7223	CU928147
Ec-hn35	IncFIB(AP001918)	98.39	682 / 682	Contig68	7990..8671	AP001918
Ec-hn35	IncFIC(FII)	95.79	499 / 499	Contig30	45457..45953	AP001918
Ec-hubj66	IncFIA(HI1)	98.71	388 / 388	Contig60	3328..3715	AF250878
Ec-hubj66	IncFIB(K)	98.93	560 / 560	Contig60	7719..8278	JN233704
Ec-hubj66	IncQ1	100	796 / 796	Contig73	2273..3068	M28829
Ec-hubj66	IncX1	98.93	374 / 374	Contig56	16360..16733	EU370913
Ec-hubj67	IncFII	100	261 / 261	Contig24	79836..80096	AY458016
Ec-hubj68	IncFIB(K)	98.93	560 / 560	Contig56	6863..7422	JN233704
Ec-hubj68	IncN	100	433 / 514	Contig82	2529..2961	AY046276
Ec-hubj68	IncQ1	99.87	796 / 796	Contig67	1490..2285	M28829
Ec-hubj68	IncX1	95.76	377 / 377	Contig60	5756..6132	JN935898
Ec-hubj68	p0111	99.66	885 / 885	Contig28	4636..5520	AP010962
Ec-hubs61	-	-	-	-	-	-
Ec-hubs62	IncY	100	765 / 765	Contig27	23118..23882	K02380
Ec-hubs63	IncX1	98.66	374 / 374	Contig29	10155..10528	EU370913
Ec-hubs64	IncFIB(AP001918)	98.83	682 / 682	Contig35	48692..49373	AP001918
Ec-hubs64	IncFIB(K)	99.29	560 / 560	Contig98	4363..4922	JN233704
Ec-hubs64	IncI1-I(Alpha)	100	142 / 142	Contig20	9307..9448	AP005147
Ec-hubs64	p0111	98.53	885 / 885	Contig17	69184..70068	AP010962
Ec-hun49	IncFIA(HI1)	98.71	388 / 388	Contig53	2524..2911	AF250878
Ec-hun49	IncFIB(K)	98.93	560 / 560	Contig53	6863..7422	JN233704
Ec-hun49	IncN	100	514 / 514	Contig73	2553..3066	AY046276
Ec-hun49	IncQ1	100	796 / 796	Contig62	3003..3798	M28829
Ec-hun49	IncY	98.69	765 / 765	Contig19	54044..54808	K02380
Ec-hun50	IncFIA	100	362 / 388	Contig23	55770..56131	AP001918
Ec-hun50	IncFIB(AP001918)	98.53	682 / 682	Contig37	1572..2253	AP001918
Ec-hun50	IncFIC(FII)	98.4	499 / 499	Contig23	5106..5604	AP001918
Ec-hun50	IncX1	98.93	374 / 374	Contig24	3920..4293	EU370913
Ec-jl41	IncX1	98.93	374 / 374	Contig47	5097..5470	EU370913
Ec-jl42	IncFIB(AP001918)	99.56	682 / 682	Contig51	1858..2539	AP001918
Ec-jl42	IncFII	100	261 / 261	Contig74	3450..3710	AY458016
Ec-jl42	IncFII(pRSB107)	96.18	262 / 261	Contig88	2415..2676	AJ851089
Ec-jl43	-	-	-	-	-	-
Ec-jl44	IncR	100	251 / 251	Contig55	9718..9968	DQ449578
Ec-jl44	IncY	98.95	765 / 765	Contig67	8200..8964	K02380
Ec-jl45	ColpEC648	99.14	700 / 701	Contig69	268..967
Ec-jl45	IncFIB(AP001918)	99.71	682 / 682	Contig52	8031..8712	AP001918
Ec-jl45	IncFIC(FII)	99.8	499 / 499	Contig43	12477..12975	AP001918
Ec-jl45	IncX1	98.93	374 / 374	Contig10	28326..28699	EU370913
Ec-jl45	p0111	98.08	885 / 885	Contig10	121105..121989	AP010962
Ec-js46	IncFIB(AP001918)	97.65	682 / 682	Contig57	2313..2994	AP001918
Ec-js46	IncR	100	251 / 251	Contig39	23626..23876	DQ449578
Ec-js46	IncX1	98.93	374 / 374	Contig34	30383..30756	EU370913
Ec-js47	IncC	100	417 / 417	Contig30	28132..28548	JN157804
Ec-js47	IncFIB(AP001918)	97.65	682 / 682	Contig61	2313..2994	AP001918
Ec-js47	IncX1	98.93	374 / 374	Contig40	694..1067	EU370913
Ec-js49	IncFIB(K)	98.93	560 / 560	Contig114	3321..3880	JN233704
Ec-js49	IncFII(pCoo)	96.56	262 / 262	Contig26	2490..2750	CR942285
Ec-js49	IncX1	98.93	374 / 374	Contig147	420..793	EU370913
Ec-js50	IncFIB(AP001918)	97.65	682 / 682	Contig57	2313..2994	AP001918
Ec-js50	IncR	100	251 / 251	Contig39	23626..23876	DQ449578
Ec-js50	IncX1	98.93	374 / 374	Contig34	30383..30756	EU370913
Ec-js92	p0111	98.64	885 / 885	Contig68	2705..3589	AP010962
Ec-js93	IncFIA	99.72	363 / 388	Contig37	10695..11057	AP001918
Ec-js93	IncFIB(AP001918)	98.39	682 / 682	Contig44	2068..2749	AP001918
Ec-js93	IncFIC(FII)	95.79	499 / 499	Contig27	6974..7470	AP001918
Ec-js93	IncFII(29)	95.4	261 / 259	Contig36	11386..11645	CP003035
Ec-js93	IncY	98.95	765 / 765	Contig13	25505..26269	K02380
Ec-js93	IncFIB(AP001918)	99.27	682 / 682	Contig39	676..1357	AP001918
Ec-js93	IncQ1	100	796 / 796	Contig53	2273..3068	M28829
Ec-js93	IncU	100	565 / 565	Contig46	383..947	DQ401103
Ec-js93	p0111	98.64	885 / 885	Contig43	11427..12311	AP010962
Ec-js94	IncFIB(AP001918)	99.27	682 / 682	Contig39	676..1357	AP001918
Ec-js94	IncQ1	100	796 / 796	Contig53	2273..3068	M28829
Ec-js94	IncU	100	565 / 565	Contig46	383..947	DQ401103
Ec-js94	p0111	98.64	885 / 885	Contig43	11427..12311	AP010962
Ec-jx6	ColKP3	100	229 / 280	Contig35	6675..6903	JN205800
Ec-jx6	IncFIB(AP001918)	97.65	682 / 682	Contig66	2733..3414	AP001918
Ec-jx6	IncX1	99.2	374 / 374	Contig42	25452..25825	EU370913
Ec-jx6	IncX3	100	374 / 374	Contig35	38566..38939	JN247852
Ec-jx7	IncFIA(HI1)	98.71	388 / 388	Contig114	2463..2850	AF250878
Ec-jx7	IncFIB(AP001918)	97.65	682 / 682	Contig70	14137..14818	AP001918
Ec-jx7	IncFIB(K)	98.93	560 / 560	Contig116	487..1046	JN233704
Ec-jx7	IncX1	98.93	374 / 374	Contig45	8622..8995	EU370913
Ec-jx8	Col(MG828)	95	260 / 262	Contig76	1211..1470	NC008486
Ec-jx8	IncFIA(HI1)	100	388 / 388	Contig35	11421..11808	AF250878
Ec-jx8	IncHI1A	100	420 / 420	Contig14	60799..61218	AF250878
Ec-jx8	IncHI1B(R27)	100	540 / 540	Contig14	74295..74834	AF250878
Ec-jx8	IncX1	98.93	374 / 374	Contig27	30383..30756	EU370913
Ec-jx9	IncFIA(HI1)	100	388 / 388	Contig69	732..1119	AF250878
Ec-jx9	IncHI1A	100	420 / 420	Contig13	60800..61219	AF250878
Ec-jx9	IncHI1B(R27)	100	540 / 540	Contig13	74296..74835	AF250878
Ec-jx9	IncX1	98.93	374 / 374	Contig28	30466..30839	EU370913
Ec-jx10	IncFIB(K)	98.93	560 / 560	Contig48	6907..7466	JN233704
Ec-jx10	IncHI2	100	327 / 327	Contig11	101524..101850	BX664015
Ec-jx10	IncHI2A	99.52	630 / 630	Contig11	86027..86656	BX664015
Ec-jx10	IncX1	98.66	374 / 374	Contig58	2779..3152	EU370913
Ec-ln31	IncR	100	251 / 251	Contig60	10201..10451	DQ449578
Ec-ln31	IncX1	98.66	374 / 374	Contig77	4318..4691	EU370913
Ec-ln32	IncFIA(HI1)	98.71	388 / 388	Contig63	10691..11078	AF250878
Ec-ln32	IncFIB(H89-PhagePlasmid)	99.9	1000 / 1000	Contig14	5674..6673	HG530657
Ec-ln32	IncFIB(K)	98.93	560 / 560	Contig88	4616..5175	JN233704
Ec-ln32	IncFII	98.08	261 / 261	Contig62	4218..4477	AY458016
Ec-ln32	IncFII(pHN7A8)	100	260 / 260	Contig39	3451..3710	JN232517
Ec-ln32	IncX1	98.66	374 / 374	Contig81	4206..4579	EU370913
Ec-ln33	IncR	100	251 / 251	Contig19	11510..11760	DQ449578
Ec-ln33	IncX1	98.66	374 / 374	Contig25	4366..4739	EU370913
Ec-ln34	p0111	98.64	885 / 885	Contig51	10007..10891	AP010962
Ec-ln35	IncN	100	513 / 514	Contig60	955..1467	AY046276
Ec-ln35	IncX1	98.93	374 / 374	Contig30	30287..30660	EU370913
Ec-ln35	p0111	98.64	885 / 885	Contig28	21904..22788	AP010962
Ec-nmg42	IncFII(pHN7A8)	100	260 / 260	Contig25	56649..56908	JN232517
Ec-nmg42	IncQ1	100	796 / 796	Contig53	3990..4785	M28829
Ec-nmg42	IncX1	98.93	374 / 374	Contig41	20610..20983	EU370913
Ec-nx26	IncQ1	100	796 / 796	Contig49	2273..3068	M28829
Ec-nx26	IncR	100	251 / 251	Contig35	21307..21557	DQ449578
Ec-nx26	IncX1	98.93	374 / 374	Contig37	25082..25455	EU370913
Ec-nx26	IncY	99.08	765 / 765	Contig45	5532..6296	K02380
Ec-nx27	IncB/O/K/Z	100	160 / 160	Contig18	74598..74757	GU256641
Ec-nx27	IncFIA	99.72	363 / 388	Contig22	14544..14906	AP001918
Ec-nx27	IncFIB(AP001918)	98.39	682 / 682	Contig36	21605..22286	AP001918
Ec-nx27	IncFIC(FII)	95.79	499 / 499	Contig22	70380..70876	AP001918
Ec-nx27	IncQ1	100	796 / 796	Contig61	3245..4040	M28829
Ec-nx28	IncFII	100	261 / 261	Contig29	59394..59654	AY458016
Ec-nx28	IncQ1	100	796 / 796	Contig64	4883..5678	M28829
Ec-nx28	IncX1	98.66	374 / 374	Contig72	2779..3152	EU370913
Ec-nx28	IncY	99.74	765 / 765	Contig43	34010..34774	K02380
Ec-nx29	Col(BS512)	100	233 / 233	Contig109	1017..1249	NC010656
Ec-nx29	IncFII	96.18	262 / 261	Contig68	5149..5410	AY458016
Ec-nx29	IncQ1	100	638 / 796	Contig78	1..638	M28829
Ec-nx29	IncR	100	251 / 251	Contig41	4871..5121	DQ449578
Ec-nx29	IncX1	98.66	374 / 374	Contig72	2857..3230	EU370913
Ec-nx30	IncFII(pCoo)	96.56	262 / 262	Contig28	4102..4362	CR942285
Ec-nx30	IncY	99.48	765 / 765	Contig86	8459..9223	K02380
Ec-qh17	IncFIB(AP001918)	97.65	682 / 682	Contig67	2381..3062	AP001918
Ec-qh17	IncQ1	100	796 / 796	Contig66	3451..4246	M28829
Ec-qh17	IncX4	98.88	712 / 712	Contig40	15722..16433	FN543504
Ec-qh20	IncFIB(AP001918)	97.65	682 / 682	Contig69	2186..2867	AP001918
Ec-sax33	IncY	98.82	765 / 765	Contig18	1768..2532	K02380
Ec-sax35	IncY	99.35	765 / 765	Contig21	41495..42259	K02380
Ec-sax37	IncFIB(AP001918)	98.83	682 / 682	Contig46	14385..15066	AP001918
Ec-sax37	IncFIB(K)	98.93	560 / 560	Contig49	6907..7466	JN233704
Ec-sax37	IncX1	98.66	374 / 374	Contig56	2905..3278	EU370913
Ec-sax38	IncFIB(AP001918)	98.39	682 / 682	Contig55	2044..2725	AP001918
Ec-sax38	IncFIC(FII)	95.79	499 / 499	Contig38	3499..3995	AP001918
Ec-sax40	IncN	100	433 / 514	Contig46	2529..2961	AY046276
Ec-sax40	IncX1	95.76	377 / 377	Contig39	5572..5948	JN935898
Ec-sax40	IncY	99.08	765 / 765	Contig20	51716..52480	K02380
Ec-sc61	IncY	98.82	765 / 765	Contig78	3076..3840	K02380
Ec-sc63	-	-	-	-	-	-
Ec-sc64	ColpEC648	99.14	700 / 701	Contig21	3427..4126
Ec-sc64	ColpEC648	99.14	700 / 701	Contig21	7500..8199
Ec-sd61	IncFII	100	261 / 261	Contig28	59547..59807	AY458016
Ec-sd61	IncR	100	251 / 251	Contig35	21481..21731	DQ449578
Ec-sd61	IncX1	98.66	374 / 374	Contig62	2702..3075	EU370913
Ec-sd61	IncY	98.95	765 / 765	Contig37	8407..9171	K02380
Ec-sd62	IncFIA(HI1)	99.48	388 / 388	Contig77	1146..1533	AF250878
Ec-sd62	IncFIB(K)	98.93	560 / 560	Contig73	5069..5628	JN233704
Ec-sd62	IncQ1	100	796 / 796	Contig76	3493..4288	M28829
Ec-sd62	IncX1	98.93	374 / 374	Contig48	3950..4323	EU370913
Ec-sd63	IncFIA(HI1)	98.71	388 / 388	Contig60	483..870	AF250878
Ec-sd63	IncFIB(K)	98.93	560 / 560	Contig38	4831..5390	JN233704
Ec-sd63	IncFII	100	261 / 261	Contig16	60652..60912	AY458016
Ec-sd63	IncX1	98.66	374 / 374	Contig36	4764..5137	EU370913
Ec-sd64	Col156	97.37	152 / 154	Contig99	707..858	NC009781
Ec-sd64	IncFIB(K)	99.29	560 / 560	Contig93	4363..4922	JN233704
Ec-sd64	IncFII	100	261 / 261	Contig26	59842..60102	AY458016
Ec-sd64	IncY	99.22	765 / 765	Contig23	62494..63258	K02380
Ec-sd65	IncFIA(HI1)	98.71	388 / 388	Contig91	356..743	AF250878
Ec-sd65	IncFIB(K)	98.93	560 / 560	Contig62	6864..7423	JN233704
Ec-sh41	-	-	-	-	-	-
Ec-sh42	IncFIB(AP001918)	97.65	682 / 682	Contig95	2305..2986	AP001918
Ec-sh42	IncFIB(pLF82-PhagePlasmid)	100	560 / 560	Contig12	36197..36756	CU638872
Ec-sh42	IncFII	98.08	261 / 261	Contig81	4136..4395	AY458016
Ec-sh42	IncX1	98.93	374 / 374	Contig49	6530..6903	EU370913
Ec-sh43	IncFIA	99.72	363 / 388	Contig14	14452..14814	AP001918
Ec-sh43	IncFIB(AP001918)	98.39	682 / 682	Contig43	21605..22286	AP001918
Ec-sh43	IncFIC(FII)	95.79	499 / 499	Contig14	67533..68029	AP001918
Ec-sh43	IncI1-I(Alpha)	99.3	142 / 142	Contig17	72028..72169	AP005147
Ec-sh44	IncFIB(AP001918)	97.65	682 / 682	Contig90	2313..2994	AP001918
Ec-sh44	IncFII	98.08	261 / 261	Contig85	4136..4395	AY458016
Ec-sh44	IncX1	98.93	374 / 374	Contig57	16883..17256	EU370913
Ec-sh86	IncFIA(HI1)	98.71	388 / 388	Contig134	483..870	AF250878
Ec-sh86	IncFIB(AP001918)	97.36	682 / 682	Contig71	9335..10016	AP001918
Ec-sh86	IncFIB(K)	98.93	560 / 560	Contig87	4679..5238	JN233704
Ec-sh86	IncFIC(FII)	95.39	499 / 499	Contig24	55819..56315	AP001918
Ec-sh86	IncX1	98.66	374 / 374	Contig92	2779..3152	EU370913
Ec-sh86	IncY	98.95	765 / 765	Contig31	8420..9184	K02380
Ec-sh88	IncB/O/K/Z	95	160 / 160	Contig41	18688..18846	GU256641
Ec-sh88	IncFIA(HI1)	98.71	388 / 388	Contig57	9422..9809	AF250878
Ec-sh88	IncFIB(K)	98.93	560 / 560	Contig57	4859..5418	JN233704
Ec-sh88	IncX1	98.66	374 / 374	Contig60	7777..8150	EU370913
Ec-sh89	IncFIA(HI1)	98.97	388 / 388	Contig63	2708..3095	AF250878
Ec-sh89	IncFIB(K)	98.93	560 / 560	Contig62	571..1130	JN233704
Ec-sh89	IncFII	99.23	261 / 261	Contig32	4252..4512	AY458016
Ec-sh89	IncR	100	251 / 251	Contig48	5627..5877	DQ449578
Ec-sh89	IncX1	98.66	374 / 374	Contig59	4319..4692	EU370913
Ec-sh89	IncY	98.69	765 / 765	Contig22	23880..24644	K02380
Ec-sh90	IncFIB(AP001918)	98.83	682 / 682	Contig58	2149..2830	AP001918
Ec-sha66	IncR	100	251 / 251	Contig43	5663..5913	DQ449578
Ec-sha66	IncX1	98.93	374 / 374	Contig34	4107..4480	EU370913
Ec-sha67	IncC	100	417 / 417	Contig7	29422..29838	JN157804
Ec-sha67	IncR	100	251 / 251	Contig48	11696..11946	DQ449578
Ec-sha67	IncX1	98.66	374 / 374	Contig70	4874..5247	EU370913
Ec-shb67	IncX1	98.93	374 / 374	Contig39	22847..23220	EU370913
Ec-shb67	IncY	99.35	765 / 765	Contig49	8376..9140	K02380
Ec-shc66	IncFIB(H89-PhagePlasmid)	99.9	1000 / 1000	Contig16	78899..79898	HG530657
Ec-shc66	IncFIB(K)	98.93	560 / 560	Contig29	5282..5841	JN233704
Ec-shc66	IncR	100	251 / 251	Contig32	7867..8117	DQ449578
Ec-sx26	Col(MG828)	95	260 / 262	Contig84	3234..3493	NC008486
Ec-sx26	IncFIB(AP001918)	98.39	682 / 682	Contig64	8018..8699	AP001918
Ec-sx26	IncFIC(FII)	95.79	499 / 499	Contig53	5972..6468	AP001918
Ec-sx26	IncI1-I(Alpha)	99.3	142 / 142	Contig23	78999..79140	AP005147
Ec-sx27	Col(MG828)	95	260 / 262	Contig85	2767..3026	NC008486
Ec-sx27	IncFIB(AP001918)	98.39	682 / 682	Contig64	8018..8699	AP001918
Ec-sx27	IncFIC(FII)	95.79	499 / 499	Contig54	5972..6468	AP001918
Ec-sx27	IncI1-I(Alpha)	99.3	142 / 142	Contig23	6322..6463	AP005147
Ec-sx29	Col(MG828)	95	260 / 262	Contig99	55..314	NC008486
Ec-sx29	IncFIB(AP001918)	98.39	682 / 682	Contig64	8018..8699	AP001918
Ec-sx29	IncFIC(FII)	95.79	499 / 499	Contig53	5972..6468	AP001918
Ec-sx29	IncI1-I(Alpha)	99.3	142 / 142	Contig23	6322..6463	AP005147
Ec-sx30	IncFIB(AP001918)	98.39	682 / 682	Contig64	8018..8699	AP001918
Ec-sx30	IncFIC(FII)	95.79	499 / 499	Contig54	5972..6468	AP001918
Ec-sx30	IncI1-I(Alpha)	99.3	142 / 142	Contig23	78999..79140	AP005147
Ec-sx47	IncFIB(AP001918)	97.65	682 / 682	Contig68	2320..3001	AP001918
Ec-tj	IncFIB(K)	98.93	560 / 560	Contig30	35626..36185	JN233704
Ec-tj	IncI1-I(Alpha)	100	142 / 142	Contig21	83502..83643	AP005147
Ec-tj	IncX1	98.93	374 / 374	Contig39	23780..24153	EU370913
Ec-xj67	IncFIB(AP001918)	97.65	682 / 682	Contig62	2425..3106	AP001918
Ec-xj67	IncFII	98.08	261 / 261	Contig49	4217..4476	AY458016
Ec-xj69	Col440I	96.36	110 / 114	Contig69	192..301	CP023920
Ec-xj69	IncFII(pCoo)	95.06	263 / 262	Contig22	9875..10134	CR942285
Ec-xj69	IncQ1	100	796 / 796	Contig64	2448..3243	M28829
Ec-xj69	IncX1	98.66	374 / 374	Contig62	4323..4696	EU370913
Ec-xj69	IncY	98.95	765 / 765	Contig48	13968..14732	K02380
Ec-xz31	IncX1	99.2	374 / 374	Contig26	6169..6542	EU370913
Ec-xz31	IncY	99.08	765 / 765	Contig25	33769..34533	K02380
Ec-xz32	IncFIB(AP001918)	98.39	682 / 682	Contig42	2044..2725	AP001918
Ec-xz32	IncFII(pHN7A8)	98.08	260 / 260	Contig50	14632..14891	JN232517
Ec-xz34	IncFIB(AP001918)	98.68	682 / 682	Contig25	41720..42401	AP001918
Ec-xz34	IncFII	95.8	262 / 261	Contig37	3094..3355	AY458016
Ec-xz35	IncFII(pRSB107)	96.18	262 / 261	Contig118	2453..2714	AJ851089
Ec-xz56	-	-	-	-	-	-
Ec-xz57	-	-	-	-	-	-
Ec-xz58	IncX1	98.66	374 / 374	Contig72	2906..3279	EU370913
Ec-xz58	IncY	98.82	765 / 765	Contig39	1539..2303	K02380
Ec-xz59	p0111	98.64	885 / 885	Contig71	9259..10143	AP010962
Ec-xz60	IncFIA	98.45	388 / 388	Contig35	18577..18964	AP001918
Ec-xz60	IncFII	100	261 / 261	Contig35	9030..9290	AY458016
Ec-xz60	IncR	100	251 / 251	Contig41	8752..9002	DQ449578
Ec-xz60	IncX1	98.66	374 / 374	Contig44	2906..3279	EU370913
Ec-yn39	IncFIA	99.74	388 / 388	Contig61	14566..14953	AP001918
Ec-yn39	IncFIB(AP001918)	98.39	682 / 682	Contig84	2361..3042	AP001918
Ec-yn39	IncFII	100	261 / 261	Contig39	40231..40491	AY458016
Ec-yn39	IncI1-I(Alpha)	100	142 / 142	Contig47	16465..16606	AP005147
Ec-yn39	IncR	100	251 / 251	Contig52	21349..21599	DQ449578
Ec-yn39	IncX1	98.66	374 / 374	Contig70	2779..3152	EU370913
Ec-yn39	IncY	98.95	765 / 765	Contig24	23977..24741	K02380
Ec-yn42	IncFIB(AP001918)	96.63	682 / 682	Contig50	12333..13014	AP001918
Ec-yn42	IncFII(29)	99.61	259 / 259	Contig38	33509..33767	CP003035
Ec-yn43	IncR	100	251 / 251	Contig32	24111..24361	DQ449578
Ec-yn43	IncX1	98.66	374 / 374	Contig87	2779..3152	EU370913
Ec-yn43	IncX4	100	374 / 374	Contig85	383..756	CP002895
Ec-yn45	IncFIB(AP001918)	97.65	682 / 682	Contig51	2186..2867	AP001918
Ec-yn45	IncX1	95.19	374 / 374	Contig32	30917..31290	EU370913
Ec-zj42	IncFIB(AP001918)	98.83	682 / 682	Contig72	2938..3619	AP001918
Ec-zj42	IncFIB(H89-PhagePlasmid)	99.9	1000 / 1000	Contig19	48187..49186	HG530657
Ec-zj42	IncR	100	251 / 251	Contig65	5964..6214	DQ449578
Ec-zj42	IncX1	98.66	374 / 374	Contig79	2411..2784	EU370913
Ec-zj44	IncFIA(HI1)	98.71	388 / 388	Contig94	1029..1416	AF250878
Ec-zj44	IncFIB(K)	98.93	560 / 560	Contig87	441..1000	JN233704
Ec-zj44	IncFII	98.08	261 / 261	Contig44	2616..2875	AY458016
Ec-zj44	IncY	98.95	765 / 765	Contig70	8200..8964	K02380
