# Supplementary material for: Genomic epidemiology of antimicrobial resistance determinants in Chinese swine farm Escherichia coli isolates
Source: Front Microbiol. 2025 Apr 2;16:1575426. doi: 10.3389/fmicb.2025.1575426 (PMC12000052; doi:10.3389/fmicb.2025.1575426)
Supplement: Supplementary file 6 [file Table_6.XLSX]

## Sheet: Sheet1
Isolate	Number of VFGs	Number of ARGs	VFGs	ARGs
Ec-ah41	97	64	acrB,allB,cesAB,cesD,cesD2,cesL,cesT,cif,csgB,entB,entC,entD,entE,entF,entS,escC,escD,escE,escF,escG,escI,escJ,escL,escN,escO,escP,escR,escS,escT,escU,escV,espA,espD,espF,espG,espL1,espM2,espR1,espW,espX1,espX4,espX5,etgA,fdeC,fepA,fepB,fepC,fepD,fepG,fes,fimA,fimB,fimC,fimD,fimE,fimF,fimG,fimH,fimI,fyuA,gnd,gspC,gspD,gspE,gspF,gspG,gspH,gspI,gspJ,gspK,gspL,gspM,irp1,irp2,map,nleA,nleB2,nleC,nleH…	emrA, emrB, emrK, acrB, TolC, emrY, marA, sul1, sul3, acrD, AcrE, AcrF, gadX, emrR, CRP, AcrS, H-NS, mdtA, mdtB, mdtC, mdtE, mdtF, baeR, baeS, cpxA, evgA, evgS, mdtM, mdtH, mdfA, mdtG, OXA-10, AAC(6')-Ib7, aadA, aadA2, aadA24, APH(3')-Ia, cmlA5, floR, QnrS1, bacA, marR, soxR, soxS, mdtN, mdtO, mdtP, eptA, ugd, PmrF, MCR-1, nfsA, mprF, acrR, qacH, kdpE, GlpT, oqxA, oqxB, msbA, YojI, acrA, ampC, PB…
Ec-bj42	49	59	acrA,acrB,allB,aslA,csgB,entB,entC,entD,entE,entF,entS,espL1,espL4,espR1,espX1,espX4,espX5,espY1,fdeC,fepA,fepB,fepC,fepD,fepG,fes,fimA,fimB,fimC,fimD,fimE,fimF,fimG,fimH,fimI,fyuA,irp1,irp2,ompA,rcsB,yagW/ecpD,yagX/ecpC,ybtA,ybtE,ybtP,ybtQ,ybtS,ybtT,ybtU,ybtX	emrA, emrB, tet(C), emrK, acrB, TolC, emrY, marA, sul3, acrD, AcrE, AcrF, gadX, emrR, CRP, AcrS, H-NS, mdtA, mdtB, mdtC, mdtE, mdtF, baeR, baeS, cpxA, evgA, evgS, TEM-135, mdtM, mdtH, mdfA, mdtG, aadA, aadA2, APH(3')-Ia, cmlA6, floR, vgaC, dfrA12, bacA, gyrA, EF-Tu, marR, soxR, soxS, mdtN, mdtO, mdtP, eptA, ugd, PmrF, nfsA, acrR, kdpE, msbA, YojI, acrA, ampC, PBP3
Ec-bj43	35	59	acrB,allB,csgB,entB,entC,entD,entE,entF,entS,espR1,espX1,espX4,fdeC,fepA,fepB,fepC,fepD,fepG,fes,fimA,fimC,fimD,fimE,fimF,fimG,fimH,fimI,gspM,ompA,rcsB,yagW/ecpD,yagX/ecpC,yagY/ecpB,yagZ/ecpA,ykgK/ecpR	emrA, emrB, tet(A), tet(C), tet(D), emrK, acrB, TolC, emrY, marA, sul2, acrD, AcrE, AcrF, gadX, emrR, CRP, AcrS, H-NS, mdtA, mdtB, mdtC, mdtE, mdtF, baeR, baeS, cpxA, evgA, evgS, TEM-30, mdtM, mdtH, mdfA, mdtG, APH(3'')-Ib, APH(6)-Id, floR, QnrS1, vgaC, bacA, marR, soxR, tetR, soxS, mdtN, mdtO, mdtP, eptA, ugd, PmrF, nfsA, acrR, kdpE, GlpT, msbA, YojI, acrA, ampC, PBP3
Ec-bj44	33	60	acrB,allB,csgB,entB,entC,entD,entE,entF,entS,espL1,espR1,espX1,espX4,espX5,fdeC,fepA,fepB,fepC,fepD,fepG,fes,fimA,fimB,fimC,fimD,fimE,fimF,fimG,fimH,fimI,gnd,ompA,rcsB	emrA, emrB, tet(C), emrK, acrB, TolC, emrY, marA, sul2, acrD, AcrE, AcrF, gadX, emrR, CRP, AcrS, H-NS, mdtA, mdtB, mdtC, mdtE, mdtF, baeR, baeS, cpxA, evgA, evgS, TEM-1, mdtM, mdtH, mdfA, mdtG, aadA, aadA2, APH(3')-Ia, cmlA6, floR, QnrS1, vgaC, dfrA12, bacA, marR, soxR, soxS, mdtN, mdtO, mdtP, eptA, PmrF, nfsA, acrR, qacH, kdpE, GlpT, msbA, YojI, acrA, ampC, tet(W/N/W), PBP3
Ec-bj45	33	60	acrB,allB,aslA,csgB,entB,entC,entD,entE,entF,entS,espL1,espR1,espX1,espX4,fdeC,fepA,fepB,fepC,fepD,fepG,fes,fimA,fimB,fimC,fimD,fimE,fimF,fimG,fimH,fimI,gnd,ompA,rcsB	emrA, emrB, tet(C), emrK, acrB, TolC, emrY, marA, sul3, acrD, AcrE, AcrF, gadX, emrR, CRP, AcrS, H-NS, mdtA, mdtB, mdtC, mdtE, mdtF, baeR, baeS, cpxA, evgA, evgS, TEM-176, mdtM, mdtH, mdfA, mdtG, aadA2, APH(3')-Ia, floR, QnrS1, dfrA12, bacA, mef(B), EF-Tu, marR, soxR, soxS, mdtN, mdtO, mdtP, eptA, ugd, PmrF, nfsA, acrR, gadW, kdpE, GlpT, msbA, YojI, emrE, acrA, ampC, PBP3
Ec-cq63	48	62	acrA,acrB,allB,aslA,csgB,entB,entC,entD,entE,entF,entS,espL1,espL4,espR1,espX1,espX4,espY1,fdeC,fepA,fepB,fepC,fepD,fepG,fes,fimF,fimG,fimH,galF,gnd,gspD,gspE,gspF,gspG,gspH,gspI,gspJ,gspK,gspL,gspM,gtrA,mrkF,ompA,rcsB,yagW/ecpD,yagX/ecpC,yagY/ecpB,yagZ/ecpA,ykgK/ecpR	emrA, emrB, tet(C), acrB, TolC, marA, sul3, acrD, AcrE, gadX, emrR, CRP, AcrS, H-NS, mdtA, mdtB, mdtC, mdtE, mdtF, baeR, baeS, cpxA, TEM-1, mdtM, mdtH, mdfA, mdtG, aadA, aadA2, aadA12, APH(3')-Ia, cmlA6, floR, QnrS1, vgaC, dfrA12, linG, bacA, mef(B), EF-Tu, marR, soxR, soxS, mdtN, mdtO, mdtP, eptA, ugd, PmrF, nfsA, acrR, qacH, gadW, kdpE, oqxA, oqxB, msbA, YojI, acrA, ampC, tet(W/N/W), PBP3
Ec-cq82	41	57	acrB,allB,csgB,entB,entC,entD,entE,entF,entS,espL1,espR1,espX1,espX4,espX5,fdeC,fepA,fepB,fepC,fepD,fepG,fes,fimA,fimB,fimC,fimD,fimE,fimF,fimG,fimH,fimI,gnd,ompA,rcsB,ugd,wza,wzi,yagW/ecpD,yagX/ecpC,yagY/ecpB,yagZ/ecpA,ykgK/ecpR	emrA, emrB, tet(C), emrK, acrB, TolC, emrY, marA, sul3, acrD, AcrE, AcrF, gadX, emrR, CRP, AcrS, H-NS, mdtA, mdtB, mdtC, mdtE, mdtF, baeR, baeS, cpxA, evgA, evgS, TEM-1, mdtM, mdtH, mdfA, mdtG, aadA2, aadA23, floR, QnrS1, vgaC, dfrA12, bacA, mef(B), marR, soxR, soxS, mdtN, mdtO, mdtP, eptA, PmrF, nfsA, acrR, kdpE, GlpT, msbA, YojI, acrA, ampC, PBP3
Ec-fj18	72	58	acrB,allB,csgB,entB,entC,entD,entE,entF,entS,espL1,espR1,espX1,espX4,espX5,fdeC,fepA,fepB,fepC,fepD,fepG,fes,fimA,fimB,fimC,fimD,fimE,fimF,fimG,fimH,fimI,fyuA,gnd,gspC,gspD,gspE,gspF,gspG,gspH,gspI,gspJ,gspK,gspL,gspM,iroB,iroC,iroD,iroE,iroN,irp1,irp2,iucA,iucB,iucC,iucD,iutA,kpsD,kpsM,ompA,rcsB,yagW/ecpD,yagX/ecpC,yagY/ecpB,yagZ/ecpA,ybtA,ybtE,ybtP,ybtQ,ybtS,ybtT,ybtU,ybtX,ykgK/ecpR	emrA, emrB, tet(C), emrK, acrB, TolC, emrY, marA, sul2, acrD, AcrE, AcrF, gadX, emrR, CRP, AcrS, H-NS, mdtA, mdtB, mdtC, mdtE, mdtF, baeR, baeS, cpxA, evgA, evgS, TEM-30, mdtM, mdtH, mdfA, mdtG, AAC(3)-IIa, ANT(4')-IIb, APH(3'')-Ib, APH(6)-Id, floR, QnrS1, vgaC, bacA, marR, soxR, soxS, mdtN, mdtO, mdtP, eptA, ugd, PmrF, nfsA, acrR, kdpE, GlpT, msbA, YojI, acrA, ampC, PBP3
Ec-fj21	48	56	acrB,allB,csgB,entB,entC,entD,entE,entF,entS,espL1,espR1,espX1,espX4,espX5,fdeC,fepA,fepB,fepC,fepD,fepG,fes,fimA,fimB,fimC,fimD,fimE,fimF,fimG,fimH,fimI,gspC,gspD,gspE,gspF,gspG,gspH,gspI,gspJ,gspK,gspL,gspM,ompA,rcsB,yagW/ecpD,yagX/ecpC,yagY/ecpB,yagZ/ecpA,ykgK/ecpR	emrA, emrB, tet(C), emrK, acrB, TolC, emrY, marA, sul2, acrD, AcrE, AcrF, gadX, emrR, CRP, AcrS, H-NS, mdtA, mdtB, mdtC, mdtE, mdtF, baeR, baeS, cpxA, evgA, evgS, mdtM, mdtH, mdfA, mdtG, aadA5, APH(3'')-Ib, APH(6)-Id, floR, dfrA17, bacA, gyrA, parC, marR, soxR, soxS, mdtN, mdtO, mdtP, eptA, ugd, PmrF, acrR, kdpE, GlpT, msbA, YojI, acrA, ampC, PBP3
Ec-gd51	35	55	acrA,acrB,allB,csgB,entB,entC,entD,entE,entF,entS,espL1,espR1,espX1,espX4,espX5,fepA,fepB,fepC,fepD,fepG,fes,gnd,gspC,gspD,gspE,gspF,gspG,gspH,gspI,gspJ,gspK,gspL,gspM,ompA,rcsB	emrA, emrB, tet(C), emrK, acrB, TolC, emrY, marA, sul3, acrD, gadX, emrR, CRP, H-NS, mdtA, mdtB, mdtC, mdtE, mdtF, baeR, baeS, cpxA, evgA, evgS, TEM-1, mdtM, mdtH, mdfA, mdtG, APH(6)-Id, QnrS1, dfrA14, bacA, mef(B), EF-Tu, marR, soxR, soxS, mdtN, mdtO, mdtP, eptA, ugd, PmrF, nfsA, acrR, gadW, kdpE, GlpT, msbA, YojI, emrE, acrA, ampC, PBP3
Ec-gd52	29	63	acrA,acrB,allB,aslA,entB,entC,entD,entE,entF,entS,espL1,espR1,espX1,espX4,espX5,fdeC,fepA,fepB,fepC,fepD,fepG,fes,fimD,fimF,fimG,fimH,ompA,rcsB,ykgK/ecpR	emrA, emrB, tet(C), emrK, acrB, TolC, emrY, marA, sul3, acrD, AcrE, AcrF, gadX, emrR, CRP, H-NS, mdtA, mdtB, mdtC, mdtE, mdtF, baeR, baeS, cpxA, evgA, evgS, TEM-1, mdtM, mdtH, mdfA, mdtG, AAC(3)-IIa, aadA, aadA2, aadA12, cmlA6, floR, vgaC, dfrA12, bacA, mef(B), gyrA, marR, soxR, soxS, mdtN, mdtO, mdtP, eptA, PmrF, nfsA, acrR, gadW, kdpE, GlpT, oqxA, oqxB, msbA, YojI, acrA, ampC, tet(W/N/W), PBP3
Ec-gd53	40	59	acrA,acrB,allB,astA,cpsACP,csgB,entB,entC,entD,entE,entF,entS,espL1,espR1,espX1,espX4,espX5,fdeC,fepA,fepB,fepC,fepD,fepG,fes,fimA,fimC,fimD,fimE,fimF,fimG,fimH,fimI,galF,gnd,manB,manC,ompA,rcsB,ugd,wzi	emrA, emrB, tet(C), emrK, acrB, TolC, emrY, marA, acrD, AcrE, AcrF, gadX, emrR, CRP, AcrS, H-NS, mdtA, mdtB, mdtC, mdtE, mdtF, baeR, baeS, cpxA, evgA, evgS, TEM-1, mdtM, mdtH, mdfA, mdtG, aadA, aadA2, cmlA6, QnrS1, dfrA12, bacA, EF-Tu, marR, soxR, soxS, mdtN, mdtO, mdtP, eptA, PmrF, nfsA, acrR, qacH, gadW, kdpE, GlpT, msbA, YojI, emrE, acrA, ampC, tet(W/N/W), PBP3
Ec-gd54	40	58	acrA,acrB,allB,aslA,cpsACP,entB,entC,entD,entE,entF,entS,espL1,espL4,espR1,espX1,espX4,espX5,fdeC,fepA,fepB,fepC,fepD,fepG,fes,fimF,fimG,fimH,galF,gnd,manB,manC,ompA,rcsB,ugd,wzi,yagW/ecpD,yagX/ecpC,yagY/ecpB,yagZ/ecpA,ykgK/ecpR	emrA, emrB, tet(C), emrK, acrB, TolC, emrY, marA, sul3, acrD, AcrE, AcrF, gadX, emrR, CRP, AcrS, H-NS, mdtA, mdtB, mdtC, mdtE, mdtF, baeR, baeS, cpxA, evgA, evgS, TEM-1, mdtM, mdtH, mdfA, mdtG, aadA2, floR, QnrS1, dfrA12, dfrA5, bacA, mef(B), EF-Tu, marR, soxR, soxS, mdtN, mdtO, mdtP, eptA, PmrF, nfsA, acrR, gadW, kdpE, GlpT, msbA, YojI, acrA, ampC, PBP3
Ec-gs205	44	62	acrA,acrB,allB,aslA,csgB,entB,entC,entD,entE,entF,entS,espL1,espL4,espR1,espX1,espX4,espX5,espY1,fdeC,fepA,fepB,fepC,fepD,fepG,fes,fimA,fimB,fimC,fimD,fimE,fimF,fimG,fimH,fimI,mrkA,mrkB,mrkC,ompA,rcsB,yagW/ecpD,yagX/ecpC,yagY/ecpB,yagZ/ecpA,ykgK/ecpR	emrA, emrB, tet(C), emrK, acrB, TolC, emrY, marA, sul3, acrD, AcrE, AcrF, gadX, emrR, CRP, AcrS, H-NS, mdtA, mdtB, mdtC, mdtE, mdtF, baeR, baeS, cpxA, evgA, evgS, TEM-1, mdtM, mdtH, mdfA, mdtG, AAC(3)-IIa, aadA, aadA2, cmlA6, QnrS1, vgaC, dfrA12, bacA, mef(B), EF-Tu, marR, soxR, soxS, mdtN, mdtO, mdtP, eptA, ugd, PmrF, nfsA, acrR, qacH, gadW, kdpE, msbA, YojI, emrE, acrA, ampC, PBP3
Ec-gs207	33	60	acrB,allB,aslA,csgB,entB,entC,entD,entE,entF,entS,espL1,espR1,espX1,espX4,fdeC,fepA,fepB,fepC,fepD,fepG,fes,fimA,fimB,fimC,fimD,fimE,fimF,fimG,fimH,fimI,gnd,ompA,rcsB	emrA, emrB, tet(C), emrK, acrB, TolC, emrY, marA, sul3, acrD, AcrE, AcrF, gadX, emrR, CRP, AcrS, H-NS, mdtA, mdtB, mdtC, mdtE, mdtF, baeR, baeS, cpxA, evgA, evgS, TEM-176, mdtM, mdtH, mdfA, mdtG, aadA2, APH(3')-Ia, floR, QnrS1, dfrA12, bacA, mef(B), EF-Tu, marR, soxR, soxS, mdtN, mdtO, mdtP, eptA, ugd, PmrF, nfsA, acrR, gadW, kdpE, GlpT, msbA, YojI, emrE, acrA, ampC, PBP3
Ec-gs208	67	66	acrA,acrB,allB,aslA,chuA,chuS,chuT,chuU,chuV,chuW,chuX,chuY,csgB,csgG,entB,entC,entD,entE,entF,entS,espL1,espR1,espX4,espY2,fdeC,fepA,fepB,fepC,fepD,fepG,fes,fimA,fimB,fimC,fimD,fimE,fimF,fimG,fimH,fimI,gnd,gspC,gspD,gspE,gspF,gspG,gspH,gspI,gspJ,gspK,gspL,gspM,iucA,iucB,iucC,iucD,iutA,kpsD,kpsM,ompA,papX,rcsB,yagW/ecpD,yagX/ecpC,yagY/ecpB,yagZ/ecpA,ykgK/ecpR	emrA, emrB, tet(C), emrK, acrB, TolC, emrY, marA, sul3, acrD, AcrE, AcrF, emrR, CRP, AcrS, H-NS, mdtA, mdtB, mdtC, mdtE, mdtF, baeR, baeS, cpxA, evgA, evgS, mdtM, mdtH, mdfA, mdtG, CTX-M-55, AAC(3)-IIc, aadA, aadA22, aadA24, APH(3')-Ia, floR, linG, bacA, mef(B), gyrA, parC, EF-Tu, marR, soxR, soxS, mdtN, mdtO, mdtP, eptA, ugd, PmrF, nfsA, acrR, qacH, gadW, kdpE, GlpT, UhpT, CyaA, msbA, YojI, emrE…
Ec-gs209	67	63	acrA,acrB,allB,aslA,csgB,entB,entC,entD,entE,entF,entS,espL1,espL4,espR1,espX1,espX4,espX5,espY1,fdeC,fepA,fepB,fepC,fepD,fepG,fes,fimA,fimB,fimC,fimD,fimE,fimF,fimG,fimH,fimI,galF,gnd,gspC,gspD,gspE,gspF,gspG,gspH,gspI,gspJ,gspK,gspL,gspM,iroB,iroC,iroD,iroE,iroN,iucA,iucB,iucC,iucD,iutA,manB,manC,ompA,rcsB,wzi,yagW/ecpD,yagX/ecpC,yagY/ecpB,yagZ/ecpA,ykgK/ecpR	emrA, emrB, tet(C), emrK, acrB, TolC, emrY, marA, sul1, sul2, acrD, AcrE, AcrF, gadX, emrR, CRP, AcrS, H-NS, mdtA, mdtB, mdtC, mdtE, mdtF, baeR, baeS, cpxA, evgA, evgS, TEM-1, mdtM, mdtH, mdfA, mdtG, OXA-1, AAC(3)-IV, AAC(6')-Ib-cr, aadA5, APH(4)-Ia, catB3, floR, arr-3, dfrA17, bacA, gyrA, parC, marR, soxR, soxS, mdtN, mdtO, mdtP, eptA, PmrF, nfsA, acrR, gadW, kdpE, GlpT, msbA, YojI, acrA, ampC, …
Ec-gs210	65	52	acrA,acrB,allB,aslA,chuW,csgB,entB,entC,entD,entE,entF,entS,espL1,espL4,espR1,espR3,espX1,espX2,espX4,espX5,espY2,espY3,espY4,fdeC,fepA,fepB,fepC,fepD,fepG,fes,fimA,fimB,fimC,fimD,fimE,fimF,fimG,fimH,fimI,gnd,gspC,gspD,gspE,gspF,gspG,gspH,gspI,gspJ,gspK,gspL,gspM,ompA,rcsB,shuA,shuS,shuT,shuU,shuV,shuX,shuY,yagW/ecpD,yagX/ecpC,yagY/ecpB,yagZ/ecpA,ykgK/ecpR	emrA, emrB, tet(C), emrK, acrB, TolC, emrY, marA, acrD, AcrE, AcrF, gadX, emrR, CRP, AcrS, H-NS, mdtA, mdtB, mdtC, mdtE, mdtF, baeR, baeS, cpxA, evgA, evgS, mdtM, mdtH, mdfA, mdtG, QnrS1, bacA, marR, soxR, soxS, mdtN, mdtO, mdtP, eptA, ugd, PmrF, nfsA, acrR, gadW, kdpE, GlpT, msbA, YojI, acrA, ampC, tet(W/N/W), PBP3
Ec-gs33	39	67	acrB,allB,csgB,entB,entC,entD,entE,entF,entS,espL1,espR1,espR4,espX1,espX4,espX5,fdeC,fepA,fepB,fepC,fepD,fepG,fes,fimA,fimB,fimC,fimD,fimE,fimF,fimG,fimH,fimI,gnd,mrkA,mrkB,mrkC,mrkD,mrkF,ompA,rcsB	emrA, emrB, tet(C), emrK, acrB, TolC, emrY, marA, sul2, sul3, acrD, AcrE, AcrF, gadX, emrR, CRP, AcrS, H-NS, mdtA, mdtB, mdtC, mdtE, mdtF, baeR, baeS, cpxA, evgA, evgS, TEM-1, mdtM, mdtH, mdfA, mdtG, TEM-185, CTX-M-55, AAC(3)-IIa, aadA, aadA2, APH(3')-Ia, cmlA6, floR, vgaC, dfrA12, bacA, mef(B), gyrA, parC, marR, soxR, soxS, mdtN, mdtO, mdtP, eptA, ugd, PmrF, nfsA, acrR, qacH, kdpE, GlpT, msbA, Y…
Ec-gs34	39	66	acrB,allB,csgB,entB,entC,entD,entE,entF,entS,espL1,espR1,espR4,espX1,espX4,espX5,fdeC,fepA,fepB,fepC,fepD,fepG,fes,fimA,fimB,fimC,fimD,fimE,fimF,fimG,fimH,fimI,gnd,mrkA,mrkB,mrkC,mrkD,mrkF,ompA,rcsB	emrA, emrB, tet(C), emrK, acrB, TolC, emrY, marA, sul2, sul3, acrD, AcrE, AcrF, gadX, emrR, CRP, AcrS, H-NS, mdtA, mdtB, mdtC, mdtE, mdtF, baeR, baeS, cpxA, evgA, evgS, TEM-19, mdtM, mdtH, mdfA, mdtG, CTX-M-55, AAC(3)-IIa, aadA, aadA2, APH(3')-Ia, cmlA6, floR, vgaC, dfrA12, bacA, mef(B), gyrA, parC, marR, soxR, soxS, mdtN, mdtO, mdtP, eptA, ugd, PmrF, nfsA, acrR, qacH, kdpE, GlpT, msbA, YojI, acr…
Ec-gs35	39	66	acrB,allB,csgB,entB,entC,entD,entE,entF,entS,espL1,espR1,espR4,espX1,espX4,espX5,fdeC,fepA,fepB,fepC,fepD,fepG,fes,fimA,fimB,fimC,fimD,fimE,fimF,fimG,fimH,fimI,gnd,mrkA,mrkB,mrkC,mrkD,mrkF,ompA,rcsB	emrA, emrB, tet(C), emrK, acrB, TolC, emrY, marA, sul2, sul3, acrD, AcrE, AcrF, gadX, emrR, CRP, AcrS, H-NS, mdtA, mdtB, mdtC, mdtE, mdtF, baeR, baeS, cpxA, evgA, evgS, TEM-1, mdtM, mdtH, mdfA, mdtG, CTX-M-55, AAC(3)-IIa, aadA, aadA2, APH(3')-Ia, cmlA6, floR, vgaC, dfrA12, bacA, mef(B), gyrA, parC, marR, soxR, soxS, mdtN, mdtO, mdtP, eptA, ugd, PmrF, nfsA, acrR, qacH, kdpE, GlpT, msbA, YojI, acrA…
Ec-gs36	38	57	acrB,allB,csgB,entB,entC,entD,entE,entF,entS,espL1,espX1,espX4,espX5,fdeC,fepA,fepB,fepC,fepD,fepG,fes,fimA,fimB,fimC,fimD,fimE,fimF,fimG,fimH,fimI,gnd,gspM,ompA,rcsB,yagW/ecpD,yagX/ecpC,yagY/ecpB,yagZ/ecpA,ykgK/ecpR	emrA, emrB, tet(C), emrK, acrB, TolC, emrY, marA, sul2, acrD, AcrE, AcrF, gadX, emrR, CRP, AcrS, H-NS, mdtA, mdtB, mdtC, mdtE, mdtF, baeR, baeS, cpxA, evgA, evgS, TEM-93, mdtM, mdtH, mdfA, mdtG, APH(3'')-Ib, APH(6)-Id, floR, QnrS1, vgaC, bacA, marR, soxR, soxS, mdtN, mdtO, mdtP, eptA, ugd, PmrF, nfsA, acrR, kdpE, GlpT, msbA, YojI, acrA, ampC, tet(W/N/W), PBP3
Ec-gs37	50	60	acrB,allB,csgB,entB,entC,entD,entE,entF,entS,espL1,espR1,espX1,espX4,espX5,fdeC,fepA,fepB,fepC,fepD,fepG,fes,fimA,fimB,fimC,fimD,fimE,fimF,fimG,fimH,fimI,galF,gnd,gspC,gspD,gspE,gspF,gspG,gspH,gspI,gspJ,gspK,gspL,gspM,ompA,rcsB,yagW/ecpD,yagX/ecpC,yagY/ecpB,yagZ/ecpA,ykgK/ecpR	emrA, emrB, tet(C), emrK, acrB, TolC, emrY, marA, sul2, sul3, acrD, AcrE, AcrF, gadX, emrR, CRP, AcrS, H-NS, mdtA, mdtB, mdtC, mdtE, mdtF, baeR, baeS, cpxA, evgA, evgS, TEM-1, mdtM, mdtH, mdfA, mdtG, aadA2, APH(3'')-Ib, APH(6)-Id, floR, QnrS1, vgaC, dfrA12, bacA, mef(B), marR, soxR, soxS, mdtN, mdtO, mdtP, eptA, ugd, PmrF, nfsA, acrR, kdpE, GlpT, msbA, YojI, acrA, ampC, PBP3
Ec-gs78	37	59	acrB,allB,astA,csgB,entB,entC,entD,entE,entF,entS,espL1,espR1,espX1,espX4,espX5,fdeC,fepA,fepB,fepC,fepD,fepG,fes,gspC,gspD,gspE,gspF,gspG,gspH,gspI,gspJ,gspK,gspL,gspM,manB,manC,ompA,rcsB	emrA, emrB, tet(C), emrK, acrB, TolC, emrY, marA, acrD, AcrE, AcrF, gadX, emrR, CRP, AcrS, H-NS, mdtA, mdtB, mdtC, mdtE, mdtF, baeR, baeS, cpxA, evgA, evgS, TEM-1, mdtM, mdtH, mdfA, mdtG, CTX-M-14, aadA, aadA2, cmlA6, floR, QnrS1, dfrA12, bacA, marR, soxR, soxS, mdtN, mdtO, mdtP, eptA, ugd, PmrF, nfsA, acrR, qacH, kdpE, GlpT, msbA, YojI, acrA, ampC, tet(W/N/W), PBP3
Ec-gs80	40	65	acrA,acrB,allB,aslA,csgB,entB,entC,entD,entE,entF,entS,espL1,espR1,espX1,espX4,espX5,fdeC,fepA,fepB,fepC,fepD,fepG,fes,fimA,fimB,fimC,fimD,fimE,fimF,fimG,fimH,fimI,gnd,ompA,rcsB,yagW/ecpD,yagX/ecpC,yagY/ecpB,yagZ/ecpA,ykgK/ecpR	emrA, emrB, tet(A), tet(D), emrK, acrB, TolC, emrY, marA, sul3, acrD, AcrE, AcrF, gadX, emrR, CRP, AcrS, H-NS, mdtA, mdtB, mdtC, mdtE, mdtF, baeR, baeS, cpxA, evgA, evgS, TEM-1, mdtM, mdtH, mdfA, mdtG, aadA, aadA17, APH(3'')-Ib, APH(6)-Id, catI, floR, QnrS1, dfrA1, linG, SAT-2, bacA, mef(B), EF-Tu, marR, soxR, tetR, soxS, mdtN, mdtO, mdtP, eptA, ugd, PmrF, nfsA, acrR, gadW, kdpE, msbA, YojI, acrA…
Ec-gs81	49	62	acrA,acrB,allB,aslA,csgB,entB,entC,entD,entE,entF,entS,espL1,espL4,espR1,espX1,espX4,espX5,espY1,fdeC,fepA,fepB,fepC,fepD,fepG,fes,fimA,fimB,fimC,fimD,fimE,fimF,fimG,fimH,fimI,fyuA,irp1,irp2,ompA,rcsB,yagW/ecpD,yagX/ecpC,ybtA,ybtE,ybtP,ybtQ,ybtS,ybtT,ybtU,ybtX	emrA, emrB, tet(C), emrK, acrB, TolC, emrY, marA, sul2, sul3, acrD, AcrE, AcrF, gadX, emrR, CRP, AcrS, H-NS, mdtA, mdtB, mdtC, mdtE, mdtF, baeR, baeS, cpxA, evgA, evgS, TEM-1, mdtM, mdtH, mdfA, mdtG, aadA, aadA2, APH(3'')-Ib, APH(6)-Id, cmlA6, floR, vgaC, dfrA12, bacA, mef(B), gyrA, EF-Tu, marR, soxR, soxS, mdtN, mdtO, mdtP, eptA, ugd, PmrF, nfsA, acrR, kdpE, msbA, YojI, acrA, ampC, PBP3
Ec-gs82	50	70	acrB,allB,csgB,entB,entC,entD,entE,entF,entS,espL1,espR1,espX1,espX4,espX5,fdeC,fepA,fepB,fepC,fepD,fepG,fes,fimA,fimB,fimC,fimD,fimE,fimF,fimG,fimH,fimI,galF,gnd,gspC,gspD,gspE,gspF,gspG,gspH,gspI,gspJ,gspK,gspL,gspM,ompA,rcsB,yagW/ecpD,yagX/ecpC,yagY/ecpB,yagZ/ecpA,ykgK/ecpR	emrA, emrB, tet(C), emrK, acrB, TolC, emrY, marA, mphA, sul2, sul3, acrD, AcrE, AcrF, gadX, emrR, CRP, AcrS, H-NS, mdtA, mdtB, mdtC, mdtE, mdtF, baeR, baeS, cpxA, evgA, evgS, TEM-1, mdtH, mdfA, mdtG, CTX-M-55, AAC(3)-IIa, aadA5, aadA23, APH(3'')-Ib, APH(3')-Ia, APH(6)-Id, cmlA6, floR, QnrS1, arr-2, dfrA14, dfrA17, linG, bacA, mef(B), gyrA, parC, marR, soxR, soxS, mdtN, mdtO, mdtP, eptA, ugd, PmrF…
Ec-gx36	35	61	acrA,acrB,allB,aslA,csgB,entB,entC,entD,entE,entF,entS,espL1,espR1,espX1,espX4,espX5,fepA,fepB,fepC,fepD,fepG,fes,fimA,fimB,fimC,fimD,fimE,fimF,fimG,fimH,fimI,gnd,ompA,rcsB,yagV/ecpE	emrA, emrB, tet(C), emrK, acrB, TolC, emrY, marA, sul3, acrD, AcrE, AcrF, gadX, emrR, CRP, AcrS, H-NS, mdtA, mdtB, mdtC, mdtE, mdtF, baeR, baeS, cpxA, evgA, evgS, TEM-1, mdtM, mdtH, mdfA, mdtG, AAC(3)-Ib, aadA, aadA2, APH(3')-Ia, cmlA6, floR, QnrS1, bacA, mef(B), marR, soxR, soxS, mdtN, mdtO, mdtP, eptA, ugd, PmrF, nfsA, acrR, qacH, gadW, kdpE, GlpT, msbA, YojI, acrA, ampC, PBP3
Ec-gx37	74	61	acrA,acrB,allB,aslA,csgB,entB,entC,entD,entE,entF,entS,espL1,espR1,espX1,espX4,espX5,fdeC,fepA,fepB,fepC,fepD,fepG,fes,fyuA,gnd,gspC,gspD,gspE,gspF,gspG,gspH,gspI,gspJ,gspK,gspL,gspM,iroB,iroC,iroD,iroE,iroN,irp1,irp2,iucA,iucB,iucC,iucD,iutA,kpsD,kpsM,ompA,papB,papC,papD,papE,papF,papH,papI,papJ,papK,rcsB,yagW/ecpD,yagX/ecpC,yagY/ecpB,yagZ/ecpA,ybtA,ybtE,ybtP,ybtQ,ybtS,ybtT,ybtU,ybtX,ykgK/ecpR	emrA, emrB, tet(C), emrK, acrB, TolC, emrY, marA, sul2, acrD, AcrE, AcrF, gadX, emrR, CRP, AcrS, H-NS, mdtA, mdtB, mdtC, mdtE, mdtF, baeR, baeS, cpxA, evgA, evgS, TEM-1, mdtM, mdtH, mdfA, mdtG, CTX-M-55, APH(3'')-Ib, APH(6)-Id, floR, QnrS1, vgaC, dfrA14, bacA, marR, soxR, soxS, mdtN, mdtO, mdtP, eptA, ugd, PmrF, nfsA, acrR, gadW, kdpE, GlpT, CyaA, msbA, YojI, emrE, acrA, ampC, PBP3
Ec-gx38	48	57	acrB,allB,csgB,entB,entC,entD,entE,entF,entS,espL1,espR1,espX1,espX4,espX5,fdeC,fepA,fepB,fepC,fepD,fepG,fes,fimA,fimB,fimC,fimD,fimE,fimF,fimG,fimH,fimI,gnd,iroB,iroC,iroD,iroE,iroN,iucA,iucB,iucC,iucD,iutA,ompA,rcsB,yagW/ecpD,yagX/ecpC,yagY/ecpB,yagZ/ecpA,ykgK/ecpR	emrA, emrB, tet(C), emrK, acrB, TolC, emrY, marA, sul2, acrD, AcrE, AcrF, gadX, emrR, CRP, AcrS, H-NS, mdtA, mdtB, mdtC, mdtE, mdtF, baeR, baeS, cpxA, evgA, evgS, TEM-1, mdtM, mdtH, mdfA, mdtG, CMY-2, APH(3'')-Ib, APH(6)-Id, floR, QnrS1, vgaC, bacA, marR, soxR, soxS, mdtN, mdtO, mdtP, eptA, ugd, PmrF, nfsA, acrR, kdpE, GlpT, msbA, YojI, acrA, ampC, PBP3
Ec-gx39	53	55	acrB,allB,astA,csgB,entB,entC,entD,entE,entF,entS,espL1,espR1,espX1,espX4,espX5,fdeC,fepA,fepB,fepC,fepD,fepG,fes,fimA,fimB,fimC,fimD,fimE,fimF,fimG,fimH,fimI,gnd,gspC,gspD,gspE,gspF,gspG,gspH,gspI,gspJ,gspK,gspL,gspM,mrkA,mrkB,mrkC,ompA,rcsB,yagW/ecpD,yagX/ecpC,yagY/ecpB,yagZ/ecpA,ykgK/ecpR	emrA, emrB, tet(C), emrK, acrB, TolC, emrY, marA, sul2, acrD, AcrE, AcrF, gadX, emrR, CRP, AcrS, H-NS, mdtA, mdtB, mdtC, mdtE, mdtF, baeR, baeS, cpxA, evgA, evgS, TEM-169, mdtM, mdtH, mdfA, mdtG, aadA, floR, QnrS1, bacA, marR, soxR, soxS, mdtN, mdtO, mdtP, eptA, ugd, PmrF, nfsA, acrR, kdpE, GlpT, msbA, YojI, acrA, ampC, tet(W/N/W), PBP3
Ec-gz23	54	60	acrA,acrB,allB,aslA,astA,csgB,entB,entC,entD,entE,entF,entS,espL1,espR1,espX1,espX4,espX5,fdeC,fepA,fepB,fepC,fepD,fepG,fes,fimA,fimB,fimC,fimD,fimE,fimF,fimG,fimH,fimI,gnd,gspC,gspD,gspE,gspF,gspG,gspH,gspI,gspJ,gspK,gspL,gspM,kpsD,kpsM,ompA,rcsB,yagW/ecpD,yagX/ecpC,yagY/ecpB,yagZ/ecpA,ykgK/ecpR	emrA, emrB, tet(C), emrK, acrB, TolC, emrY, marA, sul3, acrD, AcrE, AcrF, gadX, emrR, CRP, AcrS, H-NS, mdtA, mdtB, mdtC, mdtE, mdtF, baeR, baeS, cpxA, evgA, evgS, TEM-1, mdtM, mdtH, mdfA, mdtG, AAC(3)-IIa, aadA, aadA2, cmlA6, floR, QnrS1, dfrA12, bacA, mef(B), EF-Tu, marR, soxR, soxS, mdtN, mdtO, mdtP, eptA, ugd, PmrF, nfsA, acrR, gadW, kdpE, msbA, YojI, acrA, ampC, PBP3
Ec-gz24	52	60	acrB,allB,aslA,astA,csgB,entB,entC,entD,entE,entF,entS,espL1,espR1,espX1,espX4,espX5,espY1,fdeC,fepA,fepB,fepC,fepD,fepG,fes,fimA,fimB,fimC,fimD,fimE,fimF,fimG,fimH,fimI,gnd,gspC,gspD,gspE,gspF,gspG,gspH,gspI,gspJ,gspK,gspL,gspM,ompA,rcsB,yagW/ecpD,yagX/ecpC,yagY/ecpB,yagZ/ecpA,ykgK/ecpR	emrA, emrB, tet(C), emrK, acrB, TolC, emrY, marA, sul2, acrD, AcrE, AcrF, gadX, emrR, CRP, AcrS, H-NS, mdtA, mdtB, mdtC, mdtE, mdtF, baeR, baeS, cpxA, evgA, evgS, TEM-1, mdtM, mdtH, mdfA, mdtG, APH(3'')-Ib, APH(6)-Id, floR, QnrS1, vgaC, dfrA14, dfrA5, bacA, EF-Tu, marR, soxR, soxS, mdtN, mdtO, mdtP, eptA, ugd, PmrF, nfsA, acrR, gadW, kdpE, msbA, YojI, emrE, acrA, ampC, PBP3
Ec-gz25	49	57	acrB,allB,csgB,entB,entC,entD,entE,entF,entS,espL1,espR1,espX1,espX4,espX5,fdeC,fepA,fepB,fepC,fepD,fepG,fes,fimA,fimB,fimC,fimD,fimE,fimF,fimG,fimH,fimI,gnd,gspC,gspD,gspE,gspF,gspG,gspH,gspI,gspJ,gspK,gspL,gspM,ompA,rcsB,yagW/ecpD,yagX/ecpC,yagY/ecpB,yagZ/ecpA,ykgK/ecpR	emrA, emrB, tet(C), emrK, acrB, TolC, emrY, marA, sul3, acrD, AcrE, AcrF, gadX, emrR, CRP, AcrS, H-NS, mdtA, mdtB, mdtC, mdtE, mdtF, baeR, baeS, cpxA, evgA, evgS, TEM-1, mdtM, mdtH, mdfA, mdtG, aadA2, floR, QnrS1, dfrA12, bacA, mef(B), marR, soxR, soxS, mdtN, mdtO, mdtP, eptA, ugd, PmrF, nfsA, acrR, kdpE, GlpT, msbA, YojI, emrE, acrA, ampC, PBP3
Ec-gz95	39	67	acrA,acrB,allB,aslA,cpsACP,csgB,entB,entC,entD,entE,entF,entS,espL1,espL4,espR1,espX1,espX4,espX5,espY1,fdeC,fepA,fepB,fepC,fepD,fepG,fes,galF,gnd,manB,manC,ompA,rcsB,ugd,wzi,yagW/ecpD,yagX/ecpC,yagY/ecpB,yagZ/ecpA,ykgK/ecpR	emrA, emrB, tet(C), emrK, acrB, TolC, emrY, marA, sul2, sul3, acrD, AcrE, AcrF, gadX, emrR, CRP, AcrS, H-NS, mdtA, mdtB, mdtC, mdtE, mdtF, baeR, baeS, cpxA, evgA, evgS, TEM-1, mdtM, mdtH, mdfA, mdtG, AAC(3)-IIa, aadA, aadA2, cmlA6, floR, QnrS1, vgaC, dfrA12, bacA, mef(B), gyrA, parC, EF-Tu, marR, soxR, soxS, mdtN, mdtO, mdtP, eptA, PmrF, nfsA, acrR, qacH, gadW, kdpE, GlpT, msbA, YojI, emrE, acrA,…
Ec-hb26	29	63	acrA,acrB,allB,aslA,entB,entC,entD,entE,entF,entS,espL1,espR1,espX1,espX4,espX5,fdeC,fepA,fepB,fepC,fepD,fepG,fes,fimD,fimF,fimG,fimH,ompA,rcsB,ykgK/ecpR	emrA, emrB, tet(C), emrK, acrB, TolC, emrY, marA, sul3, acrD, AcrE, AcrF, gadX, emrR, CRP, H-NS, mdtA, mdtB, mdtC, mdtE, mdtF, baeR, baeS, cpxA, evgA, evgS, TEM-1, mdtM, mdtH, mdfA, mdtG, AAC(3)-IIa, aadA, aadA2, aadA12, cmlA6, floR, vgaC, dfrA12, bacA, mef(B), gyrA, marR, soxR, soxS, mdtN, mdtO, mdtP, eptA, PmrF, nfsA, acrR, gadW, kdpE, GlpT, oqxA, oqxB, msbA, YojI, acrA, ampC, tet(W/N/W), PBP3
Ec-hb27	50	57	acrB,allB,astA,csgB,entB,entC,entD,entE,entF,entS,espL1,espR1,espX1,espX4,espX5,fdeC,fepA,fepB,fepC,fepD,fepG,fes,fimA,fimB,fimC,fimD,fimE,fimF,fimG,fimH,fimI,gnd,gspC,gspD,gspE,gspF,gspG,gspH,gspI,gspJ,gspK,gspL,gspM,ompA,rcsB,yagW/ecpD,yagX/ecpC,yagY/ecpB,yagZ/ecpA,ykgK/ecpR	emrA, emrB, tet(C), emrK, acrB, TolC, emrY, marA, sul1, acrD, AcrE, AcrF, gadX, emrR, CRP, AcrS, H-NS, mdtA, mdtB, mdtC, mdtE, mdtF, baeR, baeS, cpxA, evgA, evgS, mdtM, mdtH, mdfA, mdtG, OXA-1, CTX-M-65, AAC(6')-Ib-cr, catB3, floR, QnrS2, arr-3, bacA, marR, soxR, soxS, mdtN, mdtO, mdtP, eptA, PmrF, nfsA, mprF, acrR, kdpE, GlpT, msbA, YojI, acrA, ampC, PBP3
Ec-hb28	53	56	acrB,allB,csgB,entB,entC,entD,entE,entF,entS,espL1,espR1,espR4,espX1,espX4,espX5,fdeC,fepA,fepB,fepC,fepD,fepG,fes,gnd,gspC,gspD,gspE,gspF,gspG,gspH,gspI,gspJ,gspK,gspL,gspM,iroB,iroC,iroD,iroE,iroN,iucA,iucB,iucC,iucD,iutA,manB,manC,ompA,rcsB,yagW/ecpD,yagX/ecpC,yagY/ecpB,yagZ/ecpA,ykgK/ecpR	emrA, emrB, tet(C), emrK, acrB, TolC, emrY, marA, sul2, acrD, AcrE, AcrF, gadX, emrR, CRP, AcrS, H-NS, mdtA, mdtB, mdtC, mdtE, mdtF, baeR, baeS, cpxA, evgA, evgS, TEM-1, mdtM, mdtH, mdfA, mdtG, APH(3'')-Ib, APH(6)-Id, floR, vgaC, dfrA14, bacA, marR, soxR, soxS, mdtN, mdtO, mdtP, eptA, ugd, PmrF, nfsA, acrR, kdpE, GlpT, msbA, YojI, acrA, ampC, PBP3
Ec-hb29	65	66	acrA,acrB,allB,aslA,csgB,entB,entC,entD,entE,entF,entS,espL1,espL4,espR1,espX4,espX5,espY1,estIa,fdeC,fepA,fepB,fepC,fepD,fepG,fes,fimA,fimB,fimC,fimD,fimE,fimF,fimG,fimH,fimI,fyuA,galF,gnd,gspC,gspD,gspE,gspF,gspG,gspH,gspI,gspJ,gspK,gspL,gspM,irp2,ompA,rcsB,stcE,yagW/ecpD,yagX/ecpC,yagY/ecpB,yagZ/ecpA,ybtA,ybtE,ybtP,ybtQ,ybtS,ybtT,ybtU,ybtX,ykgK/ecpR	emrA, emrB, tet(C), emrK, acrB, TolC, emrY, marA, sul2, sul3, acrD, AcrE, AcrF, gadX, emrR, CRP, AcrS, H-NS, mdtA, mdtB, mdtC, mdtE, mdtF, baeR, baeS, cpxA, evgA, evgS, TEM-1, mdtM, mdtH, mdfA, mdtG, AAC(3)-IIa, aadA17, APH(3')-Ia, floR, QnrS1, vgaC, dfrA14, linG, bacA, mef(B), gyrA, EF-Tu, marR, soxR, soxS, mdtN, mdtO, mdtP, eptA, ugd, PmrF, MCR-1, nfsA, acrR, gadW, kdpE, oqxA, oqxB, msbA, YojI,…
Ec-hb30	42	60	acrA,acrB,allB,csgB,entB,entC,entD,entE,entF,entS,espL1,espR1,espX1,espX4,espX5,fdeC,fepA,fepB,fepC,fepD,fepG,fes,fimF,fimG,fimH,galF,gnd,manB,manC,mrkA,mrkB,mrkC,mrkD,mrkF,ompA,rcsB,ugd,wzi,yagW/ecpD,yagY/ecpB,yagZ/ecpA,ykgK/ecpR	emrA, emrB, tet(C), emrK, acrB, TolC, emrY, marA, sul3, acrD, AcrE, AcrF, gadX, emrR, CRP, AcrS, H-NS, mdtA, mdtB, mdtC, mdtE, mdtF, baeR, baeS, cpxA, evgA, evgS, mdtM, mdtH, mdfA, mdtG, CTX-M-55, aadA2, aadA23, QnrS1, dfrA12, bacA, Erm(42), mef(B), EF-Tu, marR, soxR, soxS, mdtN, mdtO, mdtP, eptA, PmrF, nfsA, acrR, gadW, kdpE, GlpT, msbA, YojI, emrE, acrA, QepA2, ampC, PBP3
Ec-hb76	55	59	acrB,allB,csgB,entB,entC,entD,entE,entF,entS,espL1,espR1,espX1,espX4,espX5,fdeC,fepA,fepB,fepC,fepD,fepG,fes,fimA,fimB,fimC,fimD,fimE,fimF,fimG,fimH,fimI,gnd,gspC,gspD,gspE,gspF,gspG,gspH,gspI,gspJ,gspK,gspL,gspM,gtrA,mrkA,mrkB,mrkC,mrkD,mrkF,ompA,rcsB,yagW/ecpD,yagX/ecpC,yagY/ecpB,yagZ/ecpA,ykgK/ecpR	emrA, emrB, tet(C), emrK, acrB, TolC, emrY, marA, sul3, acrD, AcrE, AcrF, gadX, emrR, CRP, AcrS, H-NS, mdtA, mdtB, mdtC, mdtE, mdtF, baeR, baeS, cpxA, evgA, evgS, mdtM, mdtH, mdfA, mdtG, aadA, aadA2, cmlA6, vgaC, dfrA12, bacA, gyrA, EF-Tu, marR, soxR, soxS, mdtN, mdtO, mdtP, eptA, ugd, PmrF, nfsA, acrR, qacH, gadW, kdpE, msbA, YojI, emrE, acrA, ampC, PBP3
Ec-hen115	43	62	acrA,acrB,allB,csgB,entB,entC,entD,entE,entF,entS,espL1,espX1,espX4,espX5,fepA,fepB,fepC,fepD,fepG,fes,fimD,fimF,fimG,fimH,gnd,gspC,gspD,gspE,gspF,gspG,gspH,gspI,gspJ,gspK,gspL,gspM,mrkA,mrkB,mrkC,mrkD,mrkF,ompA,rcsB	emrA, emrB, emrK, acrB, TolC, emrY, marA, acrD, AcrE, AcrF, gadX, emrR, CRP, NDM-1, AcrS, H-NS, mdtA, mdtB, mdtC, mdtE, mdtF, baeR, baeS, cpxA, evgA, evgS, rmtB, TEM-1, BRP(MBL), mdtM, mdtH, mdfA, mdtG, APH(3')-Ia, floR, vgaC, FosA3, bacA, EF-Tu, marR, soxR, soxS, mdtN, mdtO, mdtP, eptA, ugd, PmrF, APH(3')-VI, MCR-1, vanWI, nfsA, acrR, gadW, kdpE, oqxA, oqxB, msbA, YojI, acrA, ampC, PBP3
Ec-hen191	43	78	acrA,acrB,allB,csgB,entB,entC,entD,entE,entF,entS,espL1,espX1,espX4,espX5,fepA,fepB,fepC,fepD,fepG,fes,fimD,fimF,fimG,fimH,gnd,gspC,gspD,gspE,gspF,gspG,gspH,gspI,gspJ,gspK,gspL,gspM,mrkA,mrkB,mrkC,mrkD,mrkF,ompA,rcsB	emrA, emrB, tet(C), emrK, acrB, TolC, emrY, marA, sul1, sul3, acrD, AcrE, AcrF, gadX, emrR, CRP, AcrS, H-NS, mdtA, mdtB, mdtC, mdtE, mdtF, baeR, baeS, cpxA, evgA, evgS, armA, TEM-1, mdtM, mdtH, mdfA, mdtG, DHA-1, AAC(3)-IV, AAC(6')-Ib7, AAC(3)-Ib/AAC(6')-Ib'', aadA, aadA2, APH(3'')-Ib, APH(3')-Ia, APH(4)-Ia, APH(6)-Id, cmlA6, floR, QnrB4, QnrS1, vgaC, dfrA12, bacA, mef(B), msrE, EF-Tu, marR, soxR…
Ec-hen192	57	80	acrB,allB,aslA,csgB,entB,entC,entD,entE,entF,entS,espL1,espR1,espX1,espX4,espX5,fdeC,fepA,fepB,fepC,fepD,fepG,fes,fimA,fimB,fimC,fimD,fimE,fimF,fimG,fimH,fimI,galF,gnd,gspC,gspD,gspE,gspF,gspG,gspH,gspI,gspJ,gspK,gspL,gspM,gtrA,mrkA,mrkB,mrkC,mrkD,mrkF,ompA,rcsB,yagW/ecpD,yagX/ecpC,yagY/ecpB,yagZ/ecpA,ykgK/ecpR	emrA, emrB, tet(C), emrK, acrB, TolC, emrY, marA, sul1, sul3, acrD, AcrE, AcrF, gadX, emrR, CRP, AcrS, H-NS, mdtA, mdtB, mdtC, mdtE, mdtF, baeR, baeS, cpxA, evgA, evgS, armA, TEM-1, mdtM, mdtH, mdfA, mdtG, DHA-1, AAC(3)-IIa, AAC(3)-IV, AAC(6')-Ib7, AAC(3)-Ib/AAC(6')-Ib'', aadA, aadA2, APH(3'')-Ib, APH(3')-Ia, APH(4)-Ia, APH(6)-Id, cmlA6, floR, QnrB4, QnrS1, vgaC, dfrA12, bacA, mef(B), msrE, gyrA,…
Ec-hen197	44	70	acrA,acrB,allB,aslA,astA,cpsACP,entB,entC,entD,entE,entF,entS,espL1,espL4,espR1,espX1,espX4,espX5,fdeC,fepA,fepB,fepC,fepD,fepG,fes,fimF,fimG,fimH,galF,gnd,mrkA,mrkB,mrkC,mrkD,mrkF,ompA,rcsB,ugd,wzi,yagW/ecpD,yagX/ecpC,yagY/ecpB,yagZ/ecpA,ykgK/ecpR	emrA, emrB, tet(C), emrK, acrB, TolC, emrY, marA, sul1, sul3, acrD, AcrE, AcrF, gadX, emrR, CRP, AcrS, H-NS, mdtA, mdtB, mdtC, mdtE, mdtF, baeR, baeS, cpxA, evgA, evgS, armA, mdtM, mdtH, mdfA, mdtG, CTX-M-55, DHA-1, AAC(3)-Ib/AAC(6')-Ib'', aadA5, APH(3'')-Ib, APH(3')-Ia, APH(6)-Id, floR, QnrB4, dfrA17, bacA, mef(B), msrE, gyrA, parC, EF-Tu, marR, soxR, soxS, mdtN, mdtO, mdtP, eptA, PmrF, mphE, nf…
Ec-hen207	49	77	acrA,acrB,allB,aslA,csgB,entB,entC,entD,entE,entF,entS,espL1,espL4,espR1,espX1,espX4,espX5,espY1,fepA,fepB,fepC,fepD,fepG,fes,gnd,gspD,gspE,gspF,gspG,gspH,gspI,gspJ,gspK,gspL,gspM,manB,manC,mrkA,mrkB,mrkC,mrkD,mrkF,ompA,rcsB,yagW/ecpD,yagX/ecpC,yagY/ecpB,yagZ/ecpA,ykgK/ecpR	emrA, emrB, tet(C), emrK, acrB, TolC, emrY, marA, mphA, ErmB, sul1, sul2, sul3, acrD, AcrE, AcrF, gadX, emrR, CRP, NDM-1, AcrS, H-NS, mdtA, mdtB, mdtC, mdtE, mdtF, baeR, baeS, cpxA, evgA, evgS, rmtB, TEM-146, TEM-149, BRP(MBL), mdtM, mdtH, mdfA, mdtG, CTX-M-55, AAC(6')-Ib7, aadA, aadA2, APH(3'')-Ib, APH(3')-Ia, APH(6)-Id, cmlA6, floR, FosA3, bacA, gyrA, parC, EF-Tu, marR, soxR, soxS, mdtN, mdtO, …
Ec-hen208	55	74	acrB,allB,csgB,entB,entC,entD,entE,entF,entS,espL1,espR1,espX1,espX4,espX5,fdeC,fepA,fepB,fepC,fepD,fepG,fes,fimA,fimB,fimC,fimD,fimE,fimF,fimG,fimH,fimI,galF,gnd,gspC,gspD,gspE,gspF,gspG,gspH,gspI,gspJ,gspK,gspL,gspM,mrkA,mrkB,mrkC,mrkD,mrkF,ompA,rcsB,yagW/ecpD,yagX/ecpC,yagY/ecpB,yagZ/ecpA,ykgK/ecpR	emrA, emrB, tet(C), emrK, acrB, TolC, emrY, marA, sul1, sul3, acrD, AcrE, AcrF, gadX, emrR, CRP, AcrS, H-NS, mdtA, mdtB, mdtC, mdtE, mdtF, baeR, baeS, cpxA, evgA, evgS, armA, TEM-1, mdtM, mdtH, mdfA, mdtG, DHA-1, AAC(3)-IV, AAC(6')-Ib7, AAC(3)-Ib/AAC(6')-Ib'', aadA, aadA2, APH(3'')-Ib, APH(3')-Ia, APH(4)-Ia, APH(6)-Id, cmlA6, floR, QnrB4, vgaC, dfrA12, bacA, mef(B), msrE, gyrA, parC, marR, soxR, …
Ec-hen229	55	74	acrB,allB,csgB,entB,entC,entD,entE,entF,entS,espL1,espR1,espX1,espX4,espX5,fdeC,fepA,fepB,fepC,fepD,fepG,fes,fimA,fimB,fimC,fimD,fimE,fimF,fimG,fimH,fimI,galF,gnd,gspC,gspD,gspE,gspF,gspG,gspH,gspI,gspJ,gspK,gspL,gspM,mrkA,mrkB,mrkC,mrkD,mrkF,ompA,rcsB,yagW/ecpD,yagX/ecpC,yagY/ecpB,yagZ/ecpA,ykgK/ecpR	emrA, emrB, tet(C), emrK, acrB, TolC, emrY, marA, sul1, sul3, acrD, AcrE, AcrF, gadX, emrR, CRP, AcrS, H-NS, mdtA, mdtB, mdtC, mdtE, mdtF, baeR, baeS, cpxA, evgA, evgS, armA, TEM-1, mdtM, mdtH, mdfA, mdtG, DHA-1, AAC(3)-IV, AAC(6')-Ib7, AAC(3)-Ib/AAC(6')-Ib'', aadA, aadA2, APH(3'')-Ib, APH(3')-Ia, APH(4)-Ia, APH(6)-Id, cmlA6, floR, QnrB4, vgaC, dfrA12, bacA, mef(B), msrE, gyrA, parC, marR, soxR, …
Ec-hen24	54	71	acrA,acrB,allB,aslA,cpsACP,csgB,entB,entC,entD,entE,entF,entS,espL1,espL4,espR1,espR4,espX1,espX4,espX5,espY1,fdeC,fepA,fepB,fepC,fepD,fepG,fes,fimA,fimB,fimC,fimD,fimE,fimF,fimG,fimH,fimI,galF,gnd,mrkA,mrkB,mrkC,mrkD,mrkF,ompA,papB,papI,rcsB,ugd,wzi,yagW/ecpD,yagX/ecpC,yagY/ecpB,yagZ/ecpA,ykgK/ecpR	emrA, emrB, emrK, acrB, TolC, emrY, marA, sul2, sul3, acrD, AcrE, AcrF, gadX, emrR, CRP, NDM-1, AcrS, H-NS, mdtA, mdtB, mdtC, mdtE, mdtF, baeR, baeS, cpxA, evgA, evgS, rmtB, TEM-71, BRP(MBL), mdtM, mdtH, mdfA, mdtG, OXA-10, AAC(6')-Ib7, aadA, aadA2, aadA24, APH(3'')-Ib, APH(3')-Ia, APH(6)-Id, cmlA5, floR, QnrS1, FosA3, bacA, gyrA, parC, EF-Tu, marR, soxR, soxS, mdtN, mdtO, mdtP, eptA, PmrF, MCR-1…
Ec-hen249	58	67	acrA,acrB,allB,aslA,csgB,entB,entC,entD,entE,entF,entS,espR1,espX1,espX4,espX5,estIa,fepA,fepB,fepC,fepD,fepG,fes,fimA,fimB,fimC,fimD,fimE,fimF,fimG,fimH,fimI,gspC,gspD,gspE,gspF,gspG,gspH,gspI,gspJ,gspK,gspL,gspM,hlyA,hlyB,hlyC,hlyD,kpsD,kpsM,ompA,paa,rcsB,stx2A,stx2B,yagW/ecpD,yagX/ecpC,yagY/ecpB,yagZ/ecpA,ykgK/ecpR	emrA, emrB, tet(C), emrK, acrB, TolC, emrY, marA, mphA, sul1, sul2, acrD, AcrE, AcrF, gadX, emrR, CRP, AcrS, H-NS, mdtA, mdtB, mdtC, mdtE, mdtF, baeR, baeS, cpxA, evgA, evgS, rmtB, TEM-71, mdtH, mdfA, mdtG, CMY-2, APH(3'')-Ib, APH(3')-Ia, APH(6)-Id, floR, vgaC, bacA, gyrA, parC, marR, soxR, soxS, mdtN, mdtO, mdtP, eptA, ugd, PmrF, MCR-1, nfsA, acrR, gadW, kdpE, GlpT, oqxA, oqxB, msbA, YojI, emrE,…
Ec-hlj70	70	54	acrB,allB,astA,csgB,entB,entC,entD,entE,entF,entS,espL1,espR1,espX1,espX4,espX5,fdeC,fepA,fepB,fepC,fepD,fepG,fes,fimA,fimB,fimC,fimD,fimE,fimF,fimG,fimH,fimI,fyuA,gnd,gspC,gspD,gspE,gspF,gspG,gspH,gspI,gspJ,gspK,gspL,gspM,iroB,iroC,iroD,iroE,iroN,irp1,irp2,iucA,iucB,iucC,iucD,iutA,ompA,rcsB,yagW/ecpD,yagX/ecpC,yagY/ecpB,yagZ/ecpA,ybtA,ybtE,ybtP,ybtQ,ybtS,ybtT,ybtU,ykgK/ecpR	emrA, emrB, tet(C), emrK, acrB, TolC, emrY, marA, sul1, sul2, acrD, AcrE, AcrF, gadX, emrR, CRP, AcrS, H-NS, mdtA, mdtB, mdtC, mdtE, mdtF, baeR, baeS, cpxA, evgA, evgS, mdtM, mdtH, mdfA, mdtG, aadA5, APH(3'')-Ib, APH(6)-Id, dfrA17, bacA, gyrA, marR, soxR, soxS, mdtN, mdtO, mdtP, eptA, PmrF, acrR, kdpE, GlpT, msbA, YojI, acrA, ampC, PBP3
Ec-hlj72	52	64	acrA,acrB,allB,aslA,csgB,entB,entC,entD,entE,entF,entS,espL1,espL4,espR1,espX5,espY1,fdeC,fepA,fepB,fepC,fepD,fepG,fes,fimA,fimB,fimC,fimD,fimE,fimF,fimG,fimH,fimI,galF,gnd,gspC,gspD,gspE,gspF,gspG,gspH,gspI,gspJ,gspK,gspL,gspM,ompA,rcsB,yagW/ecpD,yagX/ecpC,yagY/ecpB,yagZ/ecpA,ykgK/ecpR	emrA, emrB, tet(C), emrK, acrB, TolC, emrY, marA, sul2, sul3, acrD, AcrE, AcrF, gadX, emrR, CRP, AcrS, H-NS, mdtA, mdtB, mdtC, mdtE, mdtF, baeR, baeS, cpxA, evgA, evgS, TEM-135, mdtM, mdtH, mdfA, mdtG, AAC(3)-IIa, aadA, aadA2, cmlA6, floR, QnrS1, dfrA12, bacA, mef(B), EF-Tu, marR, soxR, cfrA, soxS, mdtN, mdtO, mdtP, eptA, PmrF, nfsA, acrR, gadW, kdpE, GlpT, msbA, YojI, emrE, acrA, ampC, tet(W/N/W…
Ec-hlj73	45	55	acrA,acrB,allB,aslA,csgB,entB,entC,entD,entE,entF,entS,espL1,espL4,espX1,espX5,espY2,fdeC,fepA,fepB,fepC,fepD,fepG,fes,fimA,fimB,fimC,fimD,fimE,fimF,fimG,fimH,fimI,gnd,gspD,gspE,gspF,gspG,gspH,gspI,gspJ,gspK,gspL,gspM,ompA,rcsB	emrA, emrB, tet(C), emrK, acrB, TolC, emrY, marA, sul3, acrD, AcrE, AcrF, gadX, emrR, CRP, AcrS, H-NS, mdtA, mdtB, mdtC, mdtE, mdtF, baeR, baeS, cpxA, evgA, evgS, TEM-1, mdtM, mdtH, mdfA, mdtG, floR, vgaC, bacA, Erm(42), EF-Tu, marR, soxR, soxS, mdtO, mdtP, eptA, ugd, PmrF, nfsA, acrR, gadW, kdpE, msbA, YojI, acrA, ampC, tet(W/N/W), PBP3
Ec-hn31	51	55	acrB,allB,csgB,entB,entC,entD,entE,entF,entS,espL1,espR1,espX1,espX4,espX5,fdeC,fepA,fepB,fepC,fepD,fepG,fes,fimA,fimB,fimC,fimD,fimE,fimF,fimG,fimH,fimI,gnd,gspC,gspD,gspE,gspF,gspG,gspH,gspI,gspJ,gspK,gspL,gspM,manB,manC,ompA,rcsB,yagW/ecpD,yagX/ecpC,yagY/ecpB,yagZ/ecpA,ykgK/ecpR	emrA, emrB, tet(C), emrK, acrB, TolC, emrY, marA, acrD, AcrE, AcrF, gadX, emrR, CRP, AcrS, H-NS, mdtA, mdtB, mdtC, mdtE, mdtF, baeR, baeS, cpxA, evgA, evgS, TEM-176, mdtM, mdtH, mdfA, mdtG, APH(3')-Ia, floR, QnrS1, dfrA14, bacA, marR, soxR, soxS, mdtN, mdtO, mdtP, eptA, PmrF, TriC, nfsA, acrR, kdpE, GlpT, msbA, YojI, emrE, acrA, ampC, PBP3
Ec-hn35	75	62	acrA,acrB,allB,aslA,csgB,entB,entC,entD,entE,entF,entS,espL1,espR1,espX1,espX4,espX5,espY1,fdeC,fepA,fepB,fepC,fepD,fepG,fes,fimA,fimB,fimC,fimE,fimF,fimG,fimI,fyuA,gnd,gspC,gspD,gspE,gspF,gspG,gspH,gspI,gspJ,gspK,gspL,gspM,gtrA,iroB,iroC,iroD,iroE,iroN,irp1,iucA,iucB,iucC,iucD,iutA,mrkA,mrkB,mrkC,mrkD,mrkF,ompA,rcsB,yagW/ecpD,yagX/ecpC,yagY/ecpB,yagZ/ecpA,ybtA,ybtE,ybtP,ybtS,ybtT,ybtU,ybtX,ykgK/…	emrA, emrB, tet(C), emrK, acrB, TolC, emrY, marA, sul2, sul3, acrD, AcrE, AcrF, gadX, emrR, CRP, AcrS, H-NS, mdtA, mdtB, mdtC, mdtE, mdtF, baeR, baeS, cpxA, evgA, evgS, TEM-1, mdtM, mdtH, mdfA, mdtG, AAC(3)-IIa, AAC(6')-Ib7, APH(3'')-Ib, APH(6)-Id, floR, vgaC, bacA, gyrA, parC, EF-Tu, marR, soxR, soxS, mdtN, mdtO, mdtP, eptA, ugd, PmrF, nfsA, acrR, gadW, kdpE, GlpT, msbA, YojI, acrA, ampC, PBP3
Ec-hubj66	43	61	acrB,allB,aslA,csgB,entB,entC,entD,entE,entF,entS,espL1,espR1,espX1,espX4,fdeC,fepA,fepB,fepC,fepD,fepG,fes,fimA,fimB,fimC,fimD,fimE,fimF,fimG,fimH,fimI,fyuA,gnd,irp2,ompA,rcsB,ybtA,ybtE,ybtP,ybtQ,ybtS,ybtT,ybtU,ybtX	emrA, emrB, tet(C), emrK, acrB, TolC, emrY, marA, sul3, acrD, AcrE, AcrF, gadX, emrR, CRP, AcrS, H-NS, mdtA, mdtB, mdtC, mdtE, mdtF, baeR, baeS, cpxA, evgA, evgS, TEM-1, mdtM, mdtH, mdfA, mdtG, aadA2, aadA12, floR, QnrS1, dfrA12, linG, bacA, mef(B), EF-Tu, marR, soxR, soxS, mdtN, mdtO, mdtP, eptA, ugd, PmrF, nfsA, acrR, gadW, kdpE, GlpT, msbA, YojI, acrA, ampC, tet(W/N/W), PBP3
Ec-hubj67	33	58	acrA,acrB,allB,aslA,csgB,entB,entC,entD,entE,entF,entS,espR1,espX1,espX4,espX5,fepA,fepB,fepC,fepD,fepG,fes,fimA,fimB,fimC,fimD,fimE,fimF,fimG,fimH,fimI,galF,ompA,rcsB	emrA, emrB, tet(A), tet(D), emrK, acrB, TolC, emrY, marA, mphA, acrD, AcrE, AcrF, gadX, emrR, CRP, AcrS, H-NS, mdtA, mdtB, mdtC, mdtE, mdtF, baeR, baeS, cpxA, evgA, evgS, TEM-1, mdtM, mdtH, mdfA, mdtG, AAC(3)-IIa, floR, vgaC, bacA, EF-Tu, marR, soxR, tetR, soxS, mdtN, mdtO, mdtP, eptA, ugd, PmrF, nfsA, acrR, gadW, kdpE, GlpT, msbA, YojI, acrA, ampC, PBP3
Ec-hubj68	33	63	acrA,acrB,allB,csgB,entB,entC,entD,entE,entF,entS,espL1,espR1,espR4,espX1,espX4,espX5,fdeC,fepA,fepB,fepC,fepD,fepG,fes,fimG,fimH,gnd,ompA,rcsB,yagW/ecpD,yagX/ecpC,yagY/ecpB,yagZ/ecpA,ykgK/ecpR	emrA, emrB, tet(A), tet(D), emrK, acrB, TolC, emrY, marA, sul2, sul3, acrD, AcrE, AcrF, gadX, emrR, CRP, AcrS, H-NS, mdtA, mdtB, mdtC, mdtE, mdtF, baeR, baeS, cpxA, evgA, evgS, TEM-1, mdtH, mdfA, mdtG, AAC(3)-IIa, aadA2, APH(3'')-Ib, APH(6)-Id, floR, QnrS1, dfrA12, bacA, mef(B), EF-Tu, marR, soxR, tetR, soxS, mdtN, mdtO, mdtP, eptA, ugd, PmrF, nfsA, acrR, qacH, gadW, kdpE, msbA, YojI, acrA, ampC,…
Ec-hubs61	46	59	acrA,acrB,allB,aslA,csgB,entB,entC,entD,entE,entF,entS,espL1,espL4,espX1,espX4,espX5,espY1,fepA,fepB,fepC,fepD,fepG,fes,fimA,fimB,fimC,fimD,fimE,fimF,fimG,fimH,fimI,gnd,gspC,gspD,gspE,gspF,gspG,gspH,gspI,gspJ,gspK,gspL,gspM,ompA,rcsB	emrA, emrB, tet(A), tet(D), emrK, acrB, TolC, emrY, marA, acrD, AcrE, AcrF, gadX, emrR, CRP, AcrS, H-NS, mdtA, mdtB, mdtC, mdtE, mdtF, baeR, baeS, cpxA, evgA, evgS, TEM-183, mdtM, mdtH, mdfA, mdtG, TEM-185, aadA, floR, QnrS1, dfrA1, SAT-2, bacA, EF-Tu, marR, soxR, tetR, soxS, mdtN, mdtO, mdtP, eptA, ugd, PmrF, nfsA, acrR, gadW, kdpE, msbA, YojI, acrA, ampC, PBP3
Ec-hubs62	35	58	acrA,acrB,allB,aslA,csgB,entB,entC,entD,entE,entF,entS,espL1,espL4,espX1,espX4,espX5,espY1,fepA,fepB,fepC,fepD,fepG,fes,fimA,fimB,fimC,fimD,fimE,fimF,fimG,fimH,fimI,gnd,ompA,rcsB	emrA, emrB, tet(A), tet(D), emrK, acrB, TolC, emrY, marA, sul1, acrD, AcrE, AcrF, gadX, emrR, CRP, AcrS, H-NS, mdtA, mdtB, mdtC, mdtE, mdtF, baeR, baeS, cpxA, evgA, evgS, mdtM, mdtH, mdfA, mdtG, aadA2, APH(3'')-Ib, APH(6)-Id, dfrA12, bacA, gyrA, EF-Tu, marR, soxR, tetR, soxS, mdtN, mdtO, mdtP, eptA, ugd, PmrF, nfsA, acrR, gadW, kdpE, msbA, YojI, acrA, ampC, PBP3
Ec-hubs63	42	56	acrA,acrB,allB,aslA,csgB,entB,entC,entD,entE,entF,entS,espL1,espL4,espR1,espX1,espX4,espX5,espY1,fepA,fepB,fepC,fepD,fepG,fes,gnd,gspD,gspE,gspF,gspG,gspH,gspI,gspJ,gspK,gspL,gspM,ompA,rcsB,yagW/ecpD,yagX/ecpC,yagY/ecpB,yagZ/ecpA,ykgK/ecpR	emrA, emrB, tet(C), emrK, acrB, TolC, emrY, marA, sul3, acrD, AcrE, AcrF, gadX, emrR, CRP, AcrS, H-NS, mdtA, mdtB, mdtC, mdtE, mdtF, baeR, baeS, cpxA, evgA, evgS, TEM-1, mdtM, mdtH, mdfA, mdtG, APH(6)-Id, QnrS1, bacA, mef(B), EF-Tu, marR, soxR, soxS, mdtN, mdtO, mdtP, eptA, ugd, PmrF, nfsA, acrR, gadW, kdpE, msbA, YojI, emrE, acrA, ampC, PBP3
Ec-hubs64	45	74	acrA,acrB,allB,aslA,csgB,entB,entC,entD,entE,entF,entS,espL1,espL4,espX1,espX4,espX5,fepA,fepB,fepC,fepD,fepG,fes,fimA,fimB,fimC,fimD,fimE,fimF,fimG,fimH,fimI,gnd,gspC,gspD,gspE,gspF,gspG,gspH,gspI,gspJ,gspK,gspL,gspM,ompA,rcsB	emrA, emrB, tet(C), emrK, acrB, TolC, emrY, marA, mphA, ErmB, sul3, acrD, AcrE, AcrF, gadX, emrR, CRP, AcrS, H-NS, mdtA, mdtB, mdtC, mdtE, mdtF, baeR, baeS, cpxA, evgA, evgS, mdtM, mdtH, mdfA, mdtG, TEM-185, OXA-1, AAC(3)-IIa, AAC(6')-Ib-cr, aadA, aadA2, aadA5, aadA23, catB3, cmlA6, floR, QnrS2, vgaC, arr-3, dfrA12, dfrA17, bacA, mef(B), gyrA, EF-Tu, marR, soxR, soxS, mdtN, mdtO, mdtP, eptA, ugd,…
Ec-hun49	38	59	acrA,acrB,allB,aslA,csgB,entB,entC,entD,entE,entF,entS,espL1,espL4,espR1,espX1,espX4,espX5,espY1,fepA,fepB,fepC,fepD,fepG,fes,fimA,fimB,fimC,fimD,fimE,fimF,fimG,fimH,fimI,galF,gspL,gspM,ompA,rcsB	emrA, emrB, tet(C), emrK, acrB, TolC, emrY, marA, sul2, acrD, AcrE, AcrF, gadX, emrR, CRP, AcrS, H-NS, mdtA, mdtB, mdtC, mdtE, mdtF, baeR, baeS, cpxA, evgA, evgS, TEM-1, mdtM, mdtH, mdfA, mdtG, aadA, aadA2, cmlA6, floR, QnrS1, dfrA12, bacA, marR, soxR, soxS, mdtN, mdtO, mdtP, eptA, PmrF, nfsA, acrR, qacH, gadW, kdpE, GlpT, msbA, YojI, acrA, ampC, tet(W/N/W), PBP3
Ec-hun50	70	59	acrA,acrB,allB,aslA,astA,chuW,chuY,csgB,eltA,eltB,entB,entC,entD,entE,entF,entS,espL1,espL4,espR1,espR4,espX1,espX2,espX4,espY1,espY2,espY3,espY4,fdeC,fepA,fepB,fepC,fepD,fepG,fes,fimA,fimB,fimC,fimD,fimE,fimF,fimG,fimH,fimI,galF,gnd,gspC,gspD,gspE,gspF,gspG,gspH,gspI,gspJ,gspK,gspL,gspM,kpsD,ompA,rcsB,shuA,shuS,shuT,shuU,shuV,shuX,yagW/ecpD,yagX/ecpC,yagY/ecpB,yagZ/ecpA,ykgK/ecpR	emrA, emrB, tet(C), emrK, acrB, TolC, emrY, marA, acrD, AcrE, AcrF, gadX, emrR, CRP, AcrS, H-NS, mdtA, mdtB, mdtC, mdtE, mdtF, baeR, baeS, cpxA, evgA, evgS, mdtM, mdtH, mdfA, mdtG, OXA-10, CTX-M-55, aadA, APH(3')-Ia, cmlA5, QnrS1, arr-2, dfrA14, bacA, gyrA, marR, soxR, soxS, mdtN, mdtO, mdtP, eptA, ugd, PmrF, nfsA, acrR, gadW, kdpE, GlpT, msbA, YojI, acrA, ampC, PBP3
Ec-jl41	40	61	acrA,acrB,allB,aslA,csgB,entB,entC,entD,entE,entF,entS,espL1,espR1,espX1,espX4,espX5,fdeC,fepA,fepB,fepC,fepD,fepG,fes,fimA,fimB,fimC,fimD,fimE,fimF,fimG,fimH,fimI,gnd,ompA,rcsB,yagW/ecpD,yagX/ecpC,yagY/ecpB,yagZ/ecpA,ykgK/ecpR	emrA, emrB, tet(A), tet(D), emrK, acrB, TolC, emrY, marA, acrD, AcrE, AcrF, gadX, emrR, CRP, AcrS, H-NS, mdtA, mdtB, mdtC, mdtE, mdtF, baeR, baeS, cpxA, evgA, evgS, TEM-1, mdtM, mdtH, mdfA, mdtG, aadA, APH(3'')-Ib, APH(6)-Id, catI, floR, QnrS1, dfrA1, SAT-2, bacA, EF-Tu, marR, soxR, tetR, soxS, mdtN, mdtO, mdtP, eptA, ugd, PmrF, nfsA, acrR, gadW, kdpE, msbA, YojI, acrA, ampC, PBP3
Ec-jl42	49	60	acrB,allB,csgB,entB,entC,entD,entE,entF,entS,espL1,espR1,espX1,espX4,espX5,fdeC,fepA,fepB,fepC,fepD,fepG,fes,fimA,fimB,fimC,fimD,fimE,fimF,fimG,fimH,fimI,gnd,gspC,gspD,gspE,gspF,gspG,gspH,gspI,gspJ,gspK,gspL,gspM,ompA,rcsB,yagW/ecpD,yagX/ecpC,yagY/ecpB,yagZ/ecpA,ykgK/ecpR	emrA, emrB, tet(C), emrK, acrB, TolC, emrY, marA, mphA, ErmB, sul1, sul2, acrD, AcrE, AcrF, gadX, emrR, CRP, AcrS, H-NS, mdtA, mdtB, mdtC, mdtE, mdtF, baeR, baeS, cpxA, evgA, evgS, TEM-2, mdtM, mdtH, mdfA, mdtG, aadA, APH(3'')-Ib, APH(6)-Id, floR, QnrS1, dfrA1, dfrA17, bacA, marR, soxR, soxS, mdtN, mdtO, mdtP, eptA, PmrF, nfsA, acrR, kdpE, GlpT, msbA, YojI, acrA, ampC, PBP3
Ec-jl43	39	48	acrB,allB,csgB,entB,entC,entD,entE,entF,entS,espL1,espX1,espX4,espX5,fdeC,fepA,fepB,fepC,fepD,fepG,fes,fimA,fimB,fimC,fimD,fimE,fimF,fimG,fimH,fimI,gnd,gspM,gtrA,ompA,rcsB,yagW/ecpD,yagX/ecpC,yagY/ecpB,yagZ/ecpA,ykgK/ecpR	emrA, emrB, emrK, acrB, TolC, emrY, marA, acrD, AcrE, AcrF, gadX, emrR, CRP, AcrS, H-NS, mdtA, mdtB, mdtC, mdtE, mdtF, baeR, baeS, cpxA, evgA, evgS, mdtM, mdtH, mdfA, mdtG, bacA, marR, soxR, soxS, mdtN, mdtO, mdtP, eptA, ugd, PmrF, nfsA, acrR, kdpE, GlpT, msbA, YojI, acrA, ampC, PBP3
Ec-jl44	41	53	acrB,allB,csgB,entB,entC,entD,entE,entF,entS,espL1,espR1,espX1,espX4,espX5,fepA,fepB,fepC,fepD,fepG,fes,fimA,fimB,fimC,fimE,fimF,fimG,fimH,fimI,gspC,gspD,gspE,gspF,gspG,gspH,gspI,gspJ,gspK,gspL,gspM,ompA,rcsB	emrA, emrB, tet(A), tet(D), emrK, acrB, TolC, emrY, marA, acrD, AcrE, AcrF, gadX, emrR, CRP, AcrS, H-NS, mdtA, mdtB, mdtC, mdtE, mdtF, baeR, baeS, cpxA, evgA, evgS, mdtM, mdtH, mdfA, mdtG, bacA, gyrA, marR, soxR, tetR, soxS, mdtN, mdtO, mdtP, eptA, ugd, PmrF, nfsA, acrR, kdpE, GlpT, msbA, YojI, emrE, acrA, ampC, PBP3
Ec-jl45	38	60	acrB,allB,csgB,entB,entC,entD,entE,entF,entS,espL1,espR1,espX1,espX4,espX5,fdeC,fepA,fepB,fepC,fepD,fepG,fes,fimA,fimB,fimC,fimD,fimE,fimF,fimG,fimH,fimI,gnd,ompA,rcsB,yagV/ecpE,yagX/ecpC,yagY/ecpB,yagZ/ecpA,ykgK/ecpR	emrA, emrB, tet(C), emrK, acrB, TolC, emrY, marA, sul3, acrD, AcrE, AcrF, gadX, emrR, CRP, AcrS, H-NS, mdtA, mdtB, mdtC, mdtE, mdtF, baeR, baeS, cpxA, evgA, evgS, TEM-1, mdtM, mdtH, mdfA, mdtG, aadA, aadA2, cmlA6, floR, QnrS1, dfrA12, bacA, mef(B), marR, soxR, soxS, mdtN, mdtO, mdtP, eptA, ugd, PmrF, nfsA, acrR, qacH, kdpE, GlpT, msbA, YojI, emrE, acrA, ampC, PBP3
Ec-js46	56	54	acrB,allB,csgB,entB,entC,entD,entE,entF,entS,espL1,espR1,espX1,espX4,espX5,fdeC,fepA,fepB,fepC,fepD,fepG,fes,fimA,fimB,fimC,fimD,fimE,fimF,fimG,fimH,fimI,gnd,gspC,gspD,gspE,gspF,gspG,gspH,gspI,gspJ,gspK,gspL,gspM,manB,manC,mrkA,mrkB,mrkC,mrkD,mrkF,ompA,rcsB,yagW/ecpD,yagX/ecpC,yagY/ecpB,yagZ/ecpA,ykgK/ecpR	emrA, emrB, tet(C), emrK, acrB, TolC, emrY, marA, acrD, AcrE, AcrF, gadX, emrR, CRP, AcrS, H-NS, mdtA, mdtB, mdtC, mdtE, mdtF, baeR, baeS, cpxA, evgA, evgS, TEM-30, TEM-169, mdtM, mdtH, mdfA, mdtG, floR, vgaC, bacA, marR, soxR, soxS, mdtN, mdtO, mdtP, eptA, ugd, PmrF, nfsA, acrR, kdpE, GlpT, msbA, YojI, emrE, acrA, ampC, PBP3
Ec-js47	45	72	acrB,allB,csgB,entB,entC,entD,entE,entF,entS,espL1,espR1,espX1,espX4,espX5,fdeC,fepA,fepB,fepC,fepD,fepG,fes,fimA,fimB,fimC,fimD,fimE,fimF,fimG,fimH,fimI,gspK,gspL,gspM,mrkA,mrkB,mrkC,mrkD,mrkF,ompA,rcsB,yagW/ecpD,yagX/ecpC,yagY/ecpB,yagZ/ecpA,ykgK/ecpR	emrA, emrB, tet(C), emrK, acrB, TolC, emrY, marA, mphA, sul1, sul2, sul3, acrD, AcrE, AcrF, gadX, emrR, CRP, AcrS, H-NS, adeF, mdtA, mdtB, mdtC, mdtE, mdtF, baeR, baeS, cpxA, evgA, evgS, TEM-1, mdtM, mdtH, mdfA, mdtG, CMY-2, AAC(3)-IIa, aadA, aadA2, APH(3'')-Ib, APH(3')-Ia, APH(6)-Id, cmlA6, floR, vgaC, dfrA12, bacA, mef(B), gyrA, parC, EF-Tu, marR, soxR, soxS, mdtN, mdtO, mdtP, eptA, ugd, PmrF, …
Ec-js49	39	63	acrA,acrB,allB,aslA,astA,csgB,entB,entC,entD,entE,entF,entS,espR1,espX1,espX4,espX5,fepA,fepB,fepC,fepD,fepG,fes,fimA,fimB,fimC,fimD,fimE,fimF,fimG,fimH,fimI,gtrA,ompA,rcsB,yagW/ecpD,yagX/ecpC,yagY/ecpB,yagZ/ecpA,ykgK/ecpR	emrA, emrB, tet(A), tet(D), emrK, acrB, TolC, emrY, marA, sul3, acrD, AcrE, AcrF, gadX, emrR, CRP, AcrS, H-NS, mdtA, mdtB, mdtC, mdtE, mdtF, baeR, baeS, cpxA, evgA, evgS, TEM-135, mdtM, mdtH, mdfA, mdtG, AAC(3)-IIa, aadA2, floR, dfrA12, bacA, mef(B), gyrA, EF-Tu, marR, soxR, tetR, soxS, mdtN, mdtO, mdtP, eptA, ugd, PmrF, nfsA, acrR, qacH, gadW, kdpE, GlpT, msbA, YojI, acrA, ampC, tet(W/N/W), PBP3
Ec-js50	56	54	acrB,allB,csgB,entB,entC,entD,entE,entF,entS,espL1,espR1,espX1,espX4,espX5,fdeC,fepA,fepB,fepC,fepD,fepG,fes,fimA,fimB,fimC,fimD,fimE,fimF,fimG,fimH,fimI,gnd,gspC,gspD,gspE,gspF,gspG,gspH,gspI,gspJ,gspK,gspL,gspM,manB,manC,mrkA,mrkB,mrkC,mrkD,mrkF,ompA,rcsB,yagW/ecpD,yagX/ecpC,yagY/ecpB,yagZ/ecpA,ykgK/ecpR	emrA, emrB, tet(C), emrK, acrB, TolC, emrY, marA, acrD, AcrE, AcrF, gadX, emrR, CRP, AcrS, H-NS, mdtA, mdtB, mdtC, mdtE, mdtF, baeR, baeS, cpxA, evgA, evgS, TEM-30, TEM-169, mdtM, mdtH, mdfA, mdtG, floR, vgaC, bacA, marR, soxR, soxS, mdtN, mdtO, mdtP, eptA, ugd, PmrF, nfsA, acrR, kdpE, GlpT, msbA, YojI, emrE, acrA, ampC, PBP3
Ec-js92	33	52	acrA,acrB,allB,aslA,astA,csgB,entB,entC,entD,entE,entF,entS,espL1,espL4,espR1,espX1,espX4,espX5,espY1,fepA,fepB,fepC,fepD,fepG,fes,gnd,ompA,rcsB,yagW/ecpD,yagX/ecpC,yagY/ecpB,yagZ/ecpA,ykgK/ecpR	emrA, emrB, tet(C), emrK, acrB, TolC, emrY, marA, acrD, AcrE, AcrF, gadX, emrR, CRP, AcrS, H-NS, mdtA, mdtB, mdtC, mdtE, mdtF, baeR, baeS, cpxA, evgA, evgS, mdtM, mdtH, mdfA, mdtG, QnrS1, dfrA14, bacA, EF-Tu, marR, soxR, soxS, mdtN, mdtO, mdtP, eptA, ugd, PmrF, nfsA, acrR, gadW, kdpE, msbA, YojI, acrA, ampC, PBP3
Ec-js93	70	56	acrB,allB,csgB,entB,entC,entD,entE,entF,entS,espL1,espR1,espX1,espX4,espX5,fdeC,fepA,fepB,fepC,fepD,fepG,fes,fimA,fimB,fimC,fimD,fimE,fimF,fimG,fimH,fimI,fyuA,gnd,gspC,gspD,gspE,gspF,gspG,gspH,gspI,gspJ,gspK,gspL,gspM,iroB,iroC,iroD,iroE,iroN,irp1,irp2,iucA,iucB,iucC,iucD,iutA,ompA,rcsB,yagW/ecpD,yagX/ecpC,yagY/ecpB,yagZ/ecpA,ybtA,ybtE,ybtP,ybtQ,ybtS,ybtT,ybtU,ybtX,ykgK/ecpR	emrA, emrB, emrK, acrB, TolC, emrY, marA, sul2, acrD, AcrE, AcrF, gadX, emrR, CRP, AcrS, H-NS, mdtA, mdtB, mdtC, mdtE, mdtF, baeR, baeS, cpxA, evgA, evgS, TEM-1, mdtM, mdtH, mdfA, mdtG, APH(3'')-Ib, APH(6)-Id, vgaC, dfrA14, bacA, EF-Tu, marR, soxR, soxS, mdtN, mdtO, mdtP, eptA, ugd, PmrF, nfsA, acrR, kdpE, GlpT, msbA, YojI, emrE, acrA, ampC, PBP3
Ec-js94	50	57	acrB,allB,csgB,entB,entC,entD,entE,entF,entS,espL1,espR1,espX1,espX4,espX5,fdeC,fepA,fepB,fepC,fepD,fepG,fes,fimA,fimB,fimC,fimD,fimE,fimF,fimG,fimH,fimI,gnd,gspC,gspD,gspE,gspF,gspG,gspH,gspI,gspJ,gspK,gspL,gspM,gtrA,ompA,rcsB,yagW/ecpD,yagX/ecpC,yagY/ecpB,yagZ/ecpA,ykgK/ecpR	emrA, emrB, tet(C), emrK, acrB, TolC, emrY, marA, sul2, acrD, AcrE, AcrF, gadX, emrR, CRP, AcrS, H-NS, mdtA, mdtB, mdtC, mdtE, mdtF, baeR, baeS, cpxA, evgA, evgS, TEM-1, mdtM, mdtH, mdfA, mdtG, APH(3'')-Ib, APH(6)-Id, floR, QnrS2, dfrA14, bacA, marR, soxR, soxS, mdtN, mdtO, mdtP, eptA, ugd, PmrF, nfsA, acrR, kdpE, GlpT, msbA, YojI, emrE, acrA, ampC, PBP3
Ec-jx10	36	73	acrA,acrB,allB,aslA,csgB,entB,entC,entD,entE,entF,entS,espL1,espL4,espR1,espX1,espX4,espX5,espY1,fdeC,fepA,fepB,fepC,fepD,fepG,fes,gnd,ompA,rcsB,ugd,wza,wzi,yagW/ecpD,yagX/ecpC,yagY/ecpB,yagZ/ecpA,ykgK/ecpR	emrA, emrB, tet(A), tet(D), emrK, acrB, TolC, emrY, marA, sul3, acrD, AcrE, AcrF, gadX, emrR, CRP, AcrS, H-NS, mdtA, mdtB, mdtC, mdtE, mdtF, baeR, baeS, cpxA, evgA, evgS, TEM-1, TEM-17, mdtM, mdtH, mdfA, mdtG, CTX-M-65, AAC(3)-Ib, AAC(3)-IV, aadA2, aadA23, APH(3'')-Ib, APH(3')-Ia, APH(4)-Ia, APH(6)-Id, floR, QnrS1, linG, bacA, mef(B), gyrA, parC, EF-Tu, marR, soxR, tetR, soxS, mdtN, mdtO, mdtP, e…
Ec-jx6	39	68	acrA,acrB,allB,csgB,entB,entC,entD,entE,entF,entS,espL1,espR1,espR4,espX1,espX4,espX5,fdeC,fepA,fepB,fepC,fepD,fepG,fes,fimH,gnd,gspL,gspM,mrkA,mrkB,mrkC,mrkD,mrkF,ompA,rcsB,yagW/ecpD,yagX/ecpC,yagY/ecpB,yagZ/ecpA,ykgK/ecpR	emrA, emrB, tet(A), tet(D), emrK, acrB, TolC, emrY, marA, sul3, acrD, AcrE, AcrF, gadX, emrR, CRP, AcrS, H-NS, mdtA, mdtB, mdtC, mdtE, mdtF, baeR, baeS, cpxA, evgA, evgS, TEM-1, mdtM, mdtH, mdfA, mdtG, OXA-181, aadA, aadA2, aadA12, cmlA6, floR, QnrS1, vgaC, dfrA12, linG, bacA, gyrA, EF-Tu, marR, soxR, tetR, soxS, mdtN, mdtO, mdtP, eptA, ugd, PmrF, nfsA, acrR, qacH, gadW, kdpE, GlpT, msbA, YojI, a…
Ec-jx7	45	71	acrA,acrB,allB,csgB,entB,entC,entD,entE,entF,entS,espL1,espX4,espX5,fdeC,fepA,fepB,fepC,fepD,fepG,fes,fimA,fimC,fimD,fimE,fimF,fimG,fimH,fimI,galF,gnd,manB,mrkA,mrkB,mrkC,mrkD,mrkF,ompA,rcsB,ugd,wzi,yagW/ecpD,yagX/ecpC,yagY/ecpB,yagZ/ecpA,ykgK/ecpR	emrA, emrB, tet(A), tet(D), emrK, acrB, TolC, emrY, marA, sul2, sul3, acrD, AcrE, AcrF, gadX, emrR, CRP, AcrS, H-NS, mdtA, mdtB, mdtC, mdtE, mdtF, baeR, baeS, cpxA, evgA, evgS, TEM-1, mdtM, mdtH, mdfA, mdtG, AAC(3)-IIa, aadA, aadA2, aadA12, APH(3')-Ia, cmlA6, floR, vgaC, dfrA12, linG, bacA, mef(B), gyrA, parC, EF-Tu, marR, soxR, tetR, soxS, mdtN, mdtO, mdtP, eptA, PmrF, nfsA, acrR, qacH, gadW, kd…
Ec-jx8	54	62	acrB,allB,csgB,entB,entC,entD,entE,entF,entS,espL1,espR1,espX1,espX4,espX5,fdeC,fepA,fepB,fepC,fepD,fepG,fes,fimA,fimB,fimC,fimD,fimE,fimF,fimG,fimH,fimI,gnd,gspC,gspD,gspE,gspF,gspG,gspH,gspI,gspJ,gspK,gspL,gspM,mrkA,mrkB,mrkC,mrkD,mrkF,ompA,rcsB,yagW/ecpD,yagX/ecpC,yagY/ecpB,yagZ/ecpA,ykgK/ecpR	emrA, emrB, tet(C), emrK, acrB, TolC, emrY, marA, sul2, sul3, acrD, AcrE, AcrF, gadX, emrR, CRP, AcrS, H-NS, mdtA, mdtB, mdtC, mdtE, mdtF, baeR, baeS, cpxA, evgA, evgS, TEM-1, mdtM, mdtH, mdfA, mdtG, aadA, aadA2, cmlA6, floR, QnrS1, dfrA12, bacA, mef(B), marR, soxR, soxS, mdtN, mdtO, mdtP, eptA, ugd, PmrF, nfsA, acrR, qacH, kdpE, GlpT, msbA, YojI, emrE, acrA, ampC, tet(W/N/W), PBP3
Ec-jx9	54	62	acrB,allB,csgB,entB,entC,entD,entE,entF,entS,espL1,espR1,espX1,espX4,espX5,fdeC,fepA,fepB,fepC,fepD,fepG,fes,fimA,fimB,fimC,fimD,fimE,fimF,fimG,fimH,fimI,gnd,gspC,gspD,gspE,gspF,gspG,gspH,gspI,gspJ,gspK,gspL,gspM,mrkA,mrkB,mrkC,mrkD,mrkF,ompA,rcsB,yagW/ecpD,yagX/ecpC,yagY/ecpB,yagZ/ecpA,ykgK/ecpR	emrA, emrB, tet(C), emrK, acrB, TolC, emrY, marA, sul2, sul3, acrD, AcrE, AcrF, gadX, emrR, CRP, AcrS, H-NS, mdtA, mdtB, mdtC, mdtE, mdtF, baeR, baeS, cpxA, evgA, evgS, TEM-1, mdtM, mdtH, mdfA, mdtG, aadA, aadA2, cmlA6, floR, QnrS1, dfrA12, bacA, mef(B), marR, soxR, soxS, mdtN, mdtO, mdtP, eptA, ugd, PmrF, nfsA, acrR, qacH, kdpE, GlpT, msbA, YojI, emrE, acrA, ampC, tet(W/N/W), PBP3
Ec-ln31	39	53	acrA,acrB,allB,aslA,entB,entC,entD,entE,entF,entS,espL1,espL4,espR1,espX1,espX4,fdeC,fepA,fepB,fepC,fepD,fepG,fes,fimA,fimB,fimC,fimD,fimE,fimF,fimG,fimH,fimI,gnd,ompA,rcsB,yagV/ecpE,yagX/ecpC,yagY/ecpB,yagZ/ecpA,ykgK/ecpR	emrA, emrB, tet(C), emrK, acrB, TolC, emrY, marA, sul2, acrD, gadX, emrR, CRP, H-NS, mdtA, mdtB, mdtC, mdtE, mdtF, baeR, baeS, cpxA, evgA, evgS, TEM-1, mdtM, mdtH, mdfA, mdtG, floR, QnrS1, dfrA14, bacA, EF-Tu, marR, soxR, soxS, mdtN, mdtO, mdtP, eptA, ugd, PmrF, nfsA, acrR, gadW, kdpE, msbA, YojI, acrA, ampC, tet(W/N/W), PBP3
Ec-ln32	35	66	acrA,acrB,allB,astA,cpsACP,csgB,entB,entC,entD,entE,entF,entS,espL1,espR1,espX1,espX4,espX5,fepA,fepB,fepC,fepD,fepG,fes,fimD,fimF,fimG,fimH,galF,gnd,gspL,gspM,ompA,rcsB,ugd,wzi	emrA, emrB, tet(C), emrK, acrB, TolC, emrY, marA, sul3, acrD, AcrE, AcrF, gadX, emrR, CRP, AcrS, H-NS, mdtA, mdtB, mdtC, mdtE, mdtF, baeR, baeS, cpxA, evgA, evgS, rmtB, TEM-146, mdtM, mdtH, mdfA, mdtG, CTX-M-55, aadA, aadA2, aadA24, APH(3')-IIa, cmlA6, floR, vgaC, dfrA12, bacA, mef(B), gyrA, parC, EF-Tu, marR, soxR, soxS, mdtN, mdtO, mdtP, eptA, PmrF, nfsA, acrR, qacH, kdpE, GlpT, msbA, YojI, emr…
Ec-ln33	50	59	acrA,acrB,allB,csgB,entB,entC,entD,entE,entF,entS,espL1,espR1,espX1,espX4,espX5,fdeC,fepA,fepB,fepC,fepD,fepG,fes,fimA,fimB,fimC,fimD,fimE,fimF,fimG,fimH,fimI,gnd,gspC,gspD,gspE,gspF,gspG,gspH,gspI,gspJ,gspK,gspL,gspM,ompA,rcsB,yagW/ecpD,yagX/ecpC,yagY/ecpB,yagZ/ecpA,ykgK/ecpR	emrA, emrB, tet(C), emrK, acrB, TolC, emrY, marA, sul2, sul3, acrD, AcrE, AcrF, gadX, emrR, CRP, AcrS, H-NS, mdtA, mdtB, mdtC, mdtE, mdtF, baeR, baeS, cpxA, evgA, evgS, TEM-1, mdtM, mdtH, mdfA, mdtG, aadA2, floR, QnrS1, dfrA12, bacA, mef(B), marR, soxR, soxS, mdtN, mdtO, mdtP, eptA, ugd, PmrF, nfsA, acrR, kdpE, GlpT, UhpT, msbA, YojI, acrA, ampC, tet(W/N/W), PBP3
Ec-ln34	42	57	acrA,acrB,allB,aslA,csgB,entB,entC,entD,entE,entF,entS,espL1,espL4,espR1,espX1,espX4,espX5,espY1,fepA,fepB,fepC,fepD,fepG,fes,fimA,fimB,fimC,fimD,fimE,fimF,fimG,fimH,fimI,gnd,gtrA,ompA,rcsB,yagW/ecpD,yagX/ecpC,yagY/ecpB,yagZ/ecpA,ykgK/ecpR	emrA, emrB, tet(C), emrK, acrB, TolC, emrY, marA, sul2, acrD, AcrE, AcrF, gadX, emrR, CRP, AcrS, H-NS, mdtA, mdtB, mdtC, mdtE, mdtF, baeR, baeS, cpxA, evgA, evgS, TEM-1, mdtM, mdtH, mdfA, mdtG, APH(3'')-Ib, APH(6)-Id, floR, QnrS1, dfrA14, bacA, EF-Tu, marR, soxR, soxS, mdtN, mdtO, mdtP, eptA, ugd, PmrF, nfsA, acrR, gadW, kdpE, msbA, YojI, acrA, ampC, PBP3
Ec-ln35	50	62	acrB,allB,csgB,entB,entC,entD,entE,entF,entS,espL1,espR1,espX1,espX4,espX5,fdeC,fepA,fepB,fepC,fepD,fepG,fes,fimA,fimB,fimC,fimD,fimE,fimF,fimG,fimH,fimI,gspC,gspD,gspE,gspF,gspG,gspH,gspI,gspJ,gspK,gspL,gspM,ompA,papB,papI,rcsB,yagW/ecpD,yagX/ecpC,yagY/ecpB,yagZ/ecpA,ykgK/ecpR	emrA, emrB, tet(C), emrK, acrB, TolC, emrY, marA, sul2, acrD, AcrE, AcrF, gadX, emrR, CRP, AcrS, H-NS, mdtA, mdtB, mdtC, mdtE, mdtF, baeR, baeS, cpxA, evgA, evgS, TEM-176, mdtM, mdtH, mdfA, mdtG, CTX-M-55, aadA5, APH(3'')-Ib, APH(3')-Ia, APH(6)-Id, floR, QnrS1, dfrA17, bacA, gyrA, parC, marR, soxR, soxS, mdtN, mdtO, mdtP, eptA, ugd, PmrF, nfsA, acrR, kdpE, GlpT, msbA, YojI, emrE, acrA, ampC, PBP3
Ec-nmg42	47	68	acrA,acrB,allB,aslA,cpsACP,csgB,entB,entC,entD,entE,entF,entS,espL1,espL4,espX1,espX4,espX5,espY1,fdeC,fepA,fepB,fepC,fepD,fepG,fes,fimA,fimB,fimC,fimD,fimE,fimF,fimG,fimH,fimI,galF,gnd,manB,manC,ompA,rcsB,ugd,wzi,yagW/ecpD,yagX/ecpC,yagY/ecpB,yagZ/ecpA,ykgK/ecpR	emrA, emrB, tet(A), tet(D), emrK, acrB, TolC, emrY, marA, sul1, sul2, acrD, AcrE, AcrF, gadX, emrR, CRP, AcrS, H-NS, mdtA, mdtB, mdtC, mdtE, mdtF, baeR, baeS, cpxA, evgA, evgS, rmtB, TEM-149, mdtM, mdtH, mdfA, mdtG, CTX-M-55, aadA5, APH(3'')-Ib, APH(3')-Ia, APH(3')-IIa, APH(6)-Id, catI, QnrS1, dfrA17, FosA3, bacA, gyrA, parC, EF-Tu, marR, soxR, tetR, soxS, mdtN, mdtO, mdtP, eptA, PmrF, nfsA, acrR…
Ec-nx26	48	63	acrA,acrB,allB,aslA,astA,cpsACP,csgB,entB,entC,entD,entE,entF,entS,espL1,espL4,espR1,espR4,espX1,espX4,espX5,espY1,fdeC,fepA,fepB,fepC,fepD,fepG,fes,fimA,fimB,fimC,fimD,fimE,fimF,fimG,fimH,fimI,galF,gnd,ompA,rcsB,ugd,wzi,yagW/ecpD,yagX/ecpC,yagY/ecpB,yagZ/ecpA,ykgK/ecpR	emrA, emrB, emrK, acrB, TolC, emrY, marA, sul2, sul3, acrD, gadX, emrR, CRP, AcrS, H-NS, mdtA, mdtB, mdtC, mdtE, mdtF, baeR, baeS, cpxA, evgA, evgS, TEM-40, mdtM, mdtH, mdfA, mdtG, aadA, aadA2, aadA12, cmlA6, floR, QnrS1, vgaC, dfrA12, linG, bacA, mef(B), gyrA, parC, EF-Tu, marR, soxR, soxS, mdtN, mdtO, mdtP, eptA, PmrF, nfsA, acrR, qacH, gadW, kdpE, msbA, YojI, acrA, ampC, tet(W/N/W), PBP3
Ec-nx27	57	57	acrB,allB,csgB,entB,entC,entD,entE,entF,entS,espR1,espX1,espX4,espX5,fdeC,fepA,fepB,fepC,fepD,fepG,fes,fimA,fimC,fimD,fimE,fimF,fimG,fimH,fimI,gnd,gspC,gspD,gspE,gspF,gspG,gspH,gspI,gspJ,gspK,gspL,gspM,iroB,iroC,iroD,iroE,iroN,iucA,iucB,iucC,iucD,iutA,ompA,rcsB,yagW/ecpD,yagX/ecpC,yagY/ecpB,yagZ/ecpA,ykgK/ecpR	emrA, emrB, tet(C), emrK, acrB, TolC, emrY, marA, sul2, acrD, AcrE, AcrF, gadX, emrR, CRP, AcrS, H-NS, mdtA, mdtB, mdtC, mdtE, mdtF, baeR, baeS, cpxA, evgA, evgS, TEM-135, TEM-190, mdtM, mdtH, mdfA, mdtG, APH(3'')-Ib, APH(6)-Id, QnrS1, vgaC, dfrA14, bacA, marR, soxR, soxS, mdtN, mdtO, mdtP, eptA, ugd, PmrF, nfsA, acrR, kdpE, GlpT, msbA, YojI, acrA, ampC, PBP3
Ec-nx28	38	67	acrA,acrB,allB,aslA,csgB,entB,entC,entD,entE,entF,entS,espL1,espR1,espR4,espX4,fdeC,fepA,fepB,fepC,fepD,fepG,fes,fimA,fimB,fimC,fimD,fimE,fimF,fimG,fimH,fimI,ompA,rcsB,yagW/ecpD,yagX/ecpC,yagY/ecpB,yagZ/ecpA,ykgK/ecpR	emrA, emrB, tet(A), tet(D), emrK, acrB, TolC, emrY, marA, mphA, ErmB, sul3, acrD, AcrE, AcrF, gadX, emrR, CRP, AcrS, H-NS, mdtA, mdtB, mdtC, mdtE, mdtF, baeR, baeS, cpxA, evgA, evgS, TEM-1, mdtM, mdtH, mdfA, mdtG, CTX-M-14, AAC(3)-Ib, AAC(6')-Ib7, aadA2, APH(3'')-Ib, APH(6)-Id, cmlA1, cmlA6, dfrA12, bacA, mef(B), gyrA, EF-Tu, marR, soxR, tetR, soxS, mdtN, mdtO, mdtP, eptA, PmrF, nfsA, acrR, gadW,…
Ec-nx29	34	63	acrA,acrB,allB,csgB,entB,entC,entD,entE,entF,entS,espL1,espR1,espX4,espX5,fepA,fepB,fepC,fepD,fepG,fes,fimA,fimB,fimC,fimD,fimE,fimF,fimG,fimH,fimI,gnd,manB,manC,ompA,rcsB	emrA, emrB, tet(C), emrK, acrB, TolC, emrY, marA, sul3, acrD, AcrE, AcrF, gadX, emrR, CRP, AcrS, H-NS, mdtA, mdtB, mdtC, mdtE, mdtF, baeR, baeS, cpxA, evgA, evgS, TEM-1, TEM-190, mdtM, mdtH, mdfA, mdtG, aadA, aadA2, cmlA6, QnrS7, vgaC, dfrA12, bacA, mef(B), EF-Tu, marR, soxR, soxS, mdtN, mdtO, mdtP, eptA, PmrF, nfsA, acrR, qacH, gadW, kdpE, GlpT, msbA, YojI, emrE, acrA, ampC, tet(W/N/W), PBP3
Ec-nx30	48	63	acrA,acrB,aslA,astA,entB,entC,entD,entE,entF,entS,espL1,espR1,espX4,espX5,fdeC,fepA,fepB,fepC,fepD,fepG,fes,fimA,fimB,fimC,fimD,fimE,fimF,fimG,fimH,fimI,gspC,gspD,gspE,gspF,gspG,gspH,gspI,gspJ,gspK,gspL,gspM,ompA,rcsB,yagW/ecpD,yagX/ecpC,yagY/ecpB,yagZ/ecpA,ykgK/ecpR	emrA, emrB, tet(A), tet(D), emrK, acrB, TolC, emrY, marA, sul3, acrD, AcrE, AcrF, gadX, emrR, CRP, AcrS, H-NS, mdtA, mdtB, mdtC, mdtE, mdtF, baeR, baeS, cpxA, evgA, evgS, TEM-135, mdtM, mdtH, mdfA, mdtG, aadA, aadA2, APH(3'')-Ib, APH(6)-Id, cmlA6, dfrA12, bacA, mef(B), gyrA, EF-Tu, marR, soxR, tetR, soxS, mdtN, mdtO, mdtP, eptA, ugd, PmrF, nfsA, acrR, gadW, kdpE, GlpT, msbA, YojI, acrA, ampC, PBP3
Ec-qh17	43	66	acrB,allB,csgB,entB,entC,entD,entE,entF,entS,espL1,espR1,espX1,espX4,espX5,fdeC,fepA,fepB,fepC,fepD,fepG,fes,fimA,fimB,fimC,fimD,fimE,fimF,fimG,fimH,fimI,focH,gnd,gtrA,ompA,rcsB,sfaB,sfaC,sfaD,sfaE,sfaF,sfaG,sfaX,sfaY	emrA, emrB, tet(C), emrK, acrB, TolC, emrY, marA, sul2, sul3, acrD, AcrE, AcrF, gadX, emrR, CRP, AcrS, H-NS, mdtA, mdtB, mdtC, mdtE, mdtF, baeR, baeS, cpxA, evgA, evgS, TEM-19, mdtM, mdtH, mdfA, mdtG, CMY-2, AAC(3)-IIa, aadA, aadA2, APH(3')-Ia, cmlA6, vgaC, dfrA12, bacA, mef(B), gyrA, parC, marR, soxR, soxS, mdtN, mdtO, mdtP, eptA, ugd, PmrF, nfsA, acrR, qacH, kdpE, GlpT, msbA, YojI, emrE, acrA, …
Ec-qh20	73	68	acrB,allB,astA,csgB,entB,entC,entD,entE,entF,entS,espL1,espR1,espX1,espX4,espX5,fdeC,fepA,fepB,fepC,fepD,fepG,fes,fimA,fimB,fimC,fimD,fimE,fimF,fimG,fimH,fimI,focH,fyuA,gnd,gspC,gspD,gspE,gspF,gspG,gspH,gspI,gspJ,gspK,gspL,gspM,gtrA,irp1,irp2,kpsD,kpsM,ompA,rcsB,sfaB,sfaC,sfaD,sfaE,sfaF,sfaG,sfaX,sfaY,yagW/ecpD,yagX/ecpC,yagY/ecpB,yagZ/ecpA,ybtA,ybtE,ybtP,ybtQ,ybtS,ybtT,ybtU,ybtX,ykgK/ecpR	emrA, emrB, tet(C), emrK, acrB, TolC, emrY, marA, sul2, sul3, acrD, AcrE, AcrF, gadX, emrR, CRP, AcrS, H-NS, mdtA, mdtB, mdtC, mdtE, mdtF, baeR, baeS, cpxA, evgA, evgS, TEM-1, mdtM, mdtH, mdfA, mdtG, AAC(3)-IIa, aadA, aadA2, aadA12, APH(3')-Ia, cmlA6, floR, vgaC, dfrA12, linG, bacA, mef(B), gyrA, parC, marR, soxR, soxS, mdtN, mdtO, mdtP, eptA, ugd, PmrF, nfsA, acrR, qacH, kdpE, GlpT, msbA, YojI, …
Ec-sax33	32	74	acrB,allB,aslA,entB,entC,entD,entE,entF,entS,espL1,espX1,espX4,espX5,espY1,fepA,fepB,fepC,fepD,fepG,fes,fimA,fimB,fimC,fimD,fimE,fimF,fimG,fimH,fimI,gnd,ompA,rcsB	emrA, emrB, tet(C), emrK, acrB, TolC, emrY, marA, sul1, sul2, sul3, acrD, AcrE, AcrF, gadX, emrR, CRP, AcrS, H-NS, mdtA, mdtB, mdtC, mdtE, mdtF, baeR, baeS, cpxA, evgA, evgS, mdtM, mdtH, mdfA, mdtG, OXA-1, AAC(3)-IV, AAC(6')-Ib-cr, AAC(6')-Ib7, aadA, aadA2, aadA17, APH(3'')-Ib, APH(4)-Ia, APH(6)-Id, catB3, cmlA6, floR, arr-3, dfrA1, dfrA12, bacA, gyrA, parC, EF-Tu, marR, soxR, soxS, mdtN, mdtO, m…
Ec-sax35	68	68	acrA,acrB,allB,aslA,chuW,csgB,entB,entC,entD,entE,entF,entS,espL1,espL4,espR1,espR3,espX1,espX2,espX4,espX5,espX6,espY1,espY2,espY3,fdeC,fepA,fepB,fepC,fepD,fepG,fes,fimA,fimB,fimC,fimD,fimE,fimF,fimG,fimH,fimI,gnd,gspC,gspD,gspE,gspF,gspG,gspH,gspI,gspJ,gspK,gspL,gspM,iroD,iroE,ompA,rcsB,shuA,shuS,shuT,shuU,shuV,shuX,shuY,yagV/ecpE,yagX/ecpC,yagY/ecpB,yagZ/ecpA,ykgK/ecpR	emrA, emrB, tet(A), tet(C), tet(D), emrK, acrB, TolC, emrY, marA, mphA, sul1, sul2, acrD, AcrE, AcrF, gadX, emrR, CRP, AcrS, H-NS, mdtA, mdtB, mdtC, mdtE, mdtF, baeR, baeS, cpxA, evgA, evgS, TEM-1, mdtM, mdtH, mdfA, mdtG, CTX-M-65, AAC(3)-IIa, aadA2, aadA5, APH(3'')-Ib, APH(6)-Id, catI, floR, dfrA12, dfrA17, bacA, gyrA, parC, marR, soxR, tetR, soxS, mdtN, mdtO, mdtP, eptA, PmrF, nfsA, acrR, gadW,…
Ec-sax37	56	62	acrA,acrB,allB,aslA,astA,cpsACP,csgB,entB,entC,entD,entE,entF,entS,espL1,espL4,espR1,espR4,espX1,espX4,espX5,espY1,fdeC,fepA,fepB,fepC,fepD,fepG,fes,fyuA,galF,gmd,gnd,irp1,irp2,manB,manC,ompA,rcsB,ugd,wcaH,wcaI,wcaJ,wzi,yagW/ecpD,yagX/ecpC,yagY/ecpB,yagZ/ecpA,ybtA,ybtE,ybtP,ybtQ,ybtS,ybtT,ybtU,ybtX,ykgK/ecpR	emrA, emrB, tet(A), tet(D), emrK, acrB, TolC, emrY, marA, sul3, acrD, AcrE, AcrF, gadX, emrR, CRP, AcrS, H-NS, mdtA, mdtB, mdtC, mdtE, mdtF, baeR, baeS, cpxA, evgA, evgS, mdtM, mdtH, mdfA, mdtG, AAC(3)-IIa, aadA2, dfrA12, bacA, mef(B), gyrA, parC, EF-Tu, marR, soxR, tetR, soxS, mdtN, mdtO, mdtP, eptA, PmrF, nfsA, acrR, qacH, gadW, kdpE, GlpT, oqxA, oqxB, msbA, YojI, acrA, ampC, PBP3
Ec-sax38	67	65	acrA,acrB,allB,aslA,csgB,entB,entC,entD,entE,entF,entS,espL1,espL4,espR1,espX1,espX4,espX5,espY1,fdeC,fepA,fepB,fepC,fepD,fepG,fes,fimA,fimB,fimC,fimD,fimE,fimF,fimG,fimH,fimI,galF,gnd,gspC,gspD,gspE,gspF,gspG,gspH,gspI,gspJ,gspK,gspL,gspM,iroB,iroC,iroD,iroE,iroN,iucA,iucB,iucC,iucD,iutA,manB,manC,ompA,rcsB,wzi,yagW/ecpD,yagX/ecpC,yagY/ecpB,yagZ/ecpA,ykgK/ecpR	emrA, emrB, tet(C), emrK, acrB, TolC, emrY, marA, sul1, sul2, acrD, AcrE, AcrF, gadX, emrR, CRP, AcrS, H-NS, mdtA, mdtB, mdtC, mdtE, mdtF, baeR, baeS, cpxA, evgA, evgS, TEM-1, mdtM, mdtH, mdfA, mdtG, OXA-1, AAC(3)-IV, AAC(6')-Ib-cr, aadA5, APH(4)-Ia, catB3, floR, arr-3, dfrA17, bacA, gyrA, parC, marR, soxR, soxS, mdtN, mdtO, mdtP, eptA, PmrF, nfsA, acrR, gadW, kdpE, GlpT, oqxA, oqxB, msbA, YojI, …
Ec-sax40	67	55	acrA,acrB,allB,aslA,chuS,chuU,chuW,chuY,csgB,entB,entC,entD,entE,entF,entS,espL1,espL4,espR1,espR4,espX1,espX4,espX5,espY1,espY2,espY3,espY4,fdeC,fepA,fepB,fepC,fepD,fepG,fes,fimA,fimB,fimC,fimD,fimE,fimF,fimG,fimH,fimI,galF,gnd,gspC,gspD,gspE,gspF,gspG,gspH,gspI,gspJ,gspK,gspL,gspM,kpsD,ompA,rcsB,shuA,shuT,shuV,shuX,yagW/ecpD,yagX/ecpC,yagY/ecpB,yagZ/ecpA,ykgK/ecpR	emrA, emrB, tet(A), tet(D), emrK, acrB, TolC, emrY, marA, acrD, AcrE, AcrF, gadX, emrR, CRP, AcrS, H-NS, mdtA, mdtB, mdtC, mdtE, mdtF, baeR, baeS, cpxA, evgA, evgS, mdtM, mdtH, mdfA, mdtG, CTX-M-15, QnrS1, bacA, marR, soxR, tetR, soxS, mdtN, mdtO, mdtP, eptA, ugd, PmrF, nfsA, acrR, gadW, kdpE, GlpT, CyaA, msbA, YojI, acrA, ampC, PBP3
Ec-sc61	42	63	acrA,acrB,allB,aslA,csgB,entB,entC,entD,entE,entF,entS,espL1,espR1,espX1,espX4,espX5,fepA,fepB,fepC,fepD,fepG,fes,fimA,fimB,fimC,fimE,fimH,fimI,gnd,gspC,gspD,gspE,gspF,gspG,gspH,gspI,gspJ,gspK,gspL,gspM,ompA,rcsB	emrA, emrB, tet(C), emrK, acrB, TolC, emrY, marA, sul3, acrD, AcrE, AcrF, gadX, emrR, CRP, AcrS, H-NS, mdtA, mdtB, mdtC, mdtE, mdtF, baeR, baeS, cpxA, evgA, evgS, TEM-1, mdtM, mdtH, mdfA, mdtG, aadA, aadA2, APH(3')-Ia, cmlA6, floR, QnrS1, vgaC, dfrA12, bacA, mef(B), EF-Tu, marR, soxR, soxS, mdtO, mdtP, eptA, ugd, PmrF, nfsA, acrR, qacH, gadW, kdpE, GlpT, msbA, YojI, emrE, acrA, ampC, PBP3
Ec-sc63	44	50	acrA,acrB,allB,aslA,csgB,entB,entC,entD,entE,entF,entS,espL1,espL4,espR1,espX1,espX4,espX5,espY1,fdeC,fepA,fepB,fepC,fepD,fepG,fes,fimA,fimB,fimC,fimD,fimE,fimF,fimG,fimH,fimI,galF,gnd,gtrA,ompA,rcsB,yagW/ecpD,yagX/ecpC,yagY/ecpB,yagZ/ecpA,ykgK/ecpR	emrA, emrB, tet(C), emrK, acrB, TolC, emrY, marA, acrD, AcrE, AcrF, gadX, emrR, CRP, AcrS, H-NS, mdtA, mdtB, mdtC, mdtE, mdtF, baeR, baeS, cpxA, evgA, evgS, mdtM, mdtH, mdfA, mdtG, bacA, EF-Tu, marR, soxR, soxS, mdtN, mdtO, mdtP, eptA, ugd, PmrF, nfsA, acrR, gadW, kdpE, msbA, YojI, acrA, ampC, PBP3
Ec-sc64	50	49	acrA,acrB,allB,csgB,entB,entC,entD,entE,entF,entS,espL1,espR1,espX1,espX4,espX5,fdeC,fepA,fepB,fepC,fepD,fepG,fes,fimA,fimB,fimC,fimD,fimE,fimF,fimG,fimH,fimI,gnd,gspC,gspD,gspE,gspF,gspG,gspH,gspI,gspJ,gspK,gspL,gspM,ompA,rcsB,yagW/ecpD,yagX/ecpC,yagY/ecpB,yagZ/ecpA,ykgK/ecpR	emrA, emrB, emrK, acrB, TolC, emrY, marA, acrD, AcrE, AcrF, gadX, emrR, CRP, AcrS, H-NS, mdtA, mdtB, mdtC, mdtE, mdtF, baeR, baeS, cpxA, evgA, evgS, mdtM, mdtH, mdfA, mdtG, bacA, marR, soxR, soxS, mdtN, mdtO, mdtP, eptA, ugd, PmrF, nfsA, acrR, kdpE, GlpT, UhpT, msbA, YojI, acrA, ampC, PBP3
Ec-sd61	40	68	acrA,acrB,allB,aslA,entB,entC,entD,entE,entF,entS,espL1,espL4,espR1,espX4,espX5,fdeC,fepA,fepB,fepC,fepD,fepG,fes,fimA,fimB,fimC,fimD,fimE,fimF,fimG,fimH,fimI,galF,gnd,ompA,rcsB,yagW/ecpD,yagX/ecpC,yagY/ecpB,yagZ/ecpA,ykgK/ecpR	emrA, emrB, tet(A), tet(C), tet(D), emrK, acrB, TolC, emrY, marA, mphA, ErmB, sul3, acrD, AcrE, AcrF, gadX, emrR, CRP, AcrS, H-NS, mdtA, mdtB, mdtC, mdtE, mdtF, baeR, baeS, cpxA, evgA, evgS, TEM-1, mdtM, mdtH, mdfA, mdtG, aadA, aadA2, ANT(4')-IIb, cmlA6, floR, QnrS1, dfrA12, bacA, mef(B), EF-Tu, marR, soxR, tetR, soxS, mdtN, mdtO, mdtP, eptA, ugd, PmrF, nfsA, acrR, qacH, gadW, kdpE, GlpT, msbA, Y…
Ec-sd62	44	56	acrA,acrB,allB,aslA,csgB,entB,entC,entD,entE,entF,entS,espL1,espL4,espR1,espR4,espX1,espX4,espX5,espY1,fepA,fepB,fepC,fepD,fepG,fes,fimA,fimB,fimC,fimD,fimE,fimF,fimG,fimH,fimI,gnd,manB,manC,ompA,rcsB,yagW/ecpD,yagX/ecpC,yagY/ecpB,yagZ/ecpA,ykgK/ecpR	emrA, emrB, tet(C), emrK, acrB, TolC, emrY, marA, sul2, acrD, AcrE, AcrF, gadX, emrR, CRP, AcrS, H-NS, mdtA, mdtB, mdtC, mdtE, mdtF, baeR, baeS, cpxA, evgA, evgS, TEM-1, mdtH, mdfA, mdtG, APH(3'')-Ib, APH(6)-Id, floR, QnrS1, bacA, EF-Tu, marR, soxR, soxS, mdtN, mdtO, mdtP, eptA, ugd, PmrF, nfsA, acrR, gadW, kdpE, msbA, YojI, acrA, ampC, tet(W/N/W), PBP3
Ec-sd63	50	67	acrB,allB,astA,csgB,entB,entC,entD,entE,entF,entS,espL1,espR1,espX1,espX4,espX5,fdeC,fepA,fepB,fepC,fepD,fepG,fes,fimA,fimB,fimC,fimD,fimE,fimF,fimG,fimH,fimI,gnd,gspC,gspD,gspE,gspF,gspG,gspH,gspI,gspJ,gspK,gspL,gspM,ompA,rcsB,yagW/ecpD,yagX/ecpC,yagY/ecpB,yagZ/ecpA,ykgK/ecpR	emrA, emrB, tet(C), emrK, acrB, TolC, emrY, marA, mphA, ErmB, sul3, acrD, AcrE, AcrF, gadX, emrR, CRP, AcrS, H-NS, mdtA, mdtB, mdtC, mdtE, mdtF, baeR, baeS, cpxA, evgA, evgS, TEM-1, mdtM, mdtH, mdfA, mdtG, aadA, aadA2, APH(3'')-Ib, APH(6)-Id, cmlA6, floR, dfrA12, bacA, mef(B), gyrA, parC, marR, soxR, soxS, mdtN, mdtO, mdtP, eptA, ugd, PmrF, nfsA, acrR, qacH, kdpE, GlpT, UhpT, msbA, YojI, emrE, ac…
Ec-sd64	46	62	acrA,acrB,allB,aslA,csgB,entB,entC,entD,entE,entF,entS,espL1,espL4,espX1,espX4,espX5,fepA,fepB,fepC,fepD,fepG,fes,fimA,fimB,fimC,fimD,fimE,fimF,fimG,fimH,fimI,galF,gnd,gspC,gspD,gspE,gspF,gspG,gspH,gspI,gspJ,gspK,gspL,gspM,ompA,rcsB	emrA, emrB, tet(C), emrK, acrB, TolC, emrY, marA, mphA, ErmB, sul2, acrD, AcrE, AcrF, gadX, emrR, CRP, AcrS, H-NS, mdtA, mdtB, mdtC, mdtE, mdtF, baeR, baeS, cpxA, evgA, evgS, TEM-1, mdtM, mdtH, mdfA, mdtG, aadA8, ANT(4')-IIb, APH(3'')-Ib, APH(6)-Id, floR, vgaC, dfrA12, bacA, EF-Tu, marR, soxR, soxS, mdtN, mdtO, mdtP, eptA, ugd, PmrF, nfsA, acrR, gadW, kdpE, msbA, YojI, emrE, acrA, ampC, PBP3
Ec-sd65	46	58	acrA,acrB,allB,aslA,csgB,entB,entC,entD,entE,entF,entS,espL1,espL4,espX1,espX4,espX5,espY1,fepA,fepB,fepC,fepD,fepG,fes,fimA,fimB,fimC,fimD,fimE,fimF,fimG,fimH,fimI,gnd,gspC,gspD,gspE,gspF,gspG,gspH,gspI,gspJ,gspK,gspL,gspM,ompA,rcsB	emrA, emrB, tet(C), emrK, acrB, TolC, emrY, marA, sul3, acrD, AcrE, AcrF, gadX, emrR, CRP, AcrS, H-NS, mdtA, mdtB, mdtC, mdtE, mdtF, baeR, baeS, cpxA, evgA, evgS, TEM-1, mdtM, mdtH, mdfA, mdtG, aadA2, floR, QnrS1, dfrA12, bacA, mef(B), EF-Tu, marR, soxR, soxS, mdtN, mdtO, mdtP, eptA, ugd, PmrF, nfsA, acrR, qacH, gadW, kdpE, msbA, YojI, acrA, ampC, PBP3
Ec-sh41	46	58	acrA,acrB,allB,aslA,csgB,entB,entC,entD,entE,entF,entS,espL1,espL4,espX1,espX4,espX5,espY1,fepA,fepB,fepC,fepD,fepG,fes,fimA,fimB,fimC,fimD,fimE,fimF,fimG,fimH,fimI,gnd,gspC,gspD,gspE,gspF,gspG,gspH,gspI,gspJ,gspK,gspL,gspM,ompA,rcsB	emrA, emrB, tet(C), emrK, acrB, TolC, emrY, marA, sul2, acrD, AcrE, AcrF, gadX, emrR, CRP, AcrS, H-NS, mdtA, mdtB, mdtC, mdtE, mdtF, baeR, baeS, cpxA, evgA, evgS, TEM-30, mdtM, mdtH, mdfA, mdtG, aadA, APH(3'')-Ib, APH(6)-Id, floR, dfrA1, SAT-2, bacA, EF-Tu, marR, soxR, soxS, mdtN, mdtO, mdtP, eptA, ugd, PmrF, nfsA, acrR, gadW, kdpE, msbA, YojI, acrA, ampC, PBP3
Ec-sh42	38	54	acrA,acrB,allB,aslA,csgB,entB,entC,entD,entE,entF,entS,espX1,espX4,espX5,fdeC,fepA,fepB,fepC,fepD,fepG,fes,fimA,fimB,fimC,fimD,fimE,fimF,fimG,fimH,fimI,gnd,ompA,rcsB,yagW/ecpD,yagX/ecpC,yagY/ecpB,yagZ/ecpA,ykgK/ecpR	emrA, emrB, tet(C), emrK, acrB, TolC, emrY, marA, sul3, acrD, AcrE, AcrF, gadX, emrR, CRP, AcrS, H-NS, mdtA, mdtB, mdtC, mdtE, mdtF, baeR, baeS, cpxA, evgA, evgS, TEM-30, mdtM, mdtH, mdfA, mdtG, floR, QnrS1, bacA, mef(B), marR, soxR, soxS, mdtN, mdtO, mdtP, eptA, PmrF, nfsA, acrR, gadW, kdpE, GlpT, msbA, YojI, acrA, ampC, PBP3
Ec-sh43	76	57	acrB,allB,cpsACP,csgB,entB,entC,entD,entE,entF,entS,espL1,espR1,espX1,espX4,espX5,fdeC,fepA,fepB,fepC,fepD,fepG,fes,fimA,fimB,fimC,fimD,fimE,fimF,fimG,fimH,fimI,fyuA,galF,gnd,gspC,gspD,gspE,gspF,gspG,gspH,gspI,gspJ,gspK,gspL,gspM,iroB,iroC,iroD,iroE,iroN,irp1,irp2,iucA,iucB,iucC,iucD,iutA,manB,manC,ompA,rcsB,ugd,wzi,yagW/ecpD,yagX/ecpC,yagY/ecpB,yagZ/ecpA,ybtA,ybtE,ybtP,ybtQ,ybtS,ybtT,ybtU,ybtX,y…	emrA, emrB, tet(C), emrK, acrB, TolC, emrY, marA, sul2, acrD, AcrE, AcrF, gadX, emrR, CRP, AcrS, H-NS, mdtA, mdtB, mdtC, mdtE, mdtF, baeR, baeS, cpxA, evgA, evgS, TEM-1, mdtM, mdtH, mdfA, mdtG, CTX-M-55, APH(3'')-Ib, APH(6)-Id, floR, vgaC, dfrA14, bacA, marR, soxR, soxS, mdtN, mdtO, mdtP, eptA, PmrF, mphG, nfsA, acrR, kdpE, GlpT, msbA, YojI, acrA, ampC, PBP3
Ec-sh44	38	56	acrA,acrB,allB,aslA,csgB,entB,entC,entD,entE,entF,entS,espX1,espX4,espX5,fdeC,fepA,fepB,fepC,fepD,fepG,fes,fimA,fimB,fimC,fimD,fimE,fimF,fimG,fimH,fimI,gnd,ompA,rcsB,yagW/ecpD,yagX/ecpC,yagY/ecpB,yagZ/ecpA,ykgK/ecpR	emrA, emrB, tet(C), emrK, acrB, TolC, emrY, marA, sul3, acrD, AcrE, AcrF, gadX, emrR, CRP, AcrS, H-NS, mdtA, mdtB, mdtC, mdtE, mdtF, baeR, baeS, cpxA, evgA, evgS, TEM-30, mdtM, mdtH, mdfA, mdtG, floR, QnrS1, vgaC, dfrA14, bacA, mef(B), marR, soxR, soxS, mdtN, mdtO, mdtP, eptA, PmrF, nfsA, acrR, gadW, kdpE, GlpT, msbA, YojI, acrA, ampC, PBP3
Ec-sh86	30	60	acrA,acrB,aslA,astA,csgB,entB,entC,entD,entE,entF,entS,espX1,espX4,espX5,fdeC,fepA,fepB,fepC,fepD,fepG,fes,fimF,fimG,fimH,gspL,gspM,kpsD,ompA,rcsB,ykgK/ecpR	emrA, emrB, tet(C), emrK, acrB, TolC, emrY, marA, sul2, acrD, AcrE, AcrF, gadX, emrR, CRP, AcrS, H-NS, mdtA, mdtB, mdtC, mdtE, mdtF, baeR, baeS, cpxA, evgA, evgS, TEM-1, mdtM, mdtH, mdfA, mdtG, APH(3'')-Ib, APH(3')-Ia, APH(6)-Id, floR, QnrS1, vgaC, dfrA14, bacA, EF-Tu, marR, soxR, soxS, mdtN, mdtO, mdtP, eptA, PmrF, nfsA, acrR, gadW, kdpE, GlpT, msbA, YojI, emrE, acrA, ampC, PBP3
Ec-sh88	52	61	acrA,acrB,allB,aslA,csgB,entB,entC,entD,entE,entF,entS,espL1,espL4,espR1,espX1,espX4,espX5,espY1,fepA,fepB,fepC,fepD,fepG,fes,fimA,fimB,fimC,fimD,fimE,fimF,fimG,fimH,fimI,gnd,gspC,gspD,gspE,gspF,gspG,gspH,gspI,gspJ,gspK,gspL,gspM,ompA,rcsB,yagW/ecpD,yagX/ecpC,yagY/ecpB,yagZ/ecpA,ykgK/ecpR	emrA, emrB, tet(C), emrK, acrB, TolC, emrY, marA, sul3, acrD, AcrE, AcrF, gadX, emrR, CRP, AcrS, H-NS, mdtA, mdtB, mdtC, mdtE, mdtF, baeR, baeS, cpxA, evgA, evgS, mdtM, mdtH, mdfA, mdtG, aadA, aadA2, APH(6)-Id, cmlA6, floR, QnrS1, vgaC, dfrA12, bacA, mef(B), EF-Tu, marR, soxR, soxS, mdtN, mdtO, mdtP, eptA, ugd, PmrF, nfsA, acrR, qacH, gadW, kdpE, msbA, YojI, acrA, ampC, PBP3
Ec-sh89	41	64	acrA,acrB,allB,aslA,csgB,entB,entC,entD,entE,entF,entS,espL1,espR1,espX1,espX4,espX5,fdeC,fepA,fepB,fepC,fepD,fepG,fes,fimA,fimB,fimC,fimD,fimE,fimF,fimG,fimH,fimI,gnd,gtrA,ompA,rcsB,yagW/ecpD,yagX/ecpC,yagY/ecpB,yagZ/ecpA,ykgK/ecpR	emrA, emrB, tet(C), emrK, acrB, TolC, emrY, marA, sul2, sul3, acrD, AcrE, AcrF, gadX, emrR, CRP, AcrS, H-NS, mdtA, mdtB, mdtC, mdtE, mdtF, baeR, baeS, cpxA, evgA, evgS, TEM-1, mdtM, mdtH, mdfA, mdtG, aadA, aadA2, APH(3'')-Ib, APH(6)-Id, cmlA6, floR, vgaC, dfrA12, bacA, mef(B), marR, soxR, soxS, mdtN, mdtO, mdtP, eptA, ugd, PmrF, nfsA, acrR, qacH, gadW, kdpE, GlpT, msbA, YojI, emrE, acrA, ampC, PB…
Ec-sh90	38	56	acrB,allB,csgB,entB,entC,entD,entE,entF,entS,espL1,espR1,espX1,espX4,espX5,fdeC,fepA,fepB,fepC,fepD,fepG,fes,fimA,fimB,fimC,fimD,fimE,fimF,fimG,fimH,fimI,gnd,ompA,rcsB,yagW/ecpD,yagX/ecpC,yagY/ecpB,yagZ/ecpA,ykgK/ecpR	emrA, emrB, tet(A), tet(C), tet(D), emrK, acrB, TolC, emrY, marA, acrD, AcrE, AcrF, gadX, emrR, CRP, AcrS, H-NS, mdtA, mdtB, mdtC, mdtE, mdtF, baeR, baeS, cpxA, evgA, evgS, TEM-1, mdtM, mdtH, mdfA, mdtG, floR, QnrS1, dfrA14, bacA, marR, soxR, tetR, soxS, mdtN, mdtO, mdtP, eptA, ugd, PmrF, nfsA, acrR, kdpE, GlpT, msbA, YojI, acrA, ampC, PBP3
Ec-sha66	37	63	acrB,allB,astA,csgB,entB,entC,entD,entE,entF,entS,espL1,espR1,espX1,espX4,espX5,fdeC,fepA,fepB,fepC,fepD,fepG,fes,gspC,gspD,gspE,gspF,gspG,gspH,gspI,gspJ,gspK,gspL,gspM,manB,manC,ompA,rcsB	emrA, emrB, tet(C), emrK, acrB, TolC, emrY, marA, sul2, acrD, AcrE, AcrF, gadX, emrR, CRP, AcrS, H-NS, mdtA, mdtB, mdtC, mdtE, mdtF, baeR, baeS, cpxA, evgA, evgS, TEM-1, mdtM, mdtH, mdfA, mdtG, CTX-M-14, aadA, aadA2, APH(3'')-Ib, APH(3')-Ia, APH(6)-Id, cmlA6, floR, QnrS1, dfrA12, bacA, marR, soxR, soxS, mdtN, mdtO, mdtP, eptA, ugd, PmrF, nfsA, acrR, qacH, kdpE, GlpT, msbA, YojI, acrA, ampC, tet(W…
Ec-sha67	54	64	acrA,acrB,allB,aslA,csgB,entB,entC,entD,entE,entF,entS,espL1,espL4,espR1,espX1,espX4,espX5,espY1,fdeC,fepA,fepB,fepC,fepD,fepG,fes,fimA,fimB,fimC,fimD,fimE,fimF,fimG,fimH,fimI,gnd,gspC,gspD,gspE,gspF,gspG,gspH,gspI,gspJ,gspK,gspL,gspM,gtrA,ompA,rcsB,yagW/ecpD,yagX/ecpC,yagY/ecpB,yagZ/ecpA,ykgK/ecpR	emrA, emrB, tet(C), emrK, acrB, TolC, emrY, marA, sul2, acrD, AcrE, AcrF, gadX, emrR, CRP, AcrS, H-NS, mdtA, mdtB, mdtC, mdtE, mdtF, baeR, baeS, cpxA, evgA, evgS, TEM-1, mdtM, mdtH, mdfA, mdtG, AAC(3)-IIa, aadA2, APH(3'')-Ib, APH(3')-Ia, APH(3')-VIa, APH(6)-Id, floR, QnrS1, dfrA12, linG, bacA, EF-Tu, marR, soxR, cfrA, soxS, mdtN, mdtO, mdtP, eptA, PmrF, nfsA, acrR, gadW, kdpE, msbA, YojI, acrA, a…
Ec-shb67	29	60	acrB,allB,aslA,csgB,entB,entC,entD,entE,entF,entS,espR1,espX1,espX4,espX5,fdeC,fepA,fepB,fepC,fepD,fepG,fes,fimH,ompA,rcsB,yagW/ecpD,yagX/ecpC,yagY/ecpB,yagZ/ecpA,ykgK/ecpR	emrA, emrB, tet(C), emrK, acrB, TolC, emrY, marA, sul1, acrD, AcrE, AcrF, gadX, emrR, CRP, AcrS, H-NS, mdtA, mdtB, mdtC, mdtE, mdtF, baeR, baeS, cpxA, evgA, evgS, TEM-1, mdtM, mdtH, mdfA, mdtG, aadA, APH(3')-Ia, floR, QnrS2, dfrA1, bacA, EF-Tu, marR, soxR, soxS, mdtN, mdtO, mdtP, eptA, ugd, PmrF, nfsA, acrR, gadW, kdpE, GlpT, oqxA, oqxB, msbA, YojI, acrA, ampC, PBP3
Ec-shc66	51	59	acrB,allB,aslA,csgB,entB,entC,entD,entE,entF,entS,espL1,espR1,espX1,espX4,espX5,fdeC,fepA,fepB,fepC,fepD,fepG,fes,fimA,fimB,fimC,fimD,fimE,fimF,fimG,fimH,fimI,gnd,gspC,gspD,gspE,gspF,gspG,gspH,gspI,gspJ,gspK,gspL,gspM,gtrA,ompA,rcsB,yagW/ecpD,yagX/ecpC,yagY/ecpB,yagZ/ecpA,ykgK/ecpR	emrA, emrB, tet(C), emrK, acrB, TolC, emrY, marA, sul1, acrD, AcrE, AcrF, gadX, emrR, CRP, AcrS, H-NS, mdtA, mdtB, mdtC, mdtE, mdtF, baeR, baeS, cpxA, evgA, evgS, TEM-1, mdtM, mdtH, mdfA, mdtG, APH(3'')-Ib, APH(3')-Ia, APH(6)-Id, floR, QnrS1, vgaC, bacA, gyrA, EF-Tu, marR, soxR, soxS, mdtN, mdtO, mdtP, eptA, ugd, PmrF, acrR, gadW, kdpE, GlpT, msbA, YojI, acrA, ampC, PBP3
Ec-sx26	78	56	acrB,allB,astA,cpsACP,csgB,entB,entC,entD,entE,entF,entS,espL1,espR1,espR4,espX1,espX4,espX5,fdeC,fepA,fepB,fepC,fepD,fepG,fes,fimA,fimB,fimC,fimD,fimE,fimF,fimG,fimH,fimI,fyuA,galF,gnd,gspC,gspD,gspE,gspF,gspG,gspH,gspI,gspJ,gspK,gspL,gspM,iroB,iroC,iroD,iroE,iroN,irp1,irp2,iucA,iucB,iucC,iucD,iutA,manB,manC,ompA,rcsB,ugd,wzi,yagW/ecpD,yagX/ecpC,yagY/ecpB,yagZ/ecpA,ybtA,ybtE,ybtP,ybtQ,ybtS,ybtT,…	emrA, emrB, tet(C), emrK, acrB, TolC, emrY, marA, sul2, acrD, AcrE, AcrF, gadX, emrR, CRP, AcrS, H-NS, mdtA, mdtB, mdtC, mdtE, mdtF, baeR, baeS, cpxA, evgA, evgS, TEM-40, mdtM, mdtH, mdfA, mdtG, AAC(3)-IIc, aadA23, APH(3'')-Ib, APH(6)-Id, QnrS1, linG, bacA, marR, soxR, soxS, mdtN, mdtO, mdtP, eptA, PmrF, nfsA, acrR, kdpE, GlpT, msbA, YojI, acrA, ampC, PBP3
Ec-sx27	78	56	acrB,allB,astA,cpsACP,csgB,entB,entC,entD,entE,entF,entS,espL1,espR1,espR4,espX1,espX4,espX5,fdeC,fepA,fepB,fepC,fepD,fepG,fes,fimA,fimB,fimC,fimD,fimE,fimF,fimG,fimH,fimI,fyuA,galF,gnd,gspC,gspD,gspE,gspF,gspG,gspH,gspI,gspJ,gspK,gspL,gspM,iroB,iroC,iroD,iroE,iroN,irp1,irp2,iucA,iucB,iucC,iucD,iutA,manB,manC,ompA,rcsB,ugd,wzi,yagW/ecpD,yagX/ecpC,yagY/ecpB,yagZ/ecpA,ybtA,ybtE,ybtP,ybtQ,ybtS,ybtT,…	emrA, emrB, tet(C), emrK, acrB, TolC, emrY, marA, sul2, acrD, AcrE, AcrF, gadX, emrR, CRP, AcrS, H-NS, mdtA, mdtB, mdtC, mdtE, mdtF, baeR, baeS, cpxA, evgA, evgS, TEM-40, mdtM, mdtH, mdfA, mdtG, AAC(3)-IIc, aadA23, APH(3'')-Ib, APH(6)-Id, QnrS1, linG, bacA, marR, soxR, soxS, mdtN, mdtO, mdtP, eptA, PmrF, nfsA, acrR, kdpE, GlpT, msbA, YojI, acrA, ampC, PBP3
Ec-sx29	78	56	acrB,allB,astA,cpsACP,csgB,entB,entC,entD,entE,entF,entS,espL1,espR1,espR4,espX1,espX4,espX5,fdeC,fepA,fepB,fepC,fepD,fepG,fes,fimA,fimB,fimC,fimD,fimE,fimF,fimG,fimH,fimI,fyuA,galF,gnd,gspC,gspD,gspE,gspF,gspG,gspH,gspI,gspJ,gspK,gspL,gspM,iroB,iroC,iroD,iroE,iroN,irp1,irp2,iucA,iucB,iucC,iucD,iutA,manB,manC,ompA,rcsB,ugd,wzi,yagW/ecpD,yagX/ecpC,yagY/ecpB,yagZ/ecpA,ybtA,ybtE,ybtP,ybtQ,ybtS,ybtT,…	emrA, emrB, tet(C), emrK, acrB, TolC, emrY, marA, sul2, acrD, AcrE, AcrF, gadX, emrR, CRP, AcrS, H-NS, mdtA, mdtB, mdtC, mdtE, mdtF, baeR, baeS, cpxA, evgA, evgS, TEM-40, mdtM, mdtH, mdfA, mdtG, AAC(3)-IIc, aadA23, APH(3'')-Ib, APH(6)-Id, QnrS1, linG, bacA, marR, soxR, soxS, mdtN, mdtO, mdtP, eptA, PmrF, nfsA, acrR, kdpE, GlpT, msbA, YojI, acrA, ampC, PBP3
Ec-sx30	78	56	acrB,allB,astA,cpsACP,csgB,entB,entC,entD,entE,entF,entS,espL1,espR1,espR4,espX1,espX4,espX5,fdeC,fepA,fepB,fepC,fepD,fepG,fes,fimA,fimB,fimC,fimD,fimE,fimF,fimG,fimH,fimI,fyuA,galF,gnd,gspC,gspD,gspE,gspF,gspG,gspH,gspI,gspJ,gspK,gspL,gspM,iroB,iroC,iroD,iroE,iroN,irp1,irp2,iucA,iucB,iucC,iucD,iutA,manB,manC,ompA,rcsB,ugd,wzi,yagW/ecpD,yagX/ecpC,yagY/ecpB,yagZ/ecpA,ybtA,ybtE,ybtP,ybtQ,ybtS,ybtT,…	emrA, emrB, tet(C), emrK, acrB, TolC, emrY, marA, sul2, acrD, AcrE, AcrF, gadX, emrR, CRP, AcrS, H-NS, mdtA, mdtB, mdtC, mdtE, mdtF, baeR, baeS, cpxA, evgA, evgS, TEM-40, mdtM, mdtH, mdfA, mdtG, AAC(3)-IIc, aadA22, APH(3'')-Ib, APH(6)-Id, QnrS1, linG, bacA, marR, soxR, soxS, mdtN, mdtO, mdtP, eptA, PmrF, nfsA, acrR, kdpE, GlpT, msbA, YojI, acrA, ampC, PBP3
Ec-sx47	33	59	acrA,acrB,allB,csgB,entB,entC,entD,entE,entF,entS,espL1,espR1,espR4,espX1,espX4,espX5,fdeC,fepA,fepB,fepC,fepD,fepG,fes,fimG,fimH,gnd,ompA,rcsB,yagW/ecpD,yagX/ecpC,yagY/ecpB,yagZ/ecpA,ykgK/ecpR	emrA, emrB, emrK, acrB, TolC, emrY, marA, sul3, acrD, AcrE, AcrF, gadX, emrR, CRP, AcrS, H-NS, mdtA, mdtB, mdtC, mdtE, mdtF, baeR, baeS, cpxA, evgA, evgS, TEM-1, mdtM, mdtH, mdfA, mdtG, AAC(6')-Iai, aadA2, floR, QnrS1, vgaC, dfrA12, bacA, mef(B), EF-Tu, marR, soxR, soxS, mdtN, mdtO, mdtP, eptA, ugd, PmrF, nfsA, acrR, gadW, kdpE, msbA, YojI, acrA, ampC, tet(W/N/W), PBP3
Ec-tj	57	67	acrA,acrB,allB,aslA,cpsACP,csgB,entB,entC,entD,entE,entF,entS,espL1,espL4,espR1,espX1,espX4,espX5,espY1,fdeC,fepA,fepB,fepC,fepD,fepG,fes,fimA,fimB,fimC,fimD,fimE,fimF,fimG,fimH,fimI,galF,gnd,gspC,gspD,gspE,gspF,gspG,gspH,gspI,gspJ,gspK,gspL,gspM,ompA,rcsB,ugd,wzi,yagW/ecpD,yagX/ecpC,yagY/ecpB,yagZ/ecpA,ykgK/ecpR	emrA, emrB, tet(A), tet(D), emrK, acrB, TolC, emrY, marA, mphA, ErmB, sul2, acrD, AcrE, AcrF, gadX, emrR, CRP, AcrS, H-NS, mdtA, mdtB, mdtC, mdtE, mdtF, baeR, baeS, cpxA, evgA, evgS, TEM-1, mdtM, mdtH, mdfA, mdtG, CTX-M-14, AAC(3)-IIa, AAC(6')-Ib7, aadA23, APH(3'')-Ib, APH(6)-Id, cmlA1, cmlA6, floR, QnrS1, dfrA17, bacA, EF-Tu, marR, soxR, tetR, soxS, mdtN, mdtO, mdtP, eptA, PmrF, nfsA, acrR, gadW…
Ec-xj67	36	67	acrB,allB,astA,csgB,entB,entC,entD,entE,entF,entS,espL1,espR1,espX1,espX4,espX5,fdeC,fepA,fepB,fepC,fepD,fepG,fes,fimA,fimB,fimC,fimD,fimE,fimF,fimG,fimH,fimI,gnd,manB,manC,ompA,rcsB	emrA, emrB, tet(C), emrK, acrB, TolC, emrY, marA, sul2, sul3, acrD, AcrE, AcrF, gadX, emrR, CRP, AcrS, H-NS, mdtA, mdtB, mdtC, mdtE, mdtF, baeR, baeS, cpxA, evgA, evgS, TEM-1, mdtM, mdtH, mdfA, mdtG, AAC(3)-IIa, aadA, aadA2, aadA12, cmlA6, floR, vgaC, dfrA12, linG, bacA, mef(B), gyrA, parC, marR, soxR, soxS, mdtN, mdtO, mdtP, eptA, ugd, PmrF, nfsA, acrR, qacH, kdpE, GlpT, msbA, YojI, emrE, acrA, …
Ec-xj69	55	58	acrB,allB,astA,cseA,csgB,entB,entC,entD,entE,entF,entS,espL1,espR1,espX1,espX4,espX5,fdeC,fepA,fepB,fepC,fepD,fepG,fes,fimA,fimB,fimC,fimD,fimE,fimF,fimG,fimH,fimI,gspC,gspD,gspE,gspF,gspG,gspH,gspI,gspJ,gspK,gspL,gspM,manB,manC,mrkA,mrkB,mrkC,ompA,rcsB,yagW/ecpD,yagX/ecpC,yagY/ecpB,yagZ/ecpA,ykgK/ecpR	emrA, emrB, emrK, acrB, TolC, emrY, marA, sul3, acrD, AcrE, AcrF, gadX, emrR, CRP, AcrS, H-NS, mdtA, mdtB, mdtC, mdtE, mdtF, baeR, baeS, cpxA, evgA, evgS, mdtM, mdtH, mdfA, mdtG, aadA, aadA2, cmlA6, vgaC, dfrA12, bacA, mef(B), gyrA, parC, marR, soxR, soxS, mdtN, mdtO, mdtP, eptA, ugd, PmrF, nfsA, acrR, qacH, kdpE, GlpT, msbA, YojI, acrA, ampC, PBP3
Ec-xz31	54	56	acrB,allB,csgB,entB,entC,entD,entE,entF,entS,espL1,espR1,espX1,espX4,espX5,fdeC,fepA,fepB,fepC,fepD,fepG,fes,fimA,fimB,fimC,fimD,fimE,fimF,fimG,fimH,fimI,gnd,gspC,gspD,gspE,gspF,gspG,gspH,gspI,gspJ,gspK,gspL,gspM,mrkA,mrkB,mrkC,mrkD,mrkF,ompA,rcsB,yagW/ecpD,yagX/ecpC,yagY/ecpB,yagZ/ecpA,ykgK/ecpR	emrA, emrB, emrK, acrB, TolC, emrY, marA, acrD, AcrE, AcrF, gadX, emrR, CRP, AcrS, H-NS, mdtA, mdtB, mdtC, mdtE, mdtF, baeR, baeS, cpxA, evgA, evgS, mdtM, mdtH, mdfA, mdtG, OXA-10, aadA, cmlA5, floR, QnrS1, arr-2, dfrA14, bacA, marR, soxR, soxS, mdtN, mdtO, mdtP, eptA, ugd, PmrF, nfsA, acrR, kdpE, GlpT, msbA, YojI, emrE, acrA, ampC, PBP3
Ec-xz32	79	53	acrB,allB,cpsACP,csgB,entB,entC,entD,entE,entF,entS,espL1,espR1,espX1,espX4,espX5,fdeC,fepA,fepB,fepC,fepD,fepG,fes,fimA,fimB,fimC,fimD,fimE,fimF,fimG,fimH,fimI,fyuA,galF,gnd,gspC,gspD,gspE,gspF,gspG,gspH,gspI,gspJ,gspK,gspL,gspM,iroB,iroC,iroD,iroE,iroN,irp1,irp2,iucA,iucB,iucC,iucD,iutA,manB,ompA,rcsB,ugd,wcaG,wcaH,wcaI,wcaJ,wzi,yagW/ecpD,yagX/ecpC,yagY/ecpB,yagZ/ecpA,ybtA,ybtE,ybtP,ybtQ,ybtS,y…	emrA, emrB, tet(C), emrK, acrB, TolC, emrY, marA, sul2, acrD, AcrE, AcrF, gadX, emrR, CRP, AcrS, H-NS, mdtA, mdtB, mdtC, mdtE, mdtF, baeR, baeS, cpxA, evgA, evgS, TEM-1, mdtM, mdtH, mdfA, mdtG, APH(3'')-Ib, APH(6)-Id, bacA, gyrA, marR, soxR, soxS, mdtN, mdtO, mdtP, eptA, PmrF, nfsA, acrR, kdpE, GlpT, msbA, YojI, acrA, ampC, PBP3
Ec-xz34	57	52	acrA,acrB,allB,csgB,entB,entC,entD,entE,entF,entS,espL1,espR1,espX1,espX4,espX5,fdeC,fepA,fepB,fepC,fepD,fepG,fes,fimA,fimB,fimC,fimD,fimE,fimF,fimG,fimH,fimI,gspC,gspD,gspE,gspF,gspG,gspH,gspI,gspJ,gspK,gspL,gspM,hlyA,hlyB,hlyD,iroB,iroC,iroD,iroE,iroN,ompA,rcsB,yagW/ecpD,yagX/ecpC,yagY/ecpB,yagZ/ecpA,ykgK/ecpR	emrA, emrB, tet(A), tet(D), emrK, acrB, TolC, emrY, marA, acrD, AcrE, AcrF, gadX, emrR, CRP, AcrS, H-NS, mdtA, mdtB, mdtC, mdtE, mdtF, baeR, baeS, cpxA, evgA, evgS, mdtM, mdtH, mdfA, mdtG, bacA, marR, soxR, tetR, soxS, mdtN, mdtO, mdtP, eptA, ugd, PmrF, nfsA, acrR, kdpE, GlpT, msbA, YojI, emrE, acrA, ampC, PBP3
Ec-xz35	36	52	acrA,acrB,allB,aslA,csgB,entB,entC,entD,entE,entF,entS,espL1,espL4,espR1,espX4,espX5,fdeC,fepA,fepB,fepC,fepD,fepG,fes,fimD,fimF,fimG,fimH,gnd,gtrA,ompA,rcsB,yagW/ecpD,yagX/ecpC,yagY/ecpB,yagZ/ecpA,ykgK/ecpR	emrA, emrB, tet(C), emrK, acrB, TolC, emrY, marA, acrD, AcrE, AcrF, gadX, emrR, CRP, AcrS, H-NS, mdtA, mdtB, mdtC, mdtE, mdtF, baeR, baeS, cpxA, evgA, evgS, mdtM, mdtH, mdfA, mdtG, bacA, gyrA, EF-Tu, marR, soxR, soxS, mdtN, mdtO, mdtP, eptA, ugd, PmrF, nfsA, acrR, gadW, kdpE, msbA, YojI, emrE, acrA, ampC, PBP3
Ec-xz56	66	48	acrA,acrB,allB,aslA,chuW,csgB,entB,entC,entD,entE,entF,entS,espL1,espL4,espR1,espR4,espX1,espX2,espX4,espX5,espY1,espY2,espY3,espY4,fdeC,fepA,fepB,fepC,fepD,fepG,fes,fimA,fimB,fimC,fimD,fimE,fimF,fimG,fimH,fimI,gnd,gspC,gspD,gspE,gspF,gspG,gspH,gspI,gspJ,gspK,gspL,gspM,ompA,rcsB,shuA,shuS,shuT,shuU,shuV,shuX,shuY,yagW/ecpD,yagX/ecpC,yagY/ecpB,yagZ/ecpA,ykgK/ecpR	emrA, emrB, emrK, acrB, TolC, emrY, marA, acrD, AcrE, AcrF, gadX, emrR, CRP, AcrS, H-NS, mdtA, mdtB, mdtC, mdtE, mdtF, baeR, baeS, cpxA, evgA, evgS, mdtM, mdtH, mdfA, mdtG, bacA, marR, soxR, soxS, mdtN, mdtO, mdtP, eptA, PmrF, nfsA, acrR, gadW, kdpE, GlpT, msbA, YojI, acrA, ampC, PBP3
Ec-xz57	49	48	acrB,allB,csgB,entB,entC,entD,entE,entF,entS,espL1,espR1,espX1,espX4,espX5,fdeC,fepA,fepB,fepC,fepD,fepG,fes,fimA,fimB,fimC,fimD,fimE,fimF,fimG,fimH,fimI,gnd,gspC,gspD,gspE,gspF,gspG,gspH,gspI,gspJ,gspK,gspL,gspM,ompA,rcsB,yagW/ecpD,yagX/ecpC,yagY/ecpB,yagZ/ecpA,ykgK/ecpR	emrA, emrB, emrK, acrB, TolC, emrY, marA, acrD, AcrE, AcrF, gadX, emrR, CRP, AcrS, H-NS, mdtA, mdtB, mdtC, mdtE, mdtF, baeR, baeS, cpxA, evgA, evgS, mdtM, mdtH, mdfA, mdtG, bacA, marR, soxR, soxS, mdtN, mdtO, mdtP, eptA, ugd, PmrF, nfsA, acrR, kdpE, GlpT, msbA, YojI, acrA, ampC, PBP3
Ec-xz58	33	69	acrA,acrB,allB,aslA,astA,csgB,entB,entC,entD,entE,entF,entS,espL1,espL4,espR1,espX1,espX4,espX5,fepA,fepB,fepC,fepD,fepG,fes,fimF,fimG,fimH,gspC,gspL,gspM,gtrA,ompA,rcsB	emrA, emrB, tet(C), emrK, acrB, TolC, emrY, marA, sul1, sul2, sul3, acrD, AcrE, AcrF, gadX, emrR, CRP, AcrS, H-NS, mdtA, mdtB, mdtC, mdtE, mdtF, baeR, baeS, cpxA, evgA, evgS, mdtM, mdtH, mdfA, mdtG, OXA-1, AAC(3)-Ib, AAC(3)-IV, AAC(6')-Ib-cr, aadA, aadA2, APH(4)-Ia, catB3, cmlA6, floR, arr-3, bacA, gyrA, parC, EF-Tu, marR, soxR, soxS, mdtN, mdtO, mdtP, eptA, ugd, PmrF, nfsA, acrR, qacH, gadW, kdp…
Ec-xz59	30	63	acrA,acrB,allB,aslA,csgB,entB,entC,entD,entE,entF,entS,espL1,espL4,espR1,espX1,espX4,espX5,fdeC,fepA,fepB,fepC,fepD,fepG,fes,fimF,fimG,fimH,gnd,ompA,rcsB	emrA, emrB, tet(C), emrK, acrB, TolC, emrY, marA, sul2, sul3, acrD, AcrE, AcrF, gadX, emrR, CRP, AcrS, H-NS, mdtA, mdtB, mdtC, mdtE, mdtF, baeR, baeS, cpxA, evgA, evgS, TEM-1, mdtM, mdtH, mdfA, mdtG, aadA, aadA2, APH(3'')-Ib, APH(6)-Id, cmlA6, floR, QnrS1, dfrA12, bacA, mef(B), EF-Tu, marR, soxR, soxS, mdtN, mdtO, mdtP, eptA, ugd, PmrF, nfsA, acrR, qacH, gadW, kdpE, msbA, YojI, acrA, ampC, PBP3
Ec-xz60	40	50	acrB,allB,csgB,csgG,entB,entC,entD,entE,entF,entS,espL1,espR1,espX1,espX4,espX5,fepA,fepB,fepC,fepD,fepG,fes,fimA,fimB,fimC,fimD,fimE,fimF,fimG,fimH,fimI,gnd,gspL,gspM,ompA,rcsB,yagW/ecpD,yagX/ecpC,yagY/ecpB,yagZ/ecpA,ykgK/ecpR	emrA, emrB, tet(C), emrK, acrB, TolC, emrY, marA, acrD, AcrE, AcrF, gadX, emrR, CRP, AcrS, H-NS, mdtA, mdtB, mdtC, mdtE, mdtF, baeR, baeS, cpxA, evgA, evgS, mdtM, mdtH, mdfA, mdtG, vgaC, bacA, marR, soxR, soxS, mdtN, mdtO, mdtP, eptA, ugd, PmrF, nfsA, acrR, kdpE, GlpT, msbA, YojI, acrA, ampC, PBP3
Ec-yn39	53	71	acrB,allB,csgB,entB,entC,entD,entE,entF,entS,espL1,espR1,espX1,espX4,espX5,fdeC,fepA,fepB,fepC,fepD,fepG,fes,fimA,fimC,fimD,fimE,fimF,fimG,fimH,fimI,fyuA,gtrA,irp1,irp2,iucA,iucB,iucC,iucD,iutA,ompA,rcsB,yagV/ecpE,yagX/ecpC,yagY/ecpB,yagZ/ecpA,ybtA,ybtE,ybtP,ybtQ,ybtS,ybtT,ybtU,ybtX,ykgK/ecpR	emrA, emrB, tet(C), emrK, acrB, TolC, emrY, marA, mphA, sul2, sul3, acrD, AcrE, AcrF, gadX, emrR, CRP, AcrS, H-NS, mdtA, mdtB, mdtC, mdtE, mdtF, baeR, baeS, cpxA, evgA, evgS, TEM-1, mdtM, mdtH, mdfA, mdtG, CTX-M-14, AAC(3)-IIa, aadA, aadA2, APH(3')-Ia, APH(6)-Id, cmlA6, floR, vgaC, dfrA12, bacA, Erm(42), mef(B), gyrA, parC, marR, soxR, soxS, mdtN, mdtO, mdtP, eptA, ugd, PmrF, nfsA, acrR, kdpE, Gl…
Ec-yn42	63	61	acrB,allB,astA,csgB,entB,entC,entD,entE,entF,entS,espR1,espX1,espX4,espX5,fdeC,fepA,fepB,fepC,fepD,fepG,fes,fimA,fimB,fimC,fimD,fimE,fimF,fimG,fimH,fimI,fyuA,gnd,gspC,gspD,gspE,gspF,gspG,gspH,gspI,gspJ,gspK,gspL,gspM,gtrA,irp1,irp2,kpsD,kpsM,ompA,rcsB,yagW/ecpD,yagX/ecpC,yagY/ecpB,yagZ/ecpA,ybtA,ybtE,ybtP,ybtQ,ybtS,ybtT,ybtU,ybtX,ykgK/ecpR	emrA, emrB, tet(C), emrK, acrB, TolC, emrY, marA, mphA, sul1, sul2, acrD, AcrE, AcrF, gadX, emrR, CRP, AcrS, H-NS, mdtA, mdtB, mdtC, mdtE, mdtF, baeR, baeS, cpxA, evgA, evgS, TEM-1, mdtM, mdtH, mdfA, mdtG, AAC(3)-IIa, aadA5, APH(3'')-Ib, APH(6)-Id, dfrA17, bacA, gyrA, parC, marR, soxR, soxS, mdtN, mdtO, mdtP, eptA, ugd, PmrF, nfsA, acrR, kdpE, GlpT, msbA, YojI, emrE, acrA, ampC, PBP3
Ec-yn43	54	67	acrA,acrB,allB,aslA,csgB,entB,entC,entD,entE,entF,entS,espL1,espL4,espR1,espX1,espX5,espY1,fdeC,fepA,fepB,fepC,fepD,fepG,fes,fimA,fimB,fimC,fimD,fimE,fimF,fimG,fimH,fimI,gnd,gspC,gspD,gspE,gspF,gspG,gspH,gspI,gspJ,gspK,gspL,gspM,mrkD,mrkF,ompA,rcsB,yagW/ecpD,yagX/ecpC,yagY/ecpB,yagZ/ecpA,ykgK/ecpR	emrA, emrB, tet(C), emrK, acrB, TolC, emrY, marA, sul3, acrD, AcrE, AcrF, gadX, emrR, CRP, AcrS, H-NS, mdtA, mdtB, mdtC, mdtE, mdtF, baeR, baeS, cpxA, evgA, evgS, TEM-1, mdtM, mdtH, mdfA, mdtG, AAC(3)-IIa, aadA, aadA2, APH(3')-Ia, cmlA6, floR, QnrS1, dfrA12, bacA, mef(B), gyrA, EF-Tu, marR, soxR, soxS, mdtN, mdtO, mdtP, eptA, ugd, PmrF, MCR-1, nfsA, acrR, qacH, gadW, kdpE, GlpT, oqxA, oqxB, msbA,…
Ec-yn45	52	67	acrB,allB,astA,csgB,entB,entC,entD,entE,entF,entS,espL1,espR1,espX1,espX4,espX5,fdeC,fepA,fepB,fepC,fepD,fepG,fes,fimC,fimD,fimF,fimG,fimH,galF,gnd,gspC,gspD,gspE,gspF,gspG,gspH,gspI,gspJ,gspK,gspL,gspM,mrkA,mrkB,mrkC,mrkD,mrkF,ompA,rcsB,yagW/ecpD,yagX/ecpC,yagY/ecpB,yagZ/ecpA,ykgK/ecpR	emrA, emrB, tet(C), emrK, acrB, TolC, emrY, marA, sul2, sul3, acrD, AcrE, AcrF, gadX, emrR, CRP, AcrS, H-NS, mdtA, mdtB, mdtC, mdtE, mdtF, baeR, baeS, cpxA, evgA, evgS, TEM-1, mdtM, mdtH, mdfA, mdtG, AAC(3)-IIa, aadA, aadA2, aadA12, APH(3')-Ia, cmlA6, floR, vgaC, dfrA12, linG, bacA, mef(B), gyrA, parC, marR, soxR, soxS, mdtN, mdtO, mdtP, eptA, PmrF, nfsA, acrR, qacH, kdpE, GlpT, msbA, YojI, emrE,…
Ec-zj42	39	53	acrB,allB,csgB,entB,entC,entD,entE,entF,entS,espL1,espR1,espX1,espX4,espX5,fdeC,fepA,fepB,fepC,fepD,fepG,fes,fimA,fimB,fimC,fimD,fimE,fimF,fimG,fimH,fimI,gnd,gtrA,ompA,rcsB,yagV/ecpE,yagX/ecpC,yagY/ecpB,yagZ/ecpA,ykgK/ecpR	emrA, emrB, tet(C), acrB, TolC, marA, sul3, acrD, AcrE, AcrF, gadX, emrR, CRP, AcrS, H-NS, mdtA, mdtB, mdtC, mdtE, mdtF, baeR, baeS, cpxA, mdtM, mdtH, mdfA, mdtG, aadA, aadA2, cmlA6, vgaC, dfrA12, bacA, mef(B), marR, soxR, soxS, mdtN, mdtO, mdtP, eptA, ugd, PmrF, nfsA, acrR, qacH, kdpE, GlpT, msbA, YojI, acrA, ampC, PBP3
Ec-zj44	37	63	acrA,acrB,allB,aslA,entB,entC,entD,entE,entF,entS,espR1,espX1,espX4,espX5,fepA,fepB,fepC,fepD,fepG,fes,fimF,fimG,fimH,galF,gnd,gspF,gspG,gspH,gspI,gspM,ompA,rcsB,yagW/ecpD,yagX/ecpC,yagY/ecpB,yagZ/ecpA,ykgK/ecpR	emrA, emrB, tet(C), emrK, acrB, TolC, emrY, marA, sul3, acrD, AcrE, AcrF, gadX, emrR, CRP, AcrS, H-NS, mdtA, mdtB, mdtC, mdtE, mdtF, baeR, baeS, cpxA, evgA, evgS, TEM-1, mdtM, mdtH, mdfA, mdtG, CMY-2, aadA, aadA2, APH(3')-Ia, cmlA6, floR, vgaC, dfrA12, bacA, mef(B), gyrA, EF-Tu, marR, soxR, soxS, mdtN, mdtO, mdtP, eptA, PmrF, nfsA, acrR, qacH, gadW, kdpE, GlpT, msbA, YojI, acrA, ampC, PBP3
Average	48.5634	61.0493
Standard Error	1.09331	0.530211
Critical Value	1.97693	1.97693
95%CI+	50.7248	62.0975
95%CI-	46.402	60.0011
