# Supplementary material for: Genomic epidemiology of antimicrobial resistance determinants in Chinese swine farm Escherichia coli isolates
Source: Front Microbiol. 2025 Apr 2;16:1575426. doi: 10.3389/fmicb.2025.1575426 (PMC12000052; doi:10.3389/fmicb.2025.1575426)
Supplement: Supplementary file 7 [file Table_7.XLSX]

## Sheet: Sheet1
Isolate	ARO_accession	ARO_name	Resistance	Resistance Mechanism	ARO_description
Ec-ah41	ARO:3000027	emrA	fluoroquinolone antibiotic	antibiotic efflux	EmrA is a membrane fusion protein, providing an efflux pathway with EmrB and TolC between the inner and outer membranes of E. coli, a Gram-negative bacterium.
Ec-ah41	ARO:3000074	emrB	fluoroquinolone antibiotic	antibiotic efflux	emrB is a translocase in the emrB -TolC efflux protein in E. coli. It recognizes substrates including carbonyl cyanide m-chlorophenylhydrazone (CCCP), nalidixic acid, and thioloactomycin.
Ec-ah41	ARO:3000206	emrK	tetracycline antibiotic	antibiotic efflux	emrK is a membrane fusion protein that is a homolog of EmrA. Together with the inner membrane transporter EmrY and the outer membrane channel TolC, it mediates multidrug efflux.
Ec-ah41	ARO:3000216	acrB	penam; triclosan; tetracycline antibiotic; cephalosporin; glycylcycline; fluoroquinolone antibiotic; rifamycin antibiotic; phenicol antibiotic	antibiotic efflux	Protein subunit of AcrA-AcrB-TolC multidrug efflux complex. AcrB functions as a herterotrimer which forms the inner membrane component and is primarily responsible for substrate recognition and energy transduction by acting as a drug/proton antiporter.
Ec-ah41	ARO:3000237	TolC	tetracycline antibiotic; aminocoumarin antibiotic; macrolide antibiotic; cephalosporin; rifamycin antibiotic; penam; triclosan; cephamycin; glycylcycline; fluoroquinolone antibiotic; phenicol antibiotic	antibiotic efflux	TolC is a protein subunit of many multidrug efflux complexes in Gram negative bacteria. It is an outer membrane efflux protein and is constitutively open. Regulation of efflux activity is often at its periplasmic entrance by other components of the efflux complex.
Ec-ah41	ARO:3000254	emrY	tetracycline antibiotic	antibiotic efflux	emrY is a multidrug transport that moves substrates across the inner membrane of the Gram-negative E. coli. It is a homolog of emrB.
Ec-ah41	ARO:3000263	marA	penem; tetracycline antibiotic; cephalosporin; carbapenem; penam; triclosan; cephamycin; glycylcycline; monobactam; fluoroquinolone antibiotic; phenicol antibiotic; rifamycin antibiotic	antibiotic efflux; reduced permeability to antibiotic	In the presence of antibiotic stress, E. coli overexpresses the global activator protein MarA, which besides inducing MDR efflux pump AcrAB, also down- regulates synthesis of the porin OmpF.
Ec-ah41	ARO:3000410	sul1	sulfone antibiotic; sulfonamide antibiotic	antibiotic target replacement	Sul1 is a sulfonamide resistant dihydropteroate synthase of Gram-negative bacteria. It is linked to other resistance genes of class 1 integrons.
Ec-ah41	ARO:3000413	sul3	sulfone antibiotic; sulfonamide antibiotic	antibiotic target replacement	Sul3 is a sulfonamide resistant dihydropteroate synthase similar to Sul1 and Sul2. Its resistance gene was found encoded in E. coli plasmid DNA of sulfonamide resistant isolates.
Ec-ah41	ARO:3000491	acrD	aminoglycoside antibiotic	antibiotic efflux	AcrD is an aminoglycoside efflux pump expressed in E. coli. Its expression can be induced by indole, and is regulated by baeRS and cpxAR.
Ec-ah41	ARO:3000499	AcrE	penam; cephalosporin; cephamycin; fluoroquinolone antibiotic	antibiotic efflux	AcrE is a membrane fusion protein, similar to AcrA.
Ec-ah41	ARO:3000502	AcrF	penam; cephalosporin; cephamycin; fluoroquinolone antibiotic	antibiotic efflux	AcrF is a inner membrane transporter, similar to AcrB.
Ec-ah41	ARO:3000508	gadX	penam; macrolide antibiotic; fluoroquinolone antibiotic	antibiotic efflux	GadX is an AraC-family regulator that promotes mdtEF expression to confer multidrug resistance.
Ec-ah41	ARO:3000516	emrR	fluoroquinolone antibiotic	antibiotic efflux	EmrR is a negative regulator for the EmrAB-TolC multidrug efflux pump in E. coli. Mutations lead to EmrAB-TolC overexpression.
Ec-ah41	ARO:3000518	CRP	penam; macrolide antibiotic; fluoroquinolone antibiotic	antibiotic efflux	CRP is a global regulator that represses MdtEF multidrug efflux pump expression.
Ec-ah41	ARO:3000656	AcrS	penam; triclosan; tetracycline antibiotic; cephalosporin; cephamycin; glycylcycline; fluoroquinolone antibiotic; rifamycin antibiotic; phenicol antibiotic	antibiotic efflux	AcrS is a repressor of the AcrAB efflux complex and is associated with the expression of AcrEF. AcrS is believed to regulate a switch between AcrAB and AcrEF efflux.
Ec-ah41	ARO:3000676	H-NS	penam; macrolide antibiotic; cephalosporin; cephamycin; tetracycline antibiotic; fluoroquinolone antibiotic	antibiotic efflux	H-NS is a histone-like protein involved in global gene regulation in Gram-negative bacteria. It is a repressor of the membrane fusion protein genes acrE, mdtE, and emrK as well as nearby genes of many RND-type multidrug exporters.
Ec-ah41	ARO:3000792	mdtA	aminocoumarin antibiotic	antibiotic efflux	MdtA is the membrane fusion protein of the multidrug efflux complex mdtABC.
Ec-ah41	ARO:3000793	mdtB	aminocoumarin antibiotic	antibiotic efflux	MdtB is a transporter that forms a heteromultimer complex with MdtC to form a multidrug transporter. MdtBC is part of the MdtABC-TolC efflux complex.
Ec-ah41	ARO:3000794	mdtC	aminocoumarin antibiotic	antibiotic efflux	MdtC is a transporter that forms a heteromultimer complex with MdtB to form a multidrug transporter. MdtBC is part of the MdtABC-TolC efflux complex. In the absence of MdtB, MdtC can form a homomultimer complex that results in a functioning efflux complex with a narrower drug specificity. mdtC corresponds to 3 loci in Pseudomonas aeruginosa PAO1 (gene name: muxC/muxB) and 3 loci in Pseudomonas ae…
Ec-ah41	ARO:3000795	mdtE	penam; macrolide antibiotic; fluoroquinolone antibiotic	antibiotic efflux	MdtE is the membrane fusion protein of the MdtEF multidrug efflux complex. It shares 70% sequence similarity with AcrA.
Ec-ah41	ARO:3000796	mdtF	penam; macrolide antibiotic; fluoroquinolone antibiotic	antibiotic efflux	MdtF is the multidrug inner membrane transporter for the MdtEF-TolC efflux complex.
Ec-ah41	ARO:3000828	baeR	aminocoumarin antibiotic; aminoglycoside antibiotic	antibiotic efflux	BaeR is a response regulator that promotes the expression of MdtABC and AcrD efflux complexes.
Ec-ah41	ARO:3000829	baeS	aminocoumarin antibiotic; aminoglycoside antibiotic	antibiotic efflux	BaeS is a sensor kinase in the BaeSR regulatory system. While it phosphorylates BaeR to increase its activity, BaeS is not necessary for overexpressed BaeR to confer resistance.
Ec-ah41	ARO:3000830	cpxA	aminocoumarin antibiotic; aminoglycoside antibiotic	antibiotic efflux	CpxA is a membrane-localized sensor kinase that is activated by envelope stress. It starts a kinase cascade that activates CpxR, which promotes efflux complex expression.
Ec-ah41	ARO:3000832	evgA	penam; macrolide antibiotic; tetracycline antibiotic; fluoroquinolone antibiotic	antibiotic efflux	EvgA, when phosphorylated, is a positive regulator for efflux protein complexes emrKY and mdtEF. While usually phosphorylated in a EvgS dependent manner, it can be phosphorylated in the absence of EvgS when overexpressed.
Ec-ah41	ARO:3000833	evgS	penam; macrolide antibiotic; tetracycline antibiotic; fluoroquinolone antibiotic	antibiotic efflux	EvgS is a sensor protein that phosphorylates the regulatory protein EvgA. evgS corresponds to 1 locus in Pseudomonas aeruginosa PAO1 and 1 locus in Pseudomonas aeruginosa LESB58.
Ec-ah41	ARO:3001214	mdtM	acridine dye; nucleoside antibiotic; fluoroquinolone antibiotic; lincosamide antibiotic; phenicol antibiotic	antibiotic efflux	Multidrug resistance protein MdtM
Ec-ah41	ARO:3001216	mdtH	fluoroquinolone antibiotic	antibiotic efflux	Multidrug resistance protein MdtH
Ec-ah41	ARO:3001328	Escherichia coli mdfA	benzalkonium chloride; tetracycline antibiotic; rhodamine	antibiotic efflux	Multidrug efflux pump in E. coli. This multidrug efflux system was originally identified as the Cmr/CmlA chloramphenicol exporter.
Ec-ah41	ARO:3001329	mdtG	fosfomycin	antibiotic efflux	The MdtG protein, also named YceE, appears to be a member of the major facilitator superfamily of transporters, and it has been reported, when overexpressed, to increase fosfomycin and deoxycholate resistances. mdtG is a member of the marA-soxS-rob regulon.
Ec-ah41	ARO:3001405	OXA-10	penam; cephalosporin	antibiotic inactivation	OXA-10 is a beta-lactamase found in Acinetobacter baumannii and P. aeruginosa.
Ec-ah41	ARO:3002578	AAC(6')-Ib7	aminoglycoside antibiotic	antibiotic inactivation	AAC(6')-Ib7 is a plasmid-encoded aminoglycoside acetyltransferase in E. cloacae and C. freundii
Ec-ah41	ARO:3002601	aadA	aminoglycoside antibiotic	antibiotic inactivation	ANT(3'')-Ia is an aminoglycoside nucleotidyltransferase gene encoded by plasmids, transposons, integrons in Enterobacteriaceae, A. baumannii, P. aeruginosa and Vibrio cholerae
Ec-ah41	ARO:3002602	aadA2	aminoglycoside antibiotic	antibiotic inactivation	aadA2 is an aminoglycoside nucleotidyltransferase gene encoded by plasmids and integrons in K. pneumoniae, Salmonella spp., Corynebacterium glutamicum, C. freundii and Aeromonas spp.
Ec-ah41	ARO:3002621	aadA24	aminoglycoside antibiotic	antibiotic inactivation	aadA24 is an integron-encoded aminoglycoside nucleotidyltransferase gene in Salmonella spp.
Ec-ah41	ARO:3002641	APH(3')-Ia	aminoglycoside antibiotic	antibiotic inactivation	APH(3')-Ia is a transposon-encoded aminoglycoside phosphotransferase in E. coli and S. enterica. It is identical at the protein sequence to APH(3')-Ic, an aminoglycoside phosphotransferase encoded by plasmids, transposons and genomic islands in K. pneumoniae, A. baumannii, S. marcescens, Corynebacterium spp., Photobacterium spp. and Citrobacter spp.
Ec-ah41	ARO:3002695	cmlA5	phenicol antibiotic	antibiotic efflux	cmlA5 is a plasmid or transposon-encoded chloramphenicol exporter that is found in Escherichia coli
Ec-ah41	ARO:3002705	floR	phenicol antibiotic	antibiotic efflux	floR is a plasmid or chromosome-encoded chloramphenicol exporter that is found in Bordetella bronchiseptica, Escherichia coli, Klebsiella pneumoniae,Salmonella typhimurium DT104 and Vibrio cholerae
Ec-ah41	ARO:3002790	QnrS1	fluoroquinolone antibiotic	antibiotic target protection	QnrS1 is a plasmid-mediated quinolone resistance protein found in Shigella flexneri
Ec-ah41	ARO:3002986	bacA	peptide antibiotic	antibiotic target alteration	The bacA gene product (BacA) recycles undecaprenyl pyrophosphate during cell wall biosynthesis which confers resistance to bacitracin.
Ec-ah41	ARO:3003378	Escherichia coli marR mutant conferring antibiotic resistance	penam; triclosan; phenicol antibiotic; cephalosporin; tetracycline antibiotic; glycylcycline; rifamycin antibiotic; fluoroquinolone antibiotic	antibiotic efflux; antibiotic target alteration	MarR is a repressor of the mar operon marRAB, thus regulating the expression of marA, the activator of multidrug efflux pump AcrAB.
Ec-ah41	ARO:3003381	Escherichia coli soxR with mutation conferring antibiotic resistance	tetracycline antibiotic; cephalosporin; penam; triclosan; glycylcycline; fluoroquinolone antibiotic; phenicol antibiotic; rifamycin antibiotic	antibiotic target alteration; antibiotic efflux	SoxR is a sensory protein that upregulates soxS expression in the presence of redox-cycling drugs. This stress response leads to the expression many multidrug efflux pumps.
Ec-ah41	ARO:3003511	Escherichia coli soxS with mutation conferring antibiotic resistance	penem; tetracycline antibiotic; cephalosporin; carbapenem; penam; triclosan; cephamycin; glycylcycline; monobactam; fluoroquinolone antibiotic; phenicol antibiotic; rifamycin antibiotic	antibiotic target alteration; antibiotic efflux; reduced permeability to antibiotic	SoxS is a global regulator that up-regulates the expression of AcrAB efflux genes. It also reduces OmpF expression to decrease cell membrane permeability.
Ec-ah41	ARO:3003548	mdtN	acridine dye; nucleoside antibiotic	antibiotic efflux	Multidrug resistance efflux pump. Could be involved in resistance to puromycin, acriflavine and tetraphenylarsonium chloride.
Ec-ah41	ARO:3003549	mdtO	acridine dye; nucleoside antibiotic	antibiotic efflux	Multidrug resistance efflux pump. Could be involved in resistance to puromycin, acriflavine and tetraphenylarsonium chloride
Ec-ah41	ARO:3003550	mdtP	acridine dye; nucleoside antibiotic	antibiotic efflux	Multidrug resistance efflux pump. Could be involved in resistance to puromycin, acriflavine and tetraphenylarsonium chloride
Ec-ah41	ARO:3003576	eptA	peptide antibiotic	antibiotic target alteration	PmrC mediates the modification of Lipid A by the addition of 4-amino-4-deoxy-L-arabinose (L-Ara4N) and phosphoethanolamine, resulting in a less negative cell membrane and decreased binding of polymyxin B.
Ec-ah41	ARO:3003577	ugd	peptide antibiotic	antibiotic target alteration	PmrE is required for the synthesis and transfer of 4-amino-4-deoxy-L-arabinose (Ara4N) to Lipid A, which allows gram-negative bacteria to resist the antimicrobial activity of cationic antimicrobial peptides and antibiotics such as polymyxin
Ec-ah41	ARO:3003578	PmrF	peptide antibiotic	antibiotic target alteration	PmrF is required for the synthesis and transfer of 4-amino-4-deoxy-L-arabinose (Ara4N) to Lipid A, which allows gram-negative bacteria to resist the antimicrobial activity of cationic antimicrobial peptides and antibiotics such as polymyxin. pmrF corresponds to 1 locus in Pseudomonas aeruginosa PAO1 and 1 locus in Pseudomonas aeruginosa LESB58.
Ec-ah41	ARO:3003689	MCR-1	peptide antibiotic	antibiotic target alteration	MCR-1 is a plasmid-borne phosphoethanolamine transferase that interferes with binding of colistin to the cell membrane via addition of phosphoethanolamine to lipid A, resulting reduction in negative charge of the cell membrane.
Ec-ah41	ARO:3003751	Escherichia coli nfsA mutations conferring resistance to nitrofurantoin	nitrofuran antibiotic	antibiotic target alteration	nfsA encodes the major oxygen-insesitive nitroreductase in E. coli. The first step of resistance to nitrofurazone is mutation of nfsA.
Ec-ah41	ARO:3003772	Brucella suis mprF	peptide antibiotic	antibiotic target alteration	MprF is a integral membrane protein that modifies the negatively-charged phosphatidylglycerol on the membrane surface. This confers resistance to cationic peptides that disrupt the cell membrane, including defensins.
Ec-ah41	ARO:3003807	Escherichia coli acrR with mutation conferring multidrug antibiotic resistance	penam; triclosan; phenicol antibiotic; cephalosporin; tetracycline antibiotic; glycylcycline; rifamycin antibiotic; fluoroquinolone antibiotic	antibiotic efflux; antibiotic target alteration	AcrR is a repressor of the AcrAB-TolC multidrug efflux complex. AcrR mutations result in high level antibiotic resistance. The mutations associated with this model are specific to E. coli.
Ec-ah41	ARO:3003836	qacH	fluoroquinolone antibiotic	antibiotic efflux	qacH is a subunit of the qac multidrug efflux pump in Vibrio cholerae
Ec-ah41	ARO:3003841	kdpE	aminoglycoside antibiotic	antibiotic efflux	kdpE is a transcriptional activator that is part of the two-component system KdpD/KdpE that is studied for its regulatory role in potassium transport and has been identified as an adaptive regulator involved in the virulence and intracellular survival of pathogenic bacteria. kdpE regulates a range of virulence loci through direct promoter binding.
Ec-ah41	ARO:3003889	Escherichia coli GlpT with mutation conferring resistance to fosfomycin	fosfomycin	antibiotic target alteration	Point mutations to the active importer GlpT, which is involved with the uptake of many phosphorylated sugars, confer resistance to fosfomycin by reducing import of the drug into the bacteria.
Ec-ah41	ARO:3003922	oqxA	diaminopyrimidine antibiotic; glycylcycline; tetracycline antibiotic; nitrofuran antibiotic; fluoroquinolone antibiotic	antibiotic efflux	RND efflux pump conferring resistance to fluoroquinolone
Ec-ah41	ARO:3003923	oqxB	diaminopyrimidine antibiotic; glycylcycline; tetracycline antibiotic; nitrofuran antibiotic; fluoroquinolone antibiotic	antibiotic efflux	RND efflux pump conferring resistance to fluoroquinolone
Ec-ah41	ARO:3003950	msbA	nitroimidazole antibiotic	antibiotic efflux	MsbA is a multidrug resistance transporter homolog from E. coli and belongs to a superfamily of transporters that contain an adenosine triphosphate (ATP) binding cassette (ABC) which is also called a nucleotide-binding domain (NBD). MsbA is a member of the MDR-ABC transporter group by sequence homology. MsbA transports lipid A, a major component of the bacterial outer cell membrane, and is the on…
Ec-ah41	ARO:3003952	YojI	peptide antibiotic	antibiotic efflux	YojI mediates resistance to the peptide antibiotic microcin J25 when it is expressed from a multicopy vector. YojI is capable of pumping out microcin molecules. The outer membrane protein TolC in addition to YojI is required for export of microcin J25 out of the cell. Microcin J25 is thus the first known substrate for YojI.
Ec-ah41	ARO:3004043	Escherichia coli acrA	penam; triclosan; tetracycline antibiotic; cephalosporin; glycylcycline; fluoroquinolone antibiotic; rifamycin antibiotic; phenicol antibiotic	antibiotic efflux	AcrA is a subunit of the AcrAB-TolC multidrug efflux system that in E. coli.
Ec-ah41	ARO:3004290	Escherichia coli ampC beta-lactamase	penam; cephalosporin	antibiotic inactivation	A class C ampC beta-lactamase (cephalosporinase) enzyme described in Escherichia coli shown clinically to confer resistance to penicillin-like and cephalosporin-class antibiotics.
Ec-ah41	ARO:3004446	Haemophilus influenzae PBP3 conferring resistance to beta-lactam antibiotics	carbapenem; cephalosporin; monobactam; penam; cephamycin	antibiotic target alteration	PBP3 is a penicillin-binding protein and beta-lactam resistance enzyme encoded by the ftsI gene in Haemophilus influenzae. Mutations in ftsI confer resistance to beta-lactam antibiotics.
Ec-bj42	ARO:3000027	emrA	fluoroquinolone antibiotic	antibiotic efflux	EmrA is a membrane fusion protein, providing an efflux pathway with EmrB and TolC between the inner and outer membranes of E. coli, a Gram-negative bacterium.
Ec-bj42	ARO:3000074	emrB	fluoroquinolone antibiotic	antibiotic efflux	emrB is a translocase in the emrB -TolC efflux protein in E. coli. It recognizes substrates including carbonyl cyanide m-chlorophenylhydrazone (CCCP), nalidixic acid, and thioloactomycin.
Ec-bj42	ARO:3000167	tet(C)	tetracycline antibiotic	antibiotic efflux	Tet(C) is a tetracycline efflux pump found in many species of Gram-negative bacteria. It is typically found in plasmid DNA.
Ec-bj42	ARO:3000206	emrK	tetracycline antibiotic	antibiotic efflux	emrK is a membrane fusion protein that is a homolog of EmrA. Together with the inner membrane transporter EmrY and the outer membrane channel TolC, it mediates multidrug efflux.
Ec-bj42	ARO:3000216	acrB	penam; triclosan; tetracycline antibiotic; cephalosporin; glycylcycline; fluoroquinolone antibiotic; rifamycin antibiotic; phenicol antibiotic	antibiotic efflux	Protein subunit of AcrA-AcrB-TolC multidrug efflux complex. AcrB functions as a herterotrimer which forms the inner membrane component and is primarily responsible for substrate recognition and energy transduction by acting as a drug/proton antiporter.
Ec-bj42	ARO:3000237	TolC	tetracycline antibiotic; aminocoumarin antibiotic; macrolide antibiotic; cephalosporin; rifamycin antibiotic; penam; triclosan; cephamycin; glycylcycline; fluoroquinolone antibiotic; phenicol antibiotic	antibiotic efflux	TolC is a protein subunit of many multidrug efflux complexes in Gram negative bacteria. It is an outer membrane efflux protein and is constitutively open. Regulation of efflux activity is often at its periplasmic entrance by other components of the efflux complex.
Ec-bj42	ARO:3000254	emrY	tetracycline antibiotic	antibiotic efflux	emrY is a multidrug transport that moves substrates across the inner membrane of the Gram-negative E. coli. It is a homolog of emrB.
Ec-bj42	ARO:3000263	marA	penem; tetracycline antibiotic; cephalosporin; carbapenem; penam; triclosan; cephamycin; glycylcycline; monobactam; fluoroquinolone antibiotic; phenicol antibiotic; rifamycin antibiotic	antibiotic efflux; reduced permeability to antibiotic	In the presence of antibiotic stress, E. coli overexpresses the global activator protein MarA, which besides inducing MDR efflux pump AcrAB, also down- regulates synthesis of the porin OmpF.
Ec-bj42	ARO:3000413	sul3	sulfone antibiotic; sulfonamide antibiotic	antibiotic target replacement	Sul3 is a sulfonamide resistant dihydropteroate synthase similar to Sul1 and Sul2. Its resistance gene was found encoded in E. coli plasmid DNA of sulfonamide resistant isolates.
Ec-bj42	ARO:3000491	acrD	aminoglycoside antibiotic	antibiotic efflux	AcrD is an aminoglycoside efflux pump expressed in E. coli. Its expression can be induced by indole, and is regulated by baeRS and cpxAR.
Ec-bj42	ARO:3000499	AcrE	penam; cephalosporin; cephamycin; fluoroquinolone antibiotic	antibiotic efflux	AcrE is a membrane fusion protein, similar to AcrA.
Ec-bj42	ARO:3000502	AcrF	penam; cephalosporin; cephamycin; fluoroquinolone antibiotic	antibiotic efflux	AcrF is a inner membrane transporter, similar to AcrB.
Ec-bj42	ARO:3000508	gadX	penam; macrolide antibiotic; fluoroquinolone antibiotic	antibiotic efflux	GadX is an AraC-family regulator that promotes mdtEF expression to confer multidrug resistance.
Ec-bj42	ARO:3000516	emrR	fluoroquinolone antibiotic	antibiotic efflux	EmrR is a negative regulator for the EmrAB-TolC multidrug efflux pump in E. coli. Mutations lead to EmrAB-TolC overexpression.
Ec-bj42	ARO:3000518	CRP	penam; macrolide antibiotic; fluoroquinolone antibiotic	antibiotic efflux	CRP is a global regulator that represses MdtEF multidrug efflux pump expression.
Ec-bj42	ARO:3000656	AcrS	penam; triclosan; tetracycline antibiotic; cephalosporin; cephamycin; glycylcycline; fluoroquinolone antibiotic; rifamycin antibiotic; phenicol antibiotic	antibiotic efflux	AcrS is a repressor of the AcrAB efflux complex and is associated with the expression of AcrEF. AcrS is believed to regulate a switch between AcrAB and AcrEF efflux.
Ec-bj42	ARO:3000676	H-NS	penam; macrolide antibiotic; cephalosporin; cephamycin; tetracycline antibiotic; fluoroquinolone antibiotic	antibiotic efflux	H-NS is a histone-like protein involved in global gene regulation in Gram-negative bacteria. It is a repressor of the membrane fusion protein genes acrE, mdtE, and emrK as well as nearby genes of many RND-type multidrug exporters.
Ec-bj42	ARO:3000792	mdtA	aminocoumarin antibiotic	antibiotic efflux	MdtA is the membrane fusion protein of the multidrug efflux complex mdtABC.
Ec-bj42	ARO:3000793	mdtB	aminocoumarin antibiotic	antibiotic efflux	MdtB is a transporter that forms a heteromultimer complex with MdtC to form a multidrug transporter. MdtBC is part of the MdtABC-TolC efflux complex.
Ec-bj42	ARO:3000794	mdtC	aminocoumarin antibiotic	antibiotic efflux	MdtC is a transporter that forms a heteromultimer complex with MdtB to form a multidrug transporter. MdtBC is part of the MdtABC-TolC efflux complex. In the absence of MdtB, MdtC can form a homomultimer complex that results in a functioning efflux complex with a narrower drug specificity. mdtC corresponds to 3 loci in Pseudomonas aeruginosa PAO1 (gene name: muxC/muxB) and 3 loci in Pseudomonas ae…
Ec-bj42	ARO:3000795	mdtE	penam; macrolide antibiotic; fluoroquinolone antibiotic	antibiotic efflux	MdtE is the membrane fusion protein of the MdtEF multidrug efflux complex. It shares 70% sequence similarity with AcrA.
Ec-bj42	ARO:3000796	mdtF	penam; macrolide antibiotic; fluoroquinolone antibiotic	antibiotic efflux	MdtF is the multidrug inner membrane transporter for the MdtEF-TolC efflux complex.
Ec-bj42	ARO:3000828	baeR	aminocoumarin antibiotic; aminoglycoside antibiotic	antibiotic efflux	BaeR is a response regulator that promotes the expression of MdtABC and AcrD efflux complexes.
Ec-bj42	ARO:3000829	baeS	aminocoumarin antibiotic; aminoglycoside antibiotic	antibiotic efflux	BaeS is a sensor kinase in the BaeSR regulatory system. While it phosphorylates BaeR to increase its activity, BaeS is not necessary for overexpressed BaeR to confer resistance.
Ec-bj42	ARO:3000830	cpxA	aminocoumarin antibiotic; aminoglycoside antibiotic	antibiotic efflux	CpxA is a membrane-localized sensor kinase that is activated by envelope stress. It starts a kinase cascade that activates CpxR, which promotes efflux complex expression.
Ec-bj42	ARO:3000832	evgA	penam; macrolide antibiotic; tetracycline antibiotic; fluoroquinolone antibiotic	antibiotic efflux	EvgA, when phosphorylated, is a positive regulator for efflux protein complexes emrKY and mdtEF. While usually phosphorylated in a EvgS dependent manner, it can be phosphorylated in the absence of EvgS when overexpressed.
Ec-bj42	ARO:3000833	evgS	penam; macrolide antibiotic; tetracycline antibiotic; fluoroquinolone antibiotic	antibiotic efflux	EvgS is a sensor protein that phosphorylates the regulatory protein EvgA. evgS corresponds to 1 locus in Pseudomonas aeruginosa PAO1 and 1 locus in Pseudomonas aeruginosa LESB58.
Ec-bj42	ARO:3000999	TEM-135	penam; penem; cephalosporin; monobactam	antibiotic inactivation	TEM-135 is a broad-spectrum beta-lactamase found in Salmonella enterica.
Ec-bj42	ARO:3001214	mdtM	acridine dye; nucleoside antibiotic; fluoroquinolone antibiotic; lincosamide antibiotic; phenicol antibiotic	antibiotic efflux	Multidrug resistance protein MdtM
Ec-bj42	ARO:3001216	mdtH	fluoroquinolone antibiotic	antibiotic efflux	Multidrug resistance protein MdtH
Ec-bj42	ARO:3001328	Escherichia coli mdfA	benzalkonium chloride; tetracycline antibiotic; rhodamine	antibiotic efflux	Multidrug efflux pump in E. coli. This multidrug efflux system was originally identified as the Cmr/CmlA chloramphenicol exporter.
Ec-bj42	ARO:3001329	mdtG	fosfomycin	antibiotic efflux	The MdtG protein, also named YceE, appears to be a member of the major facilitator superfamily of transporters, and it has been reported, when overexpressed, to increase fosfomycin and deoxycholate resistances. mdtG is a member of the marA-soxS-rob regulon.
Ec-bj42	ARO:3002601	aadA	aminoglycoside antibiotic	antibiotic inactivation	ANT(3'')-Ia is an aminoglycoside nucleotidyltransferase gene encoded by plasmids, transposons, integrons in Enterobacteriaceae, A. baumannii, P. aeruginosa and Vibrio cholerae
Ec-bj42	ARO:3002602	aadA2	aminoglycoside antibiotic	antibiotic inactivation	aadA2 is an aminoglycoside nucleotidyltransferase gene encoded by plasmids and integrons in K. pneumoniae, Salmonella spp., Corynebacterium glutamicum, C. freundii and Aeromonas spp.
Ec-bj42	ARO:3002641	APH(3')-Ia	aminoglycoside antibiotic	antibiotic inactivation	APH(3')-Ia is a transposon-encoded aminoglycoside phosphotransferase in E. coli and S. enterica. It is identical at the protein sequence to APH(3')-Ic, an aminoglycoside phosphotransferase encoded by plasmids, transposons and genomic islands in K. pneumoniae, A. baumannii, S. marcescens, Corynebacterium spp., Photobacterium spp. and Citrobacter spp.
Ec-bj42	ARO:3002696	cmlA6	phenicol antibiotic	antibiotic efflux	cmlA6 is a plasmid-encoded chloramphenicol exporter that is found in Pseudomonas aeruginosa
Ec-bj42	ARO:3002705	floR	phenicol antibiotic	antibiotic efflux	floR is a plasmid or chromosome-encoded chloramphenicol exporter that is found in Bordetella bronchiseptica, Escherichia coli, Klebsiella pneumoniae,Salmonella typhimurium DT104 and Vibrio cholerae
Ec-bj42	ARO:3002831	vgaC	pleuromutilin antibiotic; streptogramin antibiotic	antibiotic target protection	vgaC is an ABC-F subfamily protein expressed in staphylococci that confers resistance to streptogramin A antibiotics and related compounds. It is associated with plasmid DNA.
Ec-bj42	ARO:3002858	dfrA12	diaminopyrimidine antibiotic	antibiotic target replacement	dfrA12 is an integron-encoded dihydrofolate reductase found in Vibrio cholerae
Ec-bj42	ARO:3002986	bacA	peptide antibiotic	antibiotic target alteration	The bacA gene product (BacA) recycles undecaprenyl pyrophosphate during cell wall biosynthesis which confers resistance to bacitracin.
Ec-bj42	ARO:3003294	Escherichia coli gyrA conferring resistance to fluoroquinolones	nybomycin; fluoroquinolone antibiotic	antibiotic target alteration	Point mutation of Escherichia coli gyrA resulted in the lowered affinity between fluoroquinolones and gyrA. Thus, conferring resistance
Ec-bj42	ARO:3003369	Escherichia coli EF-Tu mutants conferring resistance to Pulvomycin	elfamycin antibiotic	antibiotic target alteration	Sequence variants of Escherichia coli elongation factor Tu that confer resistance to Pulvomycin
Ec-bj42	ARO:3003378	Escherichia coli marR mutant conferring antibiotic resistance	penam; triclosan; phenicol antibiotic; cephalosporin; tetracycline antibiotic; glycylcycline; rifamycin antibiotic; fluoroquinolone antibiotic	antibiotic efflux; antibiotic target alteration	MarR is a repressor of the mar operon marRAB, thus regulating the expression of marA, the activator of multidrug efflux pump AcrAB.
Ec-bj42	ARO:3003381	Escherichia coli soxR with mutation conferring antibiotic resistance	tetracycline antibiotic; cephalosporin; penam; triclosan; glycylcycline; fluoroquinolone antibiotic; phenicol antibiotic; rifamycin antibiotic	antibiotic target alteration; antibiotic efflux	SoxR is a sensory protein that upregulates soxS expression in the presence of redox-cycling drugs. This stress response leads to the expression many multidrug efflux pumps.
Ec-bj42	ARO:3003511	Escherichia coli soxS with mutation conferring antibiotic resistance	penem; tetracycline antibiotic; cephalosporin; carbapenem; penam; triclosan; cephamycin; glycylcycline; monobactam; fluoroquinolone antibiotic; phenicol antibiotic; rifamycin antibiotic	antibiotic target alteration; antibiotic efflux; reduced permeability to antibiotic	SoxS is a global regulator that up-regulates the expression of AcrAB efflux genes. It also reduces OmpF expression to decrease cell membrane permeability.
Ec-bj42	ARO:3003548	mdtN	acridine dye; nucleoside antibiotic	antibiotic efflux	Multidrug resistance efflux pump. Could be involved in resistance to puromycin, acriflavine and tetraphenylarsonium chloride.
Ec-bj42	ARO:3003549	mdtO	acridine dye; nucleoside antibiotic	antibiotic efflux	Multidrug resistance efflux pump. Could be involved in resistance to puromycin, acriflavine and tetraphenylarsonium chloride
Ec-bj42	ARO:3003550	mdtP	acridine dye; nucleoside antibiotic	antibiotic efflux	Multidrug resistance efflux pump. Could be involved in resistance to puromycin, acriflavine and tetraphenylarsonium chloride
Ec-bj42	ARO:3003576	eptA	peptide antibiotic	antibiotic target alteration	PmrC mediates the modification of Lipid A by the addition of 4-amino-4-deoxy-L-arabinose (L-Ara4N) and phosphoethanolamine, resulting in a less negative cell membrane and decreased binding of polymyxin B.
Ec-bj42	ARO:3003577	ugd	peptide antibiotic	antibiotic target alteration	PmrE is required for the synthesis and transfer of 4-amino-4-deoxy-L-arabinose (Ara4N) to Lipid A, which allows gram-negative bacteria to resist the antimicrobial activity of cationic antimicrobial peptides and antibiotics such as polymyxin
Ec-bj42	ARO:3003578	PmrF	peptide antibiotic	antibiotic target alteration	PmrF is required for the synthesis and transfer of 4-amino-4-deoxy-L-arabinose (Ara4N) to Lipid A, which allows gram-negative bacteria to resist the antimicrobial activity of cationic antimicrobial peptides and antibiotics such as polymyxin. pmrF corresponds to 1 locus in Pseudomonas aeruginosa PAO1 and 1 locus in Pseudomonas aeruginosa LESB58.
Ec-bj42	ARO:3003751	Escherichia coli nfsA mutations conferring resistance to nitrofurantoin	nitrofuran antibiotic	antibiotic target alteration	nfsA encodes the major oxygen-insesitive nitroreductase in E. coli. The first step of resistance to nitrofurazone is mutation of nfsA.
Ec-bj42	ARO:3003807	Escherichia coli acrR with mutation conferring multidrug antibiotic resistance	penam; triclosan; phenicol antibiotic; cephalosporin; tetracycline antibiotic; glycylcycline; rifamycin antibiotic; fluoroquinolone antibiotic	antibiotic efflux; antibiotic target alteration	AcrR is a repressor of the AcrAB-TolC multidrug efflux complex. AcrR mutations result in high level antibiotic resistance. The mutations associated with this model are specific to E. coli.
Ec-bj42	ARO:3003841	kdpE	aminoglycoside antibiotic	antibiotic efflux	kdpE is a transcriptional activator that is part of the two-component system KdpD/KdpE that is studied for its regulatory role in potassium transport and has been identified as an adaptive regulator involved in the virulence and intracellular survival of pathogenic bacteria. kdpE regulates a range of virulence loci through direct promoter binding.
Ec-bj42	ARO:3003950	msbA	nitroimidazole antibiotic	antibiotic efflux	MsbA is a multidrug resistance transporter homolog from E. coli and belongs to a superfamily of transporters that contain an adenosine triphosphate (ATP) binding cassette (ABC) which is also called a nucleotide-binding domain (NBD). MsbA is a member of the MDR-ABC transporter group by sequence homology. MsbA transports lipid A, a major component of the bacterial outer cell membrane, and is the on…
Ec-bj42	ARO:3003952	YojI	peptide antibiotic	antibiotic efflux	YojI mediates resistance to the peptide antibiotic microcin J25 when it is expressed from a multicopy vector. YojI is capable of pumping out microcin molecules. The outer membrane protein TolC in addition to YojI is required for export of microcin J25 out of the cell. Microcin J25 is thus the first known substrate for YojI.
Ec-bj42	ARO:3004043	Escherichia coli acrA	penam; triclosan; tetracycline antibiotic; cephalosporin; glycylcycline; fluoroquinolone antibiotic; rifamycin antibiotic; phenicol antibiotic	antibiotic efflux	AcrA is a subunit of the AcrAB-TolC multidrug efflux system that in E. coli.
Ec-bj42	ARO:3004290	Escherichia coli ampC beta-lactamase	penam; cephalosporin	antibiotic inactivation	A class C ampC beta-lactamase (cephalosporinase) enzyme described in Escherichia coli shown clinically to confer resistance to penicillin-like and cephalosporin-class antibiotics.
Ec-bj42	ARO:3004446	Haemophilus influenzae PBP3 conferring resistance to beta-lactam antibiotics	carbapenem; cephalosporin; monobactam; penam; cephamycin	antibiotic target alteration	PBP3 is a penicillin-binding protein and beta-lactam resistance enzyme encoded by the ftsI gene in Haemophilus influenzae. Mutations in ftsI confer resistance to beta-lactam antibiotics.
Ec-bj43	ARO:3000027	emrA	fluoroquinolone antibiotic	antibiotic efflux	EmrA is a membrane fusion protein, providing an efflux pathway with EmrB and TolC between the inner and outer membranes of E. coli, a Gram-negative bacterium.
Ec-bj43	ARO:3000074	emrB	fluoroquinolone antibiotic	antibiotic efflux	emrB is a translocase in the emrB -TolC efflux protein in E. coli. It recognizes substrates including carbonyl cyanide m-chlorophenylhydrazone (CCCP), nalidixic acid, and thioloactomycin.
Ec-bj43	ARO:3000165	tet(A)	glycylcycline; tetracycline antibiotic	antibiotic efflux	TetA is a tetracycline efflux pump found in many species of Gram-negative bacteria.
Ec-bj43	ARO:3000167	tet(C)	tetracycline antibiotic	antibiotic efflux	Tet(C) is a tetracycline efflux pump found in many species of Gram-negative bacteria. It is typically found in plasmid DNA.
Ec-bj43	ARO:3000168	tet(D)	tetracycline antibiotic	antibiotic efflux	TetD is a tetracycline efflux pump found exclusively in Gram-negative bacteria.
Ec-bj43	ARO:3000206	emrK	tetracycline antibiotic	antibiotic efflux	emrK is a membrane fusion protein that is a homolog of EmrA. Together with the inner membrane transporter EmrY and the outer membrane channel TolC, it mediates multidrug efflux.
Ec-bj43	ARO:3000216	acrB	penam; triclosan; tetracycline antibiotic; cephalosporin; glycylcycline; fluoroquinolone antibiotic; rifamycin antibiotic; phenicol antibiotic	antibiotic efflux	Protein subunit of AcrA-AcrB-TolC multidrug efflux complex. AcrB functions as a herterotrimer which forms the inner membrane component and is primarily responsible for substrate recognition and energy transduction by acting as a drug/proton antiporter.
Ec-bj43	ARO:3000237	TolC	tetracycline antibiotic; aminocoumarin antibiotic; macrolide antibiotic; cephalosporin; rifamycin antibiotic; penam; triclosan; cephamycin; glycylcycline; fluoroquinolone antibiotic; phenicol antibiotic	antibiotic efflux	TolC is a protein subunit of many multidrug efflux complexes in Gram negative bacteria. It is an outer membrane efflux protein and is constitutively open. Regulation of efflux activity is often at its periplasmic entrance by other components of the efflux complex.
Ec-bj43	ARO:3000254	emrY	tetracycline antibiotic	antibiotic efflux	emrY is a multidrug transport that moves substrates across the inner membrane of the Gram-negative E. coli. It is a homolog of emrB.
Ec-bj43	ARO:3000263	marA	penem; tetracycline antibiotic; cephalosporin; carbapenem; penam; triclosan; cephamycin; glycylcycline; monobactam; fluoroquinolone antibiotic; phenicol antibiotic; rifamycin antibiotic	antibiotic efflux; reduced permeability to antibiotic	In the presence of antibiotic stress, E. coli overexpresses the global activator protein MarA, which besides inducing MDR efflux pump AcrAB, also down- regulates synthesis of the porin OmpF.
Ec-bj43	ARO:3000412	sul2	sulfone antibiotic; sulfonamide antibiotic	antibiotic target replacement	Sul2 is a sulfonamide resistant dihydropteroate synthase of Gram-negative bacteria, usually found on small plasmids.
Ec-bj43	ARO:3000491	acrD	aminoglycoside antibiotic	antibiotic efflux	AcrD is an aminoglycoside efflux pump expressed in E. coli. Its expression can be induced by indole, and is regulated by baeRS and cpxAR.
Ec-bj43	ARO:3000499	AcrE	penam; cephalosporin; cephamycin; fluoroquinolone antibiotic	antibiotic efflux	AcrE is a membrane fusion protein, similar to AcrA.
Ec-bj43	ARO:3000502	AcrF	penam; cephalosporin; cephamycin; fluoroquinolone antibiotic	antibiotic efflux	AcrF is a inner membrane transporter, similar to AcrB.
Ec-bj43	ARO:3000508	gadX	penam; macrolide antibiotic; fluoroquinolone antibiotic	antibiotic efflux	GadX is an AraC-family regulator that promotes mdtEF expression to confer multidrug resistance.
Ec-bj43	ARO:3000516	emrR	fluoroquinolone antibiotic	antibiotic efflux	EmrR is a negative regulator for the EmrAB-TolC multidrug efflux pump in E. coli. Mutations lead to EmrAB-TolC overexpression.
Ec-bj43	ARO:3000518	CRP	penam; macrolide antibiotic; fluoroquinolone antibiotic	antibiotic efflux	CRP is a global regulator that represses MdtEF multidrug efflux pump expression.
Ec-bj43	ARO:3000656	AcrS	penam; triclosan; tetracycline antibiotic; cephalosporin; cephamycin; glycylcycline; fluoroquinolone antibiotic; rifamycin antibiotic; phenicol antibiotic	antibiotic efflux	AcrS is a repressor of the AcrAB efflux complex and is associated with the expression of AcrEF. AcrS is believed to regulate a switch between AcrAB and AcrEF efflux.
Ec-bj43	ARO:3000676	H-NS	penam; macrolide antibiotic; cephalosporin; cephamycin; tetracycline antibiotic; fluoroquinolone antibiotic	antibiotic efflux	H-NS is a histone-like protein involved in global gene regulation in Gram-negative bacteria. It is a repressor of the membrane fusion protein genes acrE, mdtE, and emrK as well as nearby genes of many RND-type multidrug exporters.
Ec-bj43	ARO:3000792	mdtA	aminocoumarin antibiotic	antibiotic efflux	MdtA is the membrane fusion protein of the multidrug efflux complex mdtABC.
Ec-bj43	ARO:3000793	mdtB	aminocoumarin antibiotic	antibiotic efflux	MdtB is a transporter that forms a heteromultimer complex with MdtC to form a multidrug transporter. MdtBC is part of the MdtABC-TolC efflux complex.
Ec-bj43	ARO:3000794	mdtC	aminocoumarin antibiotic	antibiotic efflux	MdtC is a transporter that forms a heteromultimer complex with MdtB to form a multidrug transporter. MdtBC is part of the MdtABC-TolC efflux complex. In the absence of MdtB, MdtC can form a homomultimer complex that results in a functioning efflux complex with a narrower drug specificity. mdtC corresponds to 3 loci in Pseudomonas aeruginosa PAO1 (gene name: muxC/muxB) and 3 loci in Pseudomonas ae…
Ec-bj43	ARO:3000795	mdtE	penam; macrolide antibiotic; fluoroquinolone antibiotic	antibiotic efflux	MdtE is the membrane fusion protein of the MdtEF multidrug efflux complex. It shares 70% sequence similarity with AcrA.
Ec-bj43	ARO:3000796	mdtF	penam; macrolide antibiotic; fluoroquinolone antibiotic	antibiotic efflux	MdtF is the multidrug inner membrane transporter for the MdtEF-TolC efflux complex.
Ec-bj43	ARO:3000828	baeR	aminocoumarin antibiotic; aminoglycoside antibiotic	antibiotic efflux	BaeR is a response regulator that promotes the expression of MdtABC and AcrD efflux complexes.
Ec-bj43	ARO:3000829	baeS	aminocoumarin antibiotic; aminoglycoside antibiotic	antibiotic efflux	BaeS is a sensor kinase in the BaeSR regulatory system. While it phosphorylates BaeR to increase its activity, BaeS is not necessary for overexpressed BaeR to confer resistance.
Ec-bj43	ARO:3000830	cpxA	aminocoumarin antibiotic; aminoglycoside antibiotic	antibiotic efflux	CpxA is a membrane-localized sensor kinase that is activated by envelope stress. It starts a kinase cascade that activates CpxR, which promotes efflux complex expression.
Ec-bj43	ARO:3000832	evgA	penam; macrolide antibiotic; tetracycline antibiotic; fluoroquinolone antibiotic	antibiotic efflux	EvgA, when phosphorylated, is a positive regulator for efflux protein complexes emrKY and mdtEF. While usually phosphorylated in a EvgS dependent manner, it can be phosphorylated in the absence of EvgS when overexpressed.
Ec-bj43	ARO:3000833	evgS	penam; macrolide antibiotic; tetracycline antibiotic; fluoroquinolone antibiotic	antibiotic efflux	EvgS is a sensor protein that phosphorylates the regulatory protein EvgA. evgS corresponds to 1 locus in Pseudomonas aeruginosa PAO1 and 1 locus in Pseudomonas aeruginosa LESB58.
Ec-bj43	ARO:3000900	TEM-30	penam; penem; cephalosporin; monobactam	antibiotic inactivation	TEM-30 is an inhibitor-resistant beta-lactamase found in E. coli. Confers resistance to amoxycilllin-clavulanic acid, ticarcillin-clavulanic acid, kanamycin, neomycin, and intermediate resistance to mezlocillin and piperacillin.
Ec-bj43	ARO:3001214	mdtM	acridine dye; nucleoside antibiotic; fluoroquinolone antibiotic; lincosamide antibiotic; phenicol antibiotic	antibiotic efflux	Multidrug resistance protein MdtM
Ec-bj43	ARO:3001216	mdtH	fluoroquinolone antibiotic	antibiotic efflux	Multidrug resistance protein MdtH
Ec-bj43	ARO:3001328	Escherichia coli mdfA	benzalkonium chloride; tetracycline antibiotic; rhodamine	antibiotic efflux	Multidrug efflux pump in E. coli. This multidrug efflux system was originally identified as the Cmr/CmlA chloramphenicol exporter.
Ec-bj43	ARO:3001329	mdtG	fosfomycin	antibiotic efflux	The MdtG protein, also named YceE, appears to be a member of the major facilitator superfamily of transporters, and it has been reported, when overexpressed, to increase fosfomycin and deoxycholate resistances. mdtG is a member of the marA-soxS-rob regulon.
Ec-bj43	ARO:3002639	APH(3'')-Ib	aminoglycoside antibiotic	antibiotic inactivation	APH(3'')-Ib is an aminoglycoside phosphotransferase encoded by plasmids, transposons, integrative conjugative elements and chromosomes in Enterobacteriaceae and Pseudomonas spp.
Ec-bj43	ARO:3002660	APH(6)-Id	aminoglycoside antibiotic	antibiotic inactivation	APH(6)-Id is an aminoglycoside phosphotransferase encoded by plasmids, integrative conjugative elements and chromosomal genomic islands in K. pneumoniae, Salmonella spp., E. coli, Shigella flexneri, Providencia alcalifaciens, Pseudomonas spp., V. cholerae, Edwardsiella tarda, Pasteurella multocida and Aeromonas bestiarum
Ec-bj43	ARO:3002705	floR	phenicol antibiotic	antibiotic efflux	floR is a plasmid or chromosome-encoded chloramphenicol exporter that is found in Bordetella bronchiseptica, Escherichia coli, Klebsiella pneumoniae,Salmonella typhimurium DT104 and Vibrio cholerae
Ec-bj43	ARO:3002790	QnrS1	fluoroquinolone antibiotic	antibiotic target protection	QnrS1 is a plasmid-mediated quinolone resistance protein found in Shigella flexneri
Ec-bj43	ARO:3002831	vgaC	pleuromutilin antibiotic; streptogramin antibiotic	antibiotic target protection	vgaC is an ABC-F subfamily protein expressed in staphylococci that confers resistance to streptogramin A antibiotics and related compounds. It is associated with plasmid DNA.
Ec-bj43	ARO:3002986	bacA	peptide antibiotic	antibiotic target alteration	The bacA gene product (BacA) recycles undecaprenyl pyrophosphate during cell wall biosynthesis which confers resistance to bacitracin.
Ec-bj43	ARO:3003378	Escherichia coli marR mutant conferring antibiotic resistance	penam; triclosan; phenicol antibiotic; cephalosporin; tetracycline antibiotic; glycylcycline; rifamycin antibiotic; fluoroquinolone antibiotic	antibiotic efflux; antibiotic target alteration	MarR is a repressor of the mar operon marRAB, thus regulating the expression of marA, the activator of multidrug efflux pump AcrAB.
Ec-bj43	ARO:3003381	Escherichia coli soxR with mutation conferring antibiotic resistance	tetracycline antibiotic; cephalosporin; penam; triclosan; glycylcycline; fluoroquinolone antibiotic; phenicol antibiotic; rifamycin antibiotic	antibiotic target alteration; antibiotic efflux	SoxR is a sensory protein that upregulates soxS expression in the presence of redox-cycling drugs. This stress response leads to the expression many multidrug efflux pumps.
Ec-bj43	ARO:3003479	tetR	glycylcycline; tetracycline antibiotic	antibiotic efflux; antibiotic target alteration	TetR is the repressor of the tetracycline resistance element; its N-terminal region forms a helix-turn-helix structure and binds DNA. Binding of tetracycline to TetR reduces the repressor affinity for the tetracycline resistance gene (tetA) promoter operator sites. Mutations arise within tetR results in lower affinity for tetracyclin
Ec-bj43	ARO:3003511	Escherichia coli soxS with mutation conferring antibiotic resistance	penem; tetracycline antibiotic; cephalosporin; carbapenem; penam; triclosan; cephamycin; glycylcycline; monobactam; fluoroquinolone antibiotic; phenicol antibiotic; rifamycin antibiotic	antibiotic target alteration; antibiotic efflux; reduced permeability to antibiotic	SoxS is a global regulator that up-regulates the expression of AcrAB efflux genes. It also reduces OmpF expression to decrease cell membrane permeability.
Ec-bj43	ARO:3003548	mdtN	acridine dye; nucleoside antibiotic	antibiotic efflux	Multidrug resistance efflux pump. Could be involved in resistance to puromycin, acriflavine and tetraphenylarsonium chloride.
Ec-bj43	ARO:3003549	mdtO	acridine dye; nucleoside antibiotic	antibiotic efflux	Multidrug resistance efflux pump. Could be involved in resistance to puromycin, acriflavine and tetraphenylarsonium chloride
Ec-bj43	ARO:3003550	mdtP	acridine dye; nucleoside antibiotic	antibiotic efflux	Multidrug resistance efflux pump. Could be involved in resistance to puromycin, acriflavine and tetraphenylarsonium chloride
Ec-bj43	ARO:3003576	eptA	peptide antibiotic	antibiotic target alteration	PmrC mediates the modification of Lipid A by the addition of 4-amino-4-deoxy-L-arabinose (L-Ara4N) and phosphoethanolamine, resulting in a less negative cell membrane and decreased binding of polymyxin B.
Ec-bj43	ARO:3003577	ugd	peptide antibiotic	antibiotic target alteration	PmrE is required for the synthesis and transfer of 4-amino-4-deoxy-L-arabinose (Ara4N) to Lipid A, which allows gram-negative bacteria to resist the antimicrobial activity of cationic antimicrobial peptides and antibiotics such as polymyxin
Ec-bj43	ARO:3003578	PmrF	peptide antibiotic	antibiotic target alteration	PmrF is required for the synthesis and transfer of 4-amino-4-deoxy-L-arabinose (Ara4N) to Lipid A, which allows gram-negative bacteria to resist the antimicrobial activity of cationic antimicrobial peptides and antibiotics such as polymyxin. pmrF corresponds to 1 locus in Pseudomonas aeruginosa PAO1 and 1 locus in Pseudomonas aeruginosa LESB58.
Ec-bj43	ARO:3003751	Escherichia coli nfsA mutations conferring resistance to nitrofurantoin	nitrofuran antibiotic	antibiotic target alteration	nfsA encodes the major oxygen-insesitive nitroreductase in E. coli. The first step of resistance to nitrofurazone is mutation of nfsA.
Ec-bj43	ARO:3003807	Escherichia coli acrR with mutation conferring multidrug antibiotic resistance	penam; triclosan; phenicol antibiotic; cephalosporin; tetracycline antibiotic; glycylcycline; rifamycin antibiotic; fluoroquinolone antibiotic	antibiotic efflux; antibiotic target alteration	AcrR is a repressor of the AcrAB-TolC multidrug efflux complex. AcrR mutations result in high level antibiotic resistance. The mutations associated with this model are specific to E. coli.
Ec-bj43	ARO:3003841	kdpE	aminoglycoside antibiotic	antibiotic efflux	kdpE is a transcriptional activator that is part of the two-component system KdpD/KdpE that is studied for its regulatory role in potassium transport and has been identified as an adaptive regulator involved in the virulence and intracellular survival of pathogenic bacteria. kdpE regulates a range of virulence loci through direct promoter binding.
Ec-bj43	ARO:3003889	Escherichia coli GlpT with mutation conferring resistance to fosfomycin	fosfomycin	antibiotic target alteration	Point mutations to the active importer GlpT, which is involved with the uptake of many phosphorylated sugars, confer resistance to fosfomycin by reducing import of the drug into the bacteria.
Ec-bj43	ARO:3003950	msbA	nitroimidazole antibiotic	antibiotic efflux	MsbA is a multidrug resistance transporter homolog from E. coli and belongs to a superfamily of transporters that contain an adenosine triphosphate (ATP) binding cassette (ABC) which is also called a nucleotide-binding domain (NBD). MsbA is a member of the MDR-ABC transporter group by sequence homology. MsbA transports lipid A, a major component of the bacterial outer cell membrane, and is the on…
Ec-bj43	ARO:3003952	YojI	peptide antibiotic	antibiotic efflux	YojI mediates resistance to the peptide antibiotic microcin J25 when it is expressed from a multicopy vector. YojI is capable of pumping out microcin molecules. The outer membrane protein TolC in addition to YojI is required for export of microcin J25 out of the cell. Microcin J25 is thus the first known substrate for YojI.
Ec-bj43	ARO:3004043	Escherichia coli acrA	penam; triclosan; tetracycline antibiotic; cephalosporin; glycylcycline; fluoroquinolone antibiotic; rifamycin antibiotic; phenicol antibiotic	antibiotic efflux	AcrA is a subunit of the AcrAB-TolC multidrug efflux system that in E. coli.
Ec-bj43	ARO:3004290	Escherichia coli ampC beta-lactamase	penam; cephalosporin	antibiotic inactivation	A class C ampC beta-lactamase (cephalosporinase) enzyme described in Escherichia coli shown clinically to confer resistance to penicillin-like and cephalosporin-class antibiotics.
Ec-bj43	ARO:3004446	Haemophilus influenzae PBP3 conferring resistance to beta-lactam antibiotics	carbapenem; cephalosporin; monobactam; penam; cephamycin	antibiotic target alteration	PBP3 is a penicillin-binding protein and beta-lactam resistance enzyme encoded by the ftsI gene in Haemophilus influenzae. Mutations in ftsI confer resistance to beta-lactam antibiotics.
Ec-bj44	ARO:3000027	emrA	fluoroquinolone antibiotic	antibiotic efflux	EmrA is a membrane fusion protein, providing an efflux pathway with EmrB and TolC between the inner and outer membranes of E. coli, a Gram-negative bacterium.
Ec-bj44	ARO:3000074	emrB	fluoroquinolone antibiotic	antibiotic efflux	emrB is a translocase in the emrB -TolC efflux protein in E. coli. It recognizes substrates including carbonyl cyanide m-chlorophenylhydrazone (CCCP), nalidixic acid, and thioloactomycin.
Ec-bj44	ARO:3000167	tet(C)	tetracycline antibiotic	antibiotic efflux	Tet(C) is a tetracycline efflux pump found in many species of Gram-negative bacteria. It is typically found in plasmid DNA.
Ec-bj44	ARO:3000206	emrK	tetracycline antibiotic	antibiotic efflux	emrK is a membrane fusion protein that is a homolog of EmrA. Together with the inner membrane transporter EmrY and the outer membrane channel TolC, it mediates multidrug efflux.
Ec-bj44	ARO:3000216	acrB	penam; triclosan; tetracycline antibiotic; cephalosporin; glycylcycline; fluoroquinolone antibiotic; rifamycin antibiotic; phenicol antibiotic	antibiotic efflux	Protein subunit of AcrA-AcrB-TolC multidrug efflux complex. AcrB functions as a herterotrimer which forms the inner membrane component and is primarily responsible for substrate recognition and energy transduction by acting as a drug/proton antiporter.
Ec-bj44	ARO:3000237	TolC	tetracycline antibiotic; aminocoumarin antibiotic; macrolide antibiotic; cephalosporin; rifamycin antibiotic; penam; triclosan; cephamycin; glycylcycline; fluoroquinolone antibiotic; phenicol antibiotic	antibiotic efflux	TolC is a protein subunit of many multidrug efflux complexes in Gram negative bacteria. It is an outer membrane efflux protein and is constitutively open. Regulation of efflux activity is often at its periplasmic entrance by other components of the efflux complex.
Ec-bj44	ARO:3000254	emrY	tetracycline antibiotic	antibiotic efflux	emrY is a multidrug transport that moves substrates across the inner membrane of the Gram-negative E. coli. It is a homolog of emrB.
Ec-bj44	ARO:3000263	marA	penem; tetracycline antibiotic; cephalosporin; carbapenem; penam; triclosan; cephamycin; glycylcycline; monobactam; fluoroquinolone antibiotic; phenicol antibiotic; rifamycin antibiotic	antibiotic efflux; reduced permeability to antibiotic	In the presence of antibiotic stress, E. coli overexpresses the global activator protein MarA, which besides inducing MDR efflux pump AcrAB, also down- regulates synthesis of the porin OmpF.
Ec-bj44	ARO:3000412	sul2	sulfone antibiotic; sulfonamide antibiotic	antibiotic target replacement	Sul2 is a sulfonamide resistant dihydropteroate synthase of Gram-negative bacteria, usually found on small plasmids.
Ec-bj44	ARO:3000491	acrD	aminoglycoside antibiotic	antibiotic efflux	AcrD is an aminoglycoside efflux pump expressed in E. coli. Its expression can be induced by indole, and is regulated by baeRS and cpxAR.
Ec-bj44	ARO:3000499	AcrE	penam; cephalosporin; cephamycin; fluoroquinolone antibiotic	antibiotic efflux	AcrE is a membrane fusion protein, similar to AcrA.
Ec-bj44	ARO:3000502	AcrF	penam; cephalosporin; cephamycin; fluoroquinolone antibiotic	antibiotic efflux	AcrF is a inner membrane transporter, similar to AcrB.
Ec-bj44	ARO:3000508	gadX	penam; macrolide antibiotic; fluoroquinolone antibiotic	antibiotic efflux	GadX is an AraC-family regulator that promotes mdtEF expression to confer multidrug resistance.
Ec-bj44	ARO:3000516	emrR	fluoroquinolone antibiotic	antibiotic efflux	EmrR is a negative regulator for the EmrAB-TolC multidrug efflux pump in E. coli. Mutations lead to EmrAB-TolC overexpression.
Ec-bj44	ARO:3000518	CRP	penam; macrolide antibiotic; fluoroquinolone antibiotic	antibiotic efflux	CRP is a global regulator that represses MdtEF multidrug efflux pump expression.
Ec-bj44	ARO:3000656	AcrS	penam; triclosan; tetracycline antibiotic; cephalosporin; cephamycin; glycylcycline; fluoroquinolone antibiotic; rifamycin antibiotic; phenicol antibiotic	antibiotic efflux	AcrS is a repressor of the AcrAB efflux complex and is associated with the expression of AcrEF. AcrS is believed to regulate a switch between AcrAB and AcrEF efflux.
Ec-bj44	ARO:3000676	H-NS	penam; macrolide antibiotic; cephalosporin; cephamycin; tetracycline antibiotic; fluoroquinolone antibiotic	antibiotic efflux	H-NS is a histone-like protein involved in global gene regulation in Gram-negative bacteria. It is a repressor of the membrane fusion protein genes acrE, mdtE, and emrK as well as nearby genes of many RND-type multidrug exporters.
Ec-bj44	ARO:3000792	mdtA	aminocoumarin antibiotic	antibiotic efflux	MdtA is the membrane fusion protein of the multidrug efflux complex mdtABC.
Ec-bj44	ARO:3000793	mdtB	aminocoumarin antibiotic	antibiotic efflux	MdtB is a transporter that forms a heteromultimer complex with MdtC to form a multidrug transporter. MdtBC is part of the MdtABC-TolC efflux complex.
Ec-bj44	ARO:3000794	mdtC	aminocoumarin antibiotic	antibiotic efflux	MdtC is a transporter that forms a heteromultimer complex with MdtB to form a multidrug transporter. MdtBC is part of the MdtABC-TolC efflux complex. In the absence of MdtB, MdtC can form a homomultimer complex that results in a functioning efflux complex with a narrower drug specificity. mdtC corresponds to 3 loci in Pseudomonas aeruginosa PAO1 (gene name: muxC/muxB) and 3 loci in Pseudomonas ae…
Ec-bj44	ARO:3000795	mdtE	penam; macrolide antibiotic; fluoroquinolone antibiotic	antibiotic efflux	MdtE is the membrane fusion protein of the MdtEF multidrug efflux complex. It shares 70% sequence similarity with AcrA.
Ec-bj44	ARO:3000796	mdtF	penam; macrolide antibiotic; fluoroquinolone antibiotic	antibiotic efflux	MdtF is the multidrug inner membrane transporter for the MdtEF-TolC efflux complex.
Ec-bj44	ARO:3000828	baeR	aminocoumarin antibiotic; aminoglycoside antibiotic	antibiotic efflux	BaeR is a response regulator that promotes the expression of MdtABC and AcrD efflux complexes.
Ec-bj44	ARO:3000829	baeS	aminocoumarin antibiotic; aminoglycoside antibiotic	antibiotic efflux	BaeS is a sensor kinase in the BaeSR regulatory system. While it phosphorylates BaeR to increase its activity, BaeS is not necessary for overexpressed BaeR to confer resistance.
Ec-bj44	ARO:3000830	cpxA	aminocoumarin antibiotic; aminoglycoside antibiotic	antibiotic efflux	CpxA is a membrane-localized sensor kinase that is activated by envelope stress. It starts a kinase cascade that activates CpxR, which promotes efflux complex expression.
Ec-bj44	ARO:3000832	evgA	penam; macrolide antibiotic; tetracycline antibiotic; fluoroquinolone antibiotic	antibiotic efflux	EvgA, when phosphorylated, is a positive regulator for efflux protein complexes emrKY and mdtEF. While usually phosphorylated in a EvgS dependent manner, it can be phosphorylated in the absence of EvgS when overexpressed.
Ec-bj44	ARO:3000833	evgS	penam; macrolide antibiotic; tetracycline antibiotic; fluoroquinolone antibiotic	antibiotic efflux	EvgS is a sensor protein that phosphorylates the regulatory protein EvgA. evgS corresponds to 1 locus in Pseudomonas aeruginosa PAO1 and 1 locus in Pseudomonas aeruginosa LESB58.
Ec-bj44	ARO:3000873	TEM-1	penam; penem; cephalosporin; monobactam	antibiotic inactivation	TEM-1 is a broad-spectrum beta-lactamase found in many Gram-negative bacteria. Confers resistance to penicillins and first generation cephalosphorins.
Ec-bj44	ARO:3001214	mdtM	acridine dye; nucleoside antibiotic; fluoroquinolone antibiotic; lincosamide antibiotic; phenicol antibiotic	antibiotic efflux	Multidrug resistance protein MdtM
Ec-bj44	ARO:3001216	mdtH	fluoroquinolone antibiotic	antibiotic efflux	Multidrug resistance protein MdtH
Ec-bj44	ARO:3001328	Escherichia coli mdfA	benzalkonium chloride; tetracycline antibiotic; rhodamine	antibiotic efflux	Multidrug efflux pump in E. coli. This multidrug efflux system was originally identified as the Cmr/CmlA chloramphenicol exporter.
Ec-bj44	ARO:3001329	mdtG	fosfomycin	antibiotic efflux	The MdtG protein, also named YceE, appears to be a member of the major facilitator superfamily of transporters, and it has been reported, when overexpressed, to increase fosfomycin and deoxycholate resistances. mdtG is a member of the marA-soxS-rob regulon.
Ec-bj44	ARO:3002601	aadA	aminoglycoside antibiotic	antibiotic inactivation	ANT(3'')-Ia is an aminoglycoside nucleotidyltransferase gene encoded by plasmids, transposons, integrons in Enterobacteriaceae, A. baumannii, P. aeruginosa and Vibrio cholerae
Ec-bj44	ARO:3002602	aadA2	aminoglycoside antibiotic	antibiotic inactivation	aadA2 is an aminoglycoside nucleotidyltransferase gene encoded by plasmids and integrons in K. pneumoniae, Salmonella spp., Corynebacterium glutamicum, C. freundii and Aeromonas spp.
Ec-bj44	ARO:3002641	APH(3')-Ia	aminoglycoside antibiotic	antibiotic inactivation	APH(3')-Ia is a transposon-encoded aminoglycoside phosphotransferase in E. coli and S. enterica. It is identical at the protein sequence to APH(3')-Ic, an aminoglycoside phosphotransferase encoded by plasmids, transposons and genomic islands in K. pneumoniae, A. baumannii, S. marcescens, Corynebacterium spp., Photobacterium spp. and Citrobacter spp.
Ec-bj44	ARO:3002696	cmlA6	phenicol antibiotic	antibiotic efflux	cmlA6 is a plasmid-encoded chloramphenicol exporter that is found in Pseudomonas aeruginosa
Ec-bj44	ARO:3002705	floR	phenicol antibiotic	antibiotic efflux	floR is a plasmid or chromosome-encoded chloramphenicol exporter that is found in Bordetella bronchiseptica, Escherichia coli, Klebsiella pneumoniae,Salmonella typhimurium DT104 and Vibrio cholerae
Ec-bj44	ARO:3002790	QnrS1	fluoroquinolone antibiotic	antibiotic target protection	QnrS1 is a plasmid-mediated quinolone resistance protein found in Shigella flexneri
Ec-bj44	ARO:3002831	vgaC	pleuromutilin antibiotic; streptogramin antibiotic	antibiotic target protection	vgaC is an ABC-F subfamily protein expressed in staphylococci that confers resistance to streptogramin A antibiotics and related compounds. It is associated with plasmid DNA.
Ec-bj44	ARO:3002858	dfrA12	diaminopyrimidine antibiotic	antibiotic target replacement	dfrA12 is an integron-encoded dihydrofolate reductase found in Vibrio cholerae
Ec-bj44	ARO:3002986	bacA	peptide antibiotic	antibiotic target alteration	The bacA gene product (BacA) recycles undecaprenyl pyrophosphate during cell wall biosynthesis which confers resistance to bacitracin.
Ec-bj44	ARO:3003378	Escherichia coli marR mutant conferring antibiotic resistance	penam; triclosan; phenicol antibiotic; cephalosporin; tetracycline antibiotic; glycylcycline; rifamycin antibiotic; fluoroquinolone antibiotic	antibiotic efflux; antibiotic target alteration	MarR is a repressor of the mar operon marRAB, thus regulating the expression of marA, the activator of multidrug efflux pump AcrAB.
Ec-bj44	ARO:3003381	Escherichia coli soxR with mutation conferring antibiotic resistance	tetracycline antibiotic; cephalosporin; penam; triclosan; glycylcycline; fluoroquinolone antibiotic; phenicol antibiotic; rifamycin antibiotic	antibiotic target alteration; antibiotic efflux	SoxR is a sensory protein that upregulates soxS expression in the presence of redox-cycling drugs. This stress response leads to the expression many multidrug efflux pumps.
Ec-bj44	ARO:3003511	Escherichia coli soxS with mutation conferring antibiotic resistance	penem; tetracycline antibiotic; cephalosporin; carbapenem; penam; triclosan; cephamycin; glycylcycline; monobactam; fluoroquinolone antibiotic; phenicol antibiotic; rifamycin antibiotic	antibiotic target alteration; antibiotic efflux; reduced permeability to antibiotic	SoxS is a global regulator that up-regulates the expression of AcrAB efflux genes. It also reduces OmpF expression to decrease cell membrane permeability.
Ec-bj44	ARO:3003548	mdtN	acridine dye; nucleoside antibiotic	antibiotic efflux	Multidrug resistance efflux pump. Could be involved in resistance to puromycin, acriflavine and tetraphenylarsonium chloride.
Ec-bj44	ARO:3003549	mdtO	acridine dye; nucleoside antibiotic	antibiotic efflux	Multidrug resistance efflux pump. Could be involved in resistance to puromycin, acriflavine and tetraphenylarsonium chloride
Ec-bj44	ARO:3003550	mdtP	acridine dye; nucleoside antibiotic	antibiotic efflux	Multidrug resistance efflux pump. Could be involved in resistance to puromycin, acriflavine and tetraphenylarsonium chloride
Ec-bj44	ARO:3003576	eptA	peptide antibiotic	antibiotic target alteration	PmrC mediates the modification of Lipid A by the addition of 4-amino-4-deoxy-L-arabinose (L-Ara4N) and phosphoethanolamine, resulting in a less negative cell membrane and decreased binding of polymyxin B.
Ec-bj44	ARO:3003578	PmrF	peptide antibiotic	antibiotic target alteration	PmrF is required for the synthesis and transfer of 4-amino-4-deoxy-L-arabinose (Ara4N) to Lipid A, which allows gram-negative bacteria to resist the antimicrobial activity of cationic antimicrobial peptides and antibiotics such as polymyxin. pmrF corresponds to 1 locus in Pseudomonas aeruginosa PAO1 and 1 locus in Pseudomonas aeruginosa LESB58.
Ec-bj44	ARO:3003751	Escherichia coli nfsA mutations conferring resistance to nitrofurantoin	nitrofuran antibiotic	antibiotic target alteration	nfsA encodes the major oxygen-insesitive nitroreductase in E. coli. The first step of resistance to nitrofurazone is mutation of nfsA.
Ec-bj44	ARO:3003807	Escherichia coli acrR with mutation conferring multidrug antibiotic resistance	penam; triclosan; phenicol antibiotic; cephalosporin; tetracycline antibiotic; glycylcycline; rifamycin antibiotic; fluoroquinolone antibiotic	antibiotic efflux; antibiotic target alteration	AcrR is a repressor of the AcrAB-TolC multidrug efflux complex. AcrR mutations result in high level antibiotic resistance. The mutations associated with this model are specific to E. coli.
Ec-bj44	ARO:3003836	qacH	fluoroquinolone antibiotic	antibiotic efflux	qacH is a subunit of the qac multidrug efflux pump in Vibrio cholerae
Ec-bj44	ARO:3003841	kdpE	aminoglycoside antibiotic	antibiotic efflux	kdpE is a transcriptional activator that is part of the two-component system KdpD/KdpE that is studied for its regulatory role in potassium transport and has been identified as an adaptive regulator involved in the virulence and intracellular survival of pathogenic bacteria. kdpE regulates a range of virulence loci through direct promoter binding.
Ec-bj44	ARO:3003889	Escherichia coli GlpT with mutation conferring resistance to fosfomycin	fosfomycin	antibiotic target alteration	Point mutations to the active importer GlpT, which is involved with the uptake of many phosphorylated sugars, confer resistance to fosfomycin by reducing import of the drug into the bacteria.
Ec-bj44	ARO:3003950	msbA	nitroimidazole antibiotic	antibiotic efflux	MsbA is a multidrug resistance transporter homolog from E. coli and belongs to a superfamily of transporters that contain an adenosine triphosphate (ATP) binding cassette (ABC) which is also called a nucleotide-binding domain (NBD). MsbA is a member of the MDR-ABC transporter group by sequence homology. MsbA transports lipid A, a major component of the bacterial outer cell membrane, and is the on…
Ec-bj44	ARO:3003952	YojI	peptide antibiotic	antibiotic efflux	YojI mediates resistance to the peptide antibiotic microcin J25 when it is expressed from a multicopy vector. YojI is capable of pumping out microcin molecules. The outer membrane protein TolC in addition to YojI is required for export of microcin J25 out of the cell. Microcin J25 is thus the first known substrate for YojI.
Ec-bj44	ARO:3004043	Escherichia coli acrA	penam; triclosan; tetracycline antibiotic; cephalosporin; glycylcycline; fluoroquinolone antibiotic; rifamycin antibiotic; phenicol antibiotic	antibiotic efflux	AcrA is a subunit of the AcrAB-TolC multidrug efflux system that in E. coli.
Ec-bj44	ARO:3004290	Escherichia coli ampC beta-lactamase	penam; cephalosporin	antibiotic inactivation	A class C ampC beta-lactamase (cephalosporinase) enzyme described in Escherichia coli shown clinically to confer resistance to penicillin-like and cephalosporin-class antibiotics.
Ec-bj44	ARO:3004442	tet(W/N/W)	tetracycline antibiotic	antibiotic target protection	tet(W/N/W) is a mosaic tetracycline resistance gene and ribosomal protection protein.
Ec-bj44	ARO:3004446	Haemophilus influenzae PBP3 conferring resistance to beta-lactam antibiotics	carbapenem; cephalosporin; monobactam; penam; cephamycin	antibiotic target alteration	PBP3 is a penicillin-binding protein and beta-lactam resistance enzyme encoded by the ftsI gene in Haemophilus influenzae. Mutations in ftsI confer resistance to beta-lactam antibiotics.
Ec-bj45	ARO:3000027	emrA	fluoroquinolone antibiotic	antibiotic efflux	EmrA is a membrane fusion protein, providing an efflux pathway with EmrB and TolC between the inner and outer membranes of E. coli, a Gram-negative bacterium.
Ec-bj45	ARO:3000074	emrB	fluoroquinolone antibiotic	antibiotic efflux	emrB is a translocase in the emrB -TolC efflux protein in E. coli. It recognizes substrates including carbonyl cyanide m-chlorophenylhydrazone (CCCP), nalidixic acid, and thioloactomycin.
Ec-bj45	ARO:3000167	tet(C)	tetracycline antibiotic	antibiotic efflux	Tet(C) is a tetracycline efflux pump found in many species of Gram-negative bacteria. It is typically found in plasmid DNA.
Ec-bj45	ARO:3000206	emrK	tetracycline antibiotic	antibiotic efflux	emrK is a membrane fusion protein that is a homolog of EmrA. Together with the inner membrane transporter EmrY and the outer membrane channel TolC, it mediates multidrug efflux.
Ec-bj45	ARO:3000216	acrB	penam; triclosan; tetracycline antibiotic; cephalosporin; glycylcycline; fluoroquinolone antibiotic; rifamycin antibiotic; phenicol antibiotic	antibiotic efflux	Protein subunit of AcrA-AcrB-TolC multidrug efflux complex. AcrB functions as a herterotrimer which forms the inner membrane component and is primarily responsible for substrate recognition and energy transduction by acting as a drug/proton antiporter.
Ec-bj45	ARO:3000237	TolC	tetracycline antibiotic; aminocoumarin antibiotic; macrolide antibiotic; cephalosporin; rifamycin antibiotic; penam; triclosan; cephamycin; glycylcycline; fluoroquinolone antibiotic; phenicol antibiotic	antibiotic efflux	TolC is a protein subunit of many multidrug efflux complexes in Gram negative bacteria. It is an outer membrane efflux protein and is constitutively open. Regulation of efflux activity is often at its periplasmic entrance by other components of the efflux complex.
Ec-bj45	ARO:3000254	emrY	tetracycline antibiotic	antibiotic efflux	emrY is a multidrug transport that moves substrates across the inner membrane of the Gram-negative E. coli. It is a homolog of emrB.
Ec-bj45	ARO:3000263	marA	penem; tetracycline antibiotic; cephalosporin; carbapenem; penam; triclosan; cephamycin; glycylcycline; monobactam; fluoroquinolone antibiotic; phenicol antibiotic; rifamycin antibiotic	antibiotic efflux; reduced permeability to antibiotic	In the presence of antibiotic stress, E. coli overexpresses the global activator protein MarA, which besides inducing MDR efflux pump AcrAB, also down- regulates synthesis of the porin OmpF.
Ec-bj45	ARO:3000413	sul3	sulfone antibiotic; sulfonamide antibiotic	antibiotic target replacement	Sul3 is a sulfonamide resistant dihydropteroate synthase similar to Sul1 and Sul2. Its resistance gene was found encoded in E. coli plasmid DNA of sulfonamide resistant isolates.
Ec-bj45	ARO:3000491	acrD	aminoglycoside antibiotic	antibiotic efflux	AcrD is an aminoglycoside efflux pump expressed in E. coli. Its expression can be induced by indole, and is regulated by baeRS and cpxAR.
Ec-bj45	ARO:3000499	AcrE	penam; cephalosporin; cephamycin; fluoroquinolone antibiotic	antibiotic efflux	AcrE is a membrane fusion protein, similar to AcrA.
Ec-bj45	ARO:3000502	AcrF	penam; cephalosporin; cephamycin; fluoroquinolone antibiotic	antibiotic efflux	AcrF is a inner membrane transporter, similar to AcrB.
Ec-bj45	ARO:3000508	gadX	penam; macrolide antibiotic; fluoroquinolone antibiotic	antibiotic efflux	GadX is an AraC-family regulator that promotes mdtEF expression to confer multidrug resistance.
Ec-bj45	ARO:3000516	emrR	fluoroquinolone antibiotic	antibiotic efflux	EmrR is a negative regulator for the EmrAB-TolC multidrug efflux pump in E. coli. Mutations lead to EmrAB-TolC overexpression.
Ec-bj45	ARO:3000518	CRP	penam; macrolide antibiotic; fluoroquinolone antibiotic	antibiotic efflux	CRP is a global regulator that represses MdtEF multidrug efflux pump expression.
Ec-bj45	ARO:3000656	AcrS	penam; triclosan; tetracycline antibiotic; cephalosporin; cephamycin; glycylcycline; fluoroquinolone antibiotic; rifamycin antibiotic; phenicol antibiotic	antibiotic efflux	AcrS is a repressor of the AcrAB efflux complex and is associated with the expression of AcrEF. AcrS is believed to regulate a switch between AcrAB and AcrEF efflux.
Ec-bj45	ARO:3000676	H-NS	penam; macrolide antibiotic; cephalosporin; cephamycin; tetracycline antibiotic; fluoroquinolone antibiotic	antibiotic efflux	H-NS is a histone-like protein involved in global gene regulation in Gram-negative bacteria. It is a repressor of the membrane fusion protein genes acrE, mdtE, and emrK as well as nearby genes of many RND-type multidrug exporters.
Ec-bj45	ARO:3000792	mdtA	aminocoumarin antibiotic	antibiotic efflux	MdtA is the membrane fusion protein of the multidrug efflux complex mdtABC.
Ec-bj45	ARO:3000793	mdtB	aminocoumarin antibiotic	antibiotic efflux	MdtB is a transporter that forms a heteromultimer complex with MdtC to form a multidrug transporter. MdtBC is part of the MdtABC-TolC efflux complex.
Ec-bj45	ARO:3000794	mdtC	aminocoumarin antibiotic	antibiotic efflux	MdtC is a transporter that forms a heteromultimer complex with MdtB to form a multidrug transporter. MdtBC is part of the MdtABC-TolC efflux complex. In the absence of MdtB, MdtC can form a homomultimer complex that results in a functioning efflux complex with a narrower drug specificity. mdtC corresponds to 3 loci in Pseudomonas aeruginosa PAO1 (gene name: muxC/muxB) and 3 loci in Pseudomonas ae…
Ec-bj45	ARO:3000795	mdtE	penam; macrolide antibiotic; fluoroquinolone antibiotic	antibiotic efflux	MdtE is the membrane fusion protein of the MdtEF multidrug efflux complex. It shares 70% sequence similarity with AcrA.
Ec-bj45	ARO:3000796	mdtF	penam; macrolide antibiotic; fluoroquinolone antibiotic	antibiotic efflux	MdtF is the multidrug inner membrane transporter for the MdtEF-TolC efflux complex.
Ec-bj45	ARO:3000828	baeR	aminocoumarin antibiotic; aminoglycoside antibiotic	antibiotic efflux	BaeR is a response regulator that promotes the expression of MdtABC and AcrD efflux complexes.
Ec-bj45	ARO:3000829	baeS	aminocoumarin antibiotic; aminoglycoside antibiotic	antibiotic efflux	BaeS is a sensor kinase in the BaeSR regulatory system. While it phosphorylates BaeR to increase its activity, BaeS is not necessary for overexpressed BaeR to confer resistance.
Ec-bj45	ARO:3000830	cpxA	aminocoumarin antibiotic; aminoglycoside antibiotic	antibiotic efflux	CpxA is a membrane-localized sensor kinase that is activated by envelope stress. It starts a kinase cascade that activates CpxR, which promotes efflux complex expression.
Ec-bj45	ARO:3000832	evgA	penam; macrolide antibiotic; tetracycline antibiotic; fluoroquinolone antibiotic	antibiotic efflux	EvgA, when phosphorylated, is a positive regulator for efflux protein complexes emrKY and mdtEF. While usually phosphorylated in a EvgS dependent manner, it can be phosphorylated in the absence of EvgS when overexpressed.
Ec-bj45	ARO:3000833	evgS	penam; macrolide antibiotic; tetracycline antibiotic; fluoroquinolone antibiotic	antibiotic efflux	EvgS is a sensor protein that phosphorylates the regulatory protein EvgA. evgS corresponds to 1 locus in Pseudomonas aeruginosa PAO1 and 1 locus in Pseudomonas aeruginosa LESB58.
Ec-bj45	ARO:3001041	TEM-176	penam; penem; cephalosporin; monobactam	antibiotic inactivation	TEM-176 is a beta-lactamase.
Ec-bj45	ARO:3001214	mdtM	acridine dye; nucleoside antibiotic; fluoroquinolone antibiotic; lincosamide antibiotic; phenicol antibiotic	antibiotic efflux	Multidrug resistance protein MdtM
Ec-bj45	ARO:3001216	mdtH	fluoroquinolone antibiotic	antibiotic efflux	Multidrug resistance protein MdtH
Ec-bj45	ARO:3001328	Escherichia coli mdfA	benzalkonium chloride; tetracycline antibiotic; rhodamine	antibiotic efflux	Multidrug efflux pump in E. coli. This multidrug efflux system was originally identified as the Cmr/CmlA chloramphenicol exporter.
Ec-bj45	ARO:3001329	mdtG	fosfomycin	antibiotic efflux	The MdtG protein, also named YceE, appears to be a member of the major facilitator superfamily of transporters, and it has been reported, when overexpressed, to increase fosfomycin and deoxycholate resistances. mdtG is a member of the marA-soxS-rob regulon.
Ec-bj45	ARO:3002602	aadA2	aminoglycoside antibiotic	antibiotic inactivation	aadA2 is an aminoglycoside nucleotidyltransferase gene encoded by plasmids and integrons in K. pneumoniae, Salmonella spp., Corynebacterium glutamicum, C. freundii and Aeromonas spp.
Ec-bj45	ARO:3002641	APH(3')-Ia	aminoglycoside antibiotic	antibiotic inactivation	APH(3')-Ia is a transposon-encoded aminoglycoside phosphotransferase in E. coli and S. enterica. It is identical at the protein sequence to APH(3')-Ic, an aminoglycoside phosphotransferase encoded by plasmids, transposons and genomic islands in K. pneumoniae, A. baumannii, S. marcescens, Corynebacterium spp., Photobacterium spp. and Citrobacter spp.
Ec-bj45	ARO:3002705	floR	phenicol antibiotic	antibiotic efflux	floR is a plasmid or chromosome-encoded chloramphenicol exporter that is found in Bordetella bronchiseptica, Escherichia coli, Klebsiella pneumoniae,Salmonella typhimurium DT104 and Vibrio cholerae
Ec-bj45	ARO:3002790	QnrS1	fluoroquinolone antibiotic	antibiotic target protection	QnrS1 is a plasmid-mediated quinolone resistance protein found in Shigella flexneri
Ec-bj45	ARO:3002858	dfrA12	diaminopyrimidine antibiotic	antibiotic target replacement	dfrA12 is an integron-encoded dihydrofolate reductase found in Vibrio cholerae
Ec-bj45	ARO:3002986	bacA	peptide antibiotic	antibiotic target alteration	The bacA gene product (BacA) recycles undecaprenyl pyrophosphate during cell wall biosynthesis which confers resistance to bacitracin.
Ec-bj45	ARO:3003107	mef(B)	macrolide antibiotic	antibiotic efflux	mef(B) is a macrolide efflux gene located in the vicinity of sul3 in Escherichia coli. There is also a mefB found in Streptococcus agalactiae that confers resistance to macrolides.
Ec-bj45	ARO:3003369	Escherichia coli EF-Tu mutants conferring resistance to Pulvomycin	elfamycin antibiotic	antibiotic target alteration	Sequence variants of Escherichia coli elongation factor Tu that confer resistance to Pulvomycin
Ec-bj45	ARO:3003378	Escherichia coli marR mutant conferring antibiotic resistance	penam; triclosan; phenicol antibiotic; cephalosporin; tetracycline antibiotic; glycylcycline; rifamycin antibiotic; fluoroquinolone antibiotic	antibiotic efflux; antibiotic target alteration	MarR is a repressor of the mar operon marRAB, thus regulating the expression of marA, the activator of multidrug efflux pump AcrAB.
Ec-bj45	ARO:3003381	Escherichia coli soxR with mutation conferring antibiotic resistance	tetracycline antibiotic; cephalosporin; penam; triclosan; glycylcycline; fluoroquinolone antibiotic; phenicol antibiotic; rifamycin antibiotic	antibiotic target alteration; antibiotic efflux	SoxR is a sensory protein that upregulates soxS expression in the presence of redox-cycling drugs. This stress response leads to the expression many multidrug efflux pumps.
Ec-bj45	ARO:3003511	Escherichia coli soxS with mutation conferring antibiotic resistance	penem; tetracycline antibiotic; cephalosporin; carbapenem; penam; triclosan; cephamycin; glycylcycline; monobactam; fluoroquinolone antibiotic; phenicol antibiotic; rifamycin antibiotic	antibiotic target alteration; antibiotic efflux; reduced permeability to antibiotic	SoxS is a global regulator that up-regulates the expression of AcrAB efflux genes. It also reduces OmpF expression to decrease cell membrane permeability.
Ec-bj45	ARO:3003548	mdtN	acridine dye; nucleoside antibiotic	antibiotic efflux	Multidrug resistance efflux pump. Could be involved in resistance to puromycin, acriflavine and tetraphenylarsonium chloride.
Ec-bj45	ARO:3003549	mdtO	acridine dye; nucleoside antibiotic	antibiotic efflux	Multidrug resistance efflux pump. Could be involved in resistance to puromycin, acriflavine and tetraphenylarsonium chloride
Ec-bj45	ARO:3003550	mdtP	acridine dye; nucleoside antibiotic	antibiotic efflux	Multidrug resistance efflux pump. Could be involved in resistance to puromycin, acriflavine and tetraphenylarsonium chloride
Ec-bj45	ARO:3003576	eptA	peptide antibiotic	antibiotic target alteration	PmrC mediates the modification of Lipid A by the addition of 4-amino-4-deoxy-L-arabinose (L-Ara4N) and phosphoethanolamine, resulting in a less negative cell membrane and decreased binding of polymyxin B.
Ec-bj45	ARO:3003577	ugd	peptide antibiotic	antibiotic target alteration	PmrE is required for the synthesis and transfer of 4-amino-4-deoxy-L-arabinose (Ara4N) to Lipid A, which allows gram-negative bacteria to resist the antimicrobial activity of cationic antimicrobial peptides and antibiotics such as polymyxin
Ec-bj45	ARO:3003578	PmrF	peptide antibiotic	antibiotic target alteration	PmrF is required for the synthesis and transfer of 4-amino-4-deoxy-L-arabinose (Ara4N) to Lipid A, which allows gram-negative bacteria to resist the antimicrobial activity of cationic antimicrobial peptides and antibiotics such as polymyxin. pmrF corresponds to 1 locus in Pseudomonas aeruginosa PAO1 and 1 locus in Pseudomonas aeruginosa LESB58.
Ec-bj45	ARO:3003751	Escherichia coli nfsA mutations conferring resistance to nitrofurantoin	nitrofuran antibiotic	antibiotic target alteration	nfsA encodes the major oxygen-insesitive nitroreductase in E. coli. The first step of resistance to nitrofurazone is mutation of nfsA.
Ec-bj45	ARO:3003807	Escherichia coli acrR with mutation conferring multidrug antibiotic resistance	penam; triclosan; phenicol antibiotic; cephalosporin; tetracycline antibiotic; glycylcycline; rifamycin antibiotic; fluoroquinolone antibiotic	antibiotic efflux; antibiotic target alteration	AcrR is a repressor of the AcrAB-TolC multidrug efflux complex. AcrR mutations result in high level antibiotic resistance. The mutations associated with this model are specific to E. coli.
Ec-bj45	ARO:3003838	gadW	penam; macrolide antibiotic; fluoroquinolone antibiotic	antibiotic efflux	GadW is an AraC-family regulator that promotes mdtEF expression to confer multidrug resistance. GadW inhibits GadX-dependent activation. GadW clearly represses gadX and, in situations where GadX is missing, activates gadA and gadBC.
Ec-bj45	ARO:3003841	kdpE	aminoglycoside antibiotic	antibiotic efflux	kdpE is a transcriptional activator that is part of the two-component system KdpD/KdpE that is studied for its regulatory role in potassium transport and has been identified as an adaptive regulator involved in the virulence and intracellular survival of pathogenic bacteria. kdpE regulates a range of virulence loci through direct promoter binding.
Ec-bj45	ARO:3003889	Escherichia coli GlpT with mutation conferring resistance to fosfomycin	fosfomycin	antibiotic target alteration	Point mutations to the active importer GlpT, which is involved with the uptake of many phosphorylated sugars, confer resistance to fosfomycin by reducing import of the drug into the bacteria.
Ec-bj45	ARO:3003950	msbA	nitroimidazole antibiotic	antibiotic efflux	MsbA is a multidrug resistance transporter homolog from E. coli and belongs to a superfamily of transporters that contain an adenosine triphosphate (ATP) binding cassette (ABC) which is also called a nucleotide-binding domain (NBD). MsbA is a member of the MDR-ABC transporter group by sequence homology. MsbA transports lipid A, a major component of the bacterial outer cell membrane, and is the on…
Ec-bj45	ARO:3003952	YojI	peptide antibiotic	antibiotic efflux	YojI mediates resistance to the peptide antibiotic microcin J25 when it is expressed from a multicopy vector. YojI is capable of pumping out microcin molecules. The outer membrane protein TolC in addition to YojI is required for export of microcin J25 out of the cell. Microcin J25 is thus the first known substrate for YojI.
Ec-bj45	ARO:3004039	Escherichia coli emrE	macrolide antibiotic	antibiotic efflux	Member of the small MDR (multidrug resistance) family of transporters; in Escherichia coli this protein provides resistance against a number of positively charged compounds including ethidium bromide and erythromycin; proton-dependent secondary transporter which exchanges protons for compound translocation
Ec-bj45	ARO:3004043	Escherichia coli acrA	penam; triclosan; tetracycline antibiotic; cephalosporin; glycylcycline; fluoroquinolone antibiotic; rifamycin antibiotic; phenicol antibiotic	antibiotic efflux	AcrA is a subunit of the AcrAB-TolC multidrug efflux system that in E. coli.
Ec-bj45	ARO:3004290	Escherichia coli ampC beta-lactamase	penam; cephalosporin	antibiotic inactivation	A class C ampC beta-lactamase (cephalosporinase) enzyme described in Escherichia coli shown clinically to confer resistance to penicillin-like and cephalosporin-class antibiotics.
Ec-bj45	ARO:3004446	Haemophilus influenzae PBP3 conferring resistance to beta-lactam antibiotics	carbapenem; cephalosporin; monobactam; penam; cephamycin	antibiotic target alteration	PBP3 is a penicillin-binding protein and beta-lactam resistance enzyme encoded by the ftsI gene in Haemophilus influenzae. Mutations in ftsI confer resistance to beta-lactam antibiotics.
Ec-cq63	ARO:3000027	emrA	fluoroquinolone antibiotic	antibiotic efflux	EmrA is a membrane fusion protein, providing an efflux pathway with EmrB and TolC between the inner and outer membranes of E. coli, a Gram-negative bacterium.
Ec-cq63	ARO:3000074	emrB	fluoroquinolone antibiotic	antibiotic efflux	emrB is a translocase in the emrB -TolC efflux protein in E. coli. It recognizes substrates including carbonyl cyanide m-chlorophenylhydrazone (CCCP), nalidixic acid, and thioloactomycin.
Ec-cq63	ARO:3000167	tet(C)	tetracycline antibiotic	antibiotic efflux	Tet(C) is a tetracycline efflux pump found in many species of Gram-negative bacteria. It is typically found in plasmid DNA.
Ec-cq63	ARO:3000216	acrB	penam; triclosan; tetracycline antibiotic; cephalosporin; glycylcycline; fluoroquinolone antibiotic; rifamycin antibiotic; phenicol antibiotic	antibiotic efflux	Protein subunit of AcrA-AcrB-TolC multidrug efflux complex. AcrB functions as a herterotrimer which forms the inner membrane component and is primarily responsible for substrate recognition and energy transduction by acting as a drug/proton antiporter.
Ec-cq63	ARO:3000237	TolC	tetracycline antibiotic; aminocoumarin antibiotic; macrolide antibiotic; cephalosporin; rifamycin antibiotic; penam; triclosan; cephamycin; glycylcycline; fluoroquinolone antibiotic; phenicol antibiotic	antibiotic efflux	TolC is a protein subunit of many multidrug efflux complexes in Gram negative bacteria. It is an outer membrane efflux protein and is constitutively open. Regulation of efflux activity is often at its periplasmic entrance by other components of the efflux complex.
Ec-cq63	ARO:3000263	marA	penem; tetracycline antibiotic; cephalosporin; carbapenem; penam; triclosan; cephamycin; glycylcycline; monobactam; fluoroquinolone antibiotic; phenicol antibiotic; rifamycin antibiotic	antibiotic efflux; reduced permeability to antibiotic	In the presence of antibiotic stress, E. coli overexpresses the global activator protein MarA, which besides inducing MDR efflux pump AcrAB, also down- regulates synthesis of the porin OmpF.
Ec-cq63	ARO:3000413	sul3	sulfone antibiotic; sulfonamide antibiotic	antibiotic target replacement	Sul3 is a sulfonamide resistant dihydropteroate synthase similar to Sul1 and Sul2. Its resistance gene was found encoded in E. coli plasmid DNA of sulfonamide resistant isolates.
Ec-cq63	ARO:3000491	acrD	aminoglycoside antibiotic	antibiotic efflux	AcrD is an aminoglycoside efflux pump expressed in E. coli. Its expression can be induced by indole, and is regulated by baeRS and cpxAR.
Ec-cq63	ARO:3000499	AcrE	penam; cephalosporin; cephamycin; fluoroquinolone antibiotic	antibiotic efflux	AcrE is a membrane fusion protein, similar to AcrA.
Ec-cq63	ARO:3000508	gadX	penam; macrolide antibiotic; fluoroquinolone antibiotic	antibiotic efflux	GadX is an AraC-family regulator that promotes mdtEF expression to confer multidrug resistance.
Ec-cq63	ARO:3000516	emrR	fluoroquinolone antibiotic	antibiotic efflux	EmrR is a negative regulator for the EmrAB-TolC multidrug efflux pump in E. coli. Mutations lead to EmrAB-TolC overexpression.
Ec-cq63	ARO:3000518	CRP	penam; macrolide antibiotic; fluoroquinolone antibiotic	antibiotic efflux	CRP is a global regulator that represses MdtEF multidrug efflux pump expression.
Ec-cq63	ARO:3000656	AcrS	penam; triclosan; tetracycline antibiotic; cephalosporin; cephamycin; glycylcycline; fluoroquinolone antibiotic; rifamycin antibiotic; phenicol antibiotic	antibiotic efflux	AcrS is a repressor of the AcrAB efflux complex and is associated with the expression of AcrEF. AcrS is believed to regulate a switch between AcrAB and AcrEF efflux.
Ec-cq63	ARO:3000676	H-NS	penam; macrolide antibiotic; cephalosporin; cephamycin; tetracycline antibiotic; fluoroquinolone antibiotic	antibiotic efflux	H-NS is a histone-like protein involved in global gene regulation in Gram-negative bacteria. It is a repressor of the membrane fusion protein genes acrE, mdtE, and emrK as well as nearby genes of many RND-type multidrug exporters.
Ec-cq63	ARO:3000792	mdtA	aminocoumarin antibiotic	antibiotic efflux	MdtA is the membrane fusion protein of the multidrug efflux complex mdtABC.
Ec-cq63	ARO:3000793	mdtB	aminocoumarin antibiotic	antibiotic efflux	MdtB is a transporter that forms a heteromultimer complex with MdtC to form a multidrug transporter. MdtBC is part of the MdtABC-TolC efflux complex.
Ec-cq63	ARO:3000794	mdtC	aminocoumarin antibiotic	antibiotic efflux	MdtC is a transporter that forms a heteromultimer complex with MdtB to form a multidrug transporter. MdtBC is part of the MdtABC-TolC efflux complex. In the absence of MdtB, MdtC can form a homomultimer complex that results in a functioning efflux complex with a narrower drug specificity. mdtC corresponds to 3 loci in Pseudomonas aeruginosa PAO1 (gene name: muxC/muxB) and 3 loci in Pseudomonas ae…
Ec-cq63	ARO:3000795	mdtE	penam; macrolide antibiotic; fluoroquinolone antibiotic	antibiotic efflux	MdtE is the membrane fusion protein of the MdtEF multidrug efflux complex. It shares 70% sequence similarity with AcrA.
Ec-cq63	ARO:3000796	mdtF	penam; macrolide antibiotic; fluoroquinolone antibiotic	antibiotic efflux	MdtF is the multidrug inner membrane transporter for the MdtEF-TolC efflux complex.
Ec-cq63	ARO:3000828	baeR	aminocoumarin antibiotic; aminoglycoside antibiotic	antibiotic efflux	BaeR is a response regulator that promotes the expression of MdtABC and AcrD efflux complexes.
Ec-cq63	ARO:3000829	baeS	aminocoumarin antibiotic; aminoglycoside antibiotic	antibiotic efflux	BaeS is a sensor kinase in the BaeSR regulatory system. While it phosphorylates BaeR to increase its activity, BaeS is not necessary for overexpressed BaeR to confer resistance.
Ec-cq63	ARO:3000830	cpxA	aminocoumarin antibiotic; aminoglycoside antibiotic	antibiotic efflux	CpxA is a membrane-localized sensor kinase that is activated by envelope stress. It starts a kinase cascade that activates CpxR, which promotes efflux complex expression.
Ec-cq63	ARO:3000873	TEM-1	penam; penem; cephalosporin; monobactam	antibiotic inactivation	TEM-1 is a broad-spectrum beta-lactamase found in many Gram-negative bacteria. Confers resistance to penicillins and first generation cephalosphorins.
Ec-cq63	ARO:3001214	mdtM	acridine dye; nucleoside antibiotic; fluoroquinolone antibiotic; lincosamide antibiotic; phenicol antibiotic	antibiotic efflux	Multidrug resistance protein MdtM
Ec-cq63	ARO:3001216	mdtH	fluoroquinolone antibiotic	antibiotic efflux	Multidrug resistance protein MdtH
Ec-cq63	ARO:3001328	Escherichia coli mdfA	benzalkonium chloride; tetracycline antibiotic; rhodamine	antibiotic efflux	Multidrug efflux pump in E. coli. This multidrug efflux system was originally identified as the Cmr/CmlA chloramphenicol exporter.
Ec-cq63	ARO:3001329	mdtG	fosfomycin	antibiotic efflux	The MdtG protein, also named YceE, appears to be a member of the major facilitator superfamily of transporters, and it has been reported, when overexpressed, to increase fosfomycin and deoxycholate resistances. mdtG is a member of the marA-soxS-rob regulon.
Ec-cq63	ARO:3002601	aadA	aminoglycoside antibiotic	antibiotic inactivation	ANT(3'')-Ia is an aminoglycoside nucleotidyltransferase gene encoded by plasmids, transposons, integrons in Enterobacteriaceae, A. baumannii, P. aeruginosa and Vibrio cholerae
Ec-cq63	ARO:3002602	aadA2	aminoglycoside antibiotic	antibiotic inactivation	aadA2 is an aminoglycoside nucleotidyltransferase gene encoded by plasmids and integrons in K. pneumoniae, Salmonella spp., Corynebacterium glutamicum, C. freundii and Aeromonas spp.
Ec-cq63	ARO:3002612	aadA12	aminoglycoside antibiotic	antibiotic inactivation	aadA12 is an integron-encoded aminoglycoside nucleotidyltransferase gene in E. coli, Yersinia enterocolitica and S. enterica
Ec-cq63	ARO:3002641	APH(3')-Ia	aminoglycoside antibiotic	antibiotic inactivation	APH(3')-Ia is a transposon-encoded aminoglycoside phosphotransferase in E. coli and S. enterica. It is identical at the protein sequence to APH(3')-Ic, an aminoglycoside phosphotransferase encoded by plasmids, transposons and genomic islands in K. pneumoniae, A. baumannii, S. marcescens, Corynebacterium spp., Photobacterium spp. and Citrobacter spp.
Ec-cq63	ARO:3002696	cmlA6	phenicol antibiotic	antibiotic efflux	cmlA6 is a plasmid-encoded chloramphenicol exporter that is found in Pseudomonas aeruginosa
Ec-cq63	ARO:3002705	floR	phenicol antibiotic	antibiotic efflux	floR is a plasmid or chromosome-encoded chloramphenicol exporter that is found in Bordetella bronchiseptica, Escherichia coli, Klebsiella pneumoniae,Salmonella typhimurium DT104 and Vibrio cholerae
Ec-cq63	ARO:3002790	QnrS1	fluoroquinolone antibiotic	antibiotic target protection	QnrS1 is a plasmid-mediated quinolone resistance protein found in Shigella flexneri
Ec-cq63	ARO:3002831	vgaC	pleuromutilin antibiotic; streptogramin antibiotic	antibiotic target protection	vgaC is an ABC-F subfamily protein expressed in staphylococci that confers resistance to streptogramin A antibiotics and related compounds. It is associated with plasmid DNA.
Ec-cq63	ARO:3002858	dfrA12	diaminopyrimidine antibiotic	antibiotic target replacement	dfrA12 is an integron-encoded dihydrofolate reductase found in Vibrio cholerae
Ec-cq63	ARO:3002879	linG	lincosamide antibiotic	antibiotic inactivation	linG is an integron-associated gene cassette, with aadA2, encoding a lincosomide nucleotidyltransferase found in Salmonella enterica. linG confers resistance to lincosomide antibiotics.
Ec-cq63	ARO:3002986	bacA	peptide antibiotic	antibiotic target alteration	The bacA gene product (BacA) recycles undecaprenyl pyrophosphate during cell wall biosynthesis which confers resistance to bacitracin.
Ec-cq63	ARO:3003107	mef(B)	macrolide antibiotic	antibiotic efflux	mef(B) is a macrolide efflux gene located in the vicinity of sul3 in Escherichia coli. There is also a mefB found in Streptococcus agalactiae that confers resistance to macrolides.
Ec-cq63	ARO:3003369	Escherichia coli EF-Tu mutants conferring resistance to Pulvomycin	elfamycin antibiotic	antibiotic target alteration	Sequence variants of Escherichia coli elongation factor Tu that confer resistance to Pulvomycin
Ec-cq63	ARO:3003378	Escherichia coli marR mutant conferring antibiotic resistance	penam; triclosan; phenicol antibiotic; cephalosporin; tetracycline antibiotic; glycylcycline; rifamycin antibiotic; fluoroquinolone antibiotic	antibiotic efflux; antibiotic target alteration	MarR is a repressor of the mar operon marRAB, thus regulating the expression of marA, the activator of multidrug efflux pump AcrAB.
Ec-cq63	ARO:3003381	Escherichia coli soxR with mutation conferring antibiotic resistance	tetracycline antibiotic; cephalosporin; penam; triclosan; glycylcycline; fluoroquinolone antibiotic; phenicol antibiotic; rifamycin antibiotic	antibiotic target alteration; antibiotic efflux	SoxR is a sensory protein that upregulates soxS expression in the presence of redox-cycling drugs. This stress response leads to the expression many multidrug efflux pumps.
Ec-cq63	ARO:3003511	Escherichia coli soxS with mutation conferring antibiotic resistance	penem; tetracycline antibiotic; cephalosporin; carbapenem; penam; triclosan; cephamycin; glycylcycline; monobactam; fluoroquinolone antibiotic; phenicol antibiotic; rifamycin antibiotic	antibiotic target alteration; antibiotic efflux; reduced permeability to antibiotic	SoxS is a global regulator that up-regulates the expression of AcrAB efflux genes. It also reduces OmpF expression to decrease cell membrane permeability.
Ec-cq63	ARO:3003548	mdtN	acridine dye; nucleoside antibiotic	antibiotic efflux	Multidrug resistance efflux pump. Could be involved in resistance to puromycin, acriflavine and tetraphenylarsonium chloride.
Ec-cq63	ARO:3003549	mdtO	acridine dye; nucleoside antibiotic	antibiotic efflux	Multidrug resistance efflux pump. Could be involved in resistance to puromycin, acriflavine and tetraphenylarsonium chloride
Ec-cq63	ARO:3003550	mdtP	acridine dye; nucleoside antibiotic	antibiotic efflux	Multidrug resistance efflux pump. Could be involved in resistance to puromycin, acriflavine and tetraphenylarsonium chloride
Ec-cq63	ARO:3003576	eptA	peptide antibiotic	antibiotic target alteration	PmrC mediates the modification of Lipid A by the addition of 4-amino-4-deoxy-L-arabinose (L-Ara4N) and phosphoethanolamine, resulting in a less negative cell membrane and decreased binding of polymyxin B.
Ec-cq63	ARO:3003577	ugd	peptide antibiotic	antibiotic target alteration	PmrE is required for the synthesis and transfer of 4-amino-4-deoxy-L-arabinose (Ara4N) to Lipid A, which allows gram-negative bacteria to resist the antimicrobial activity of cationic antimicrobial peptides and antibiotics such as polymyxin
Ec-cq63	ARO:3003578	PmrF	peptide antibiotic	antibiotic target alteration	PmrF is required for the synthesis and transfer of 4-amino-4-deoxy-L-arabinose (Ara4N) to Lipid A, which allows gram-negative bacteria to resist the antimicrobial activity of cationic antimicrobial peptides and antibiotics such as polymyxin. pmrF corresponds to 1 locus in Pseudomonas aeruginosa PAO1 and 1 locus in Pseudomonas aeruginosa LESB58.
Ec-cq63	ARO:3003751	Escherichia coli nfsA mutations conferring resistance to nitrofurantoin	nitrofuran antibiotic	antibiotic target alteration	nfsA encodes the major oxygen-insesitive nitroreductase in E. coli. The first step of resistance to nitrofurazone is mutation of nfsA.
Ec-cq63	ARO:3003807	Escherichia coli acrR with mutation conferring multidrug antibiotic resistance	penam; triclosan; phenicol antibiotic; cephalosporin; tetracycline antibiotic; glycylcycline; rifamycin antibiotic; fluoroquinolone antibiotic	antibiotic efflux; antibiotic target alteration	AcrR is a repressor of the AcrAB-TolC multidrug efflux complex. AcrR mutations result in high level antibiotic resistance. The mutations associated with this model are specific to E. coli.
Ec-cq63	ARO:3003836	qacH	fluoroquinolone antibiotic	antibiotic efflux	qacH is a subunit of the qac multidrug efflux pump in Vibrio cholerae
Ec-cq63	ARO:3003838	gadW	penam; macrolide antibiotic; fluoroquinolone antibiotic	antibiotic efflux	GadW is an AraC-family regulator that promotes mdtEF expression to confer multidrug resistance. GadW inhibits GadX-dependent activation. GadW clearly represses gadX and, in situations where GadX is missing, activates gadA and gadBC.
Ec-cq63	ARO:3003841	kdpE	aminoglycoside antibiotic	antibiotic efflux	kdpE is a transcriptional activator that is part of the two-component system KdpD/KdpE that is studied for its regulatory role in potassium transport and has been identified as an adaptive regulator involved in the virulence and intracellular survival of pathogenic bacteria. kdpE regulates a range of virulence loci through direct promoter binding.
Ec-cq63	ARO:3003922	oqxA	diaminopyrimidine antibiotic; glycylcycline; tetracycline antibiotic; nitrofuran antibiotic; fluoroquinolone antibiotic	antibiotic efflux	RND efflux pump conferring resistance to fluoroquinolone
Ec-cq63	ARO:3003923	oqxB	diaminopyrimidine antibiotic; glycylcycline; tetracycline antibiotic; nitrofuran antibiotic; fluoroquinolone antibiotic	antibiotic efflux	RND efflux pump conferring resistance to fluoroquinolone
Ec-cq63	ARO:3003950	msbA	nitroimidazole antibiotic	antibiotic efflux	MsbA is a multidrug resistance transporter homolog from E. coli and belongs to a superfamily of transporters that contain an adenosine triphosphate (ATP) binding cassette (ABC) which is also called a nucleotide-binding domain (NBD). MsbA is a member of the MDR-ABC transporter group by sequence homology. MsbA transports lipid A, a major component of the bacterial outer cell membrane, and is the on…
Ec-cq63	ARO:3003952	YojI	peptide antibiotic	antibiotic efflux	YojI mediates resistance to the peptide antibiotic microcin J25 when it is expressed from a multicopy vector. YojI is capable of pumping out microcin molecules. The outer membrane protein TolC in addition to YojI is required for export of microcin J25 out of the cell. Microcin J25 is thus the first known substrate for YojI.
Ec-cq63	ARO:3004043	Escherichia coli acrA	penam; triclosan; tetracycline antibiotic; cephalosporin; glycylcycline; fluoroquinolone antibiotic; rifamycin antibiotic; phenicol antibiotic	antibiotic efflux	AcrA is a subunit of the AcrAB-TolC multidrug efflux system that in E. coli.
Ec-cq63	ARO:3004290	Escherichia coli ampC beta-lactamase	penam; cephalosporin	antibiotic inactivation	A class C ampC beta-lactamase (cephalosporinase) enzyme described in Escherichia coli shown clinically to confer resistance to penicillin-like and cephalosporin-class antibiotics.
Ec-cq63	ARO:3004442	tet(W/N/W)	tetracycline antibiotic	antibiotic target protection	tet(W/N/W) is a mosaic tetracycline resistance gene and ribosomal protection protein.
Ec-cq63	ARO:3004446	Haemophilus influenzae PBP3 conferring resistance to beta-lactam antibiotics	carbapenem; cephalosporin; monobactam; penam; cephamycin	antibiotic target alteration	PBP3 is a penicillin-binding protein and beta-lactam resistance enzyme encoded by the ftsI gene in Haemophilus influenzae. Mutations in ftsI confer resistance to beta-lactam antibiotics.
Ec-cq82	ARO:3000027	emrA	fluoroquinolone antibiotic	antibiotic efflux	EmrA is a membrane fusion protein, providing an efflux pathway with EmrB and TolC between the inner and outer membranes of E. coli, a Gram-negative bacterium.
Ec-cq82	ARO:3000074	emrB	fluoroquinolone antibiotic	antibiotic efflux	emrB is a translocase in the emrB -TolC efflux protein in E. coli. It recognizes substrates including carbonyl cyanide m-chlorophenylhydrazone (CCCP), nalidixic acid, and thioloactomycin.
Ec-cq82	ARO:3000167	tet(C)	tetracycline antibiotic	antibiotic efflux	Tet(C) is a tetracycline efflux pump found in many species of Gram-negative bacteria. It is typically found in plasmid DNA.
Ec-cq82	ARO:3000206	emrK	tetracycline antibiotic	antibiotic efflux	emrK is a membrane fusion protein that is a homolog of EmrA. Together with the inner membrane transporter EmrY and the outer membrane channel TolC, it mediates multidrug efflux.
Ec-cq82	ARO:3000216	acrB	penam; triclosan; tetracycline antibiotic; cephalosporin; glycylcycline; fluoroquinolone antibiotic; rifamycin antibiotic; phenicol antibiotic	antibiotic efflux	Protein subunit of AcrA-AcrB-TolC multidrug efflux complex. AcrB functions as a herterotrimer which forms the inner membrane component and is primarily responsible for substrate recognition and energy transduction by acting as a drug/proton antiporter.
Ec-cq82	ARO:3000237	TolC	tetracycline antibiotic; aminocoumarin antibiotic; macrolide antibiotic; cephalosporin; rifamycin antibiotic; penam; triclosan; cephamycin; glycylcycline; fluoroquinolone antibiotic; phenicol antibiotic	antibiotic efflux	TolC is a protein subunit of many multidrug efflux complexes in Gram negative bacteria. It is an outer membrane efflux protein and is constitutively open. Regulation of efflux activity is often at its periplasmic entrance by other components of the efflux complex.
Ec-cq82	ARO:3000254	emrY	tetracycline antibiotic	antibiotic efflux	emrY is a multidrug transport that moves substrates across the inner membrane of the Gram-negative E. coli. It is a homolog of emrB.
Ec-cq82	ARO:3000263	marA	penem; tetracycline antibiotic; cephalosporin; carbapenem; penam; triclosan; cephamycin; glycylcycline; monobactam; fluoroquinolone antibiotic; phenicol antibiotic; rifamycin antibiotic	antibiotic efflux; reduced permeability to antibiotic	In the presence of antibiotic stress, E. coli overexpresses the global activator protein MarA, which besides inducing MDR efflux pump AcrAB, also down- regulates synthesis of the porin OmpF.
Ec-cq82	ARO:3000413	sul3	sulfone antibiotic; sulfonamide antibiotic	antibiotic target replacement	Sul3 is a sulfonamide resistant dihydropteroate synthase similar to Sul1 and Sul2. Its resistance gene was found encoded in E. coli plasmid DNA of sulfonamide resistant isolates.
Ec-cq82	ARO:3000491	acrD	aminoglycoside antibiotic	antibiotic efflux	AcrD is an aminoglycoside efflux pump expressed in E. coli. Its expression can be induced by indole, and is regulated by baeRS and cpxAR.
Ec-cq82	ARO:3000499	AcrE	penam; cephalosporin; cephamycin; fluoroquinolone antibiotic	antibiotic efflux	AcrE is a membrane fusion protein, similar to AcrA.
Ec-cq82	ARO:3000502	AcrF	penam; cephalosporin; cephamycin; fluoroquinolone antibiotic	antibiotic efflux	AcrF is a inner membrane transporter, similar to AcrB.
Ec-cq82	ARO:3000508	gadX	penam; macrolide antibiotic; fluoroquinolone antibiotic	antibiotic efflux	GadX is an AraC-family regulator that promotes mdtEF expression to confer multidrug resistance.
Ec-cq82	ARO:3000516	emrR	fluoroquinolone antibiotic	antibiotic efflux	EmrR is a negative regulator for the EmrAB-TolC multidrug efflux pump in E. coli. Mutations lead to EmrAB-TolC overexpression.
Ec-cq82	ARO:3000518	CRP	penam; macrolide antibiotic; fluoroquinolone antibiotic	antibiotic efflux	CRP is a global regulator that represses MdtEF multidrug efflux pump expression.
Ec-cq82	ARO:3000656	AcrS	penam; triclosan; tetracycline antibiotic; cephalosporin; cephamycin; glycylcycline; fluoroquinolone antibiotic; rifamycin antibiotic; phenicol antibiotic	antibiotic efflux	AcrS is a repressor of the AcrAB efflux complex and is associated with the expression of AcrEF. AcrS is believed to regulate a switch between AcrAB and AcrEF efflux.
Ec-cq82	ARO:3000676	H-NS	penam; macrolide antibiotic; cephalosporin; cephamycin; tetracycline antibiotic; fluoroquinolone antibiotic	antibiotic efflux	H-NS is a histone-like protein involved in global gene regulation in Gram-negative bacteria. It is a repressor of the membrane fusion protein genes acrE, mdtE, and emrK as well as nearby genes of many RND-type multidrug exporters.
Ec-cq82	ARO:3000792	mdtA	aminocoumarin antibiotic	antibiotic efflux	MdtA is the membrane fusion protein of the multidrug efflux complex mdtABC.
Ec-cq82	ARO:3000793	mdtB	aminocoumarin antibiotic	antibiotic efflux	MdtB is a transporter that forms a heteromultimer complex with MdtC to form a multidrug transporter. MdtBC is part of the MdtABC-TolC efflux complex.
Ec-cq82	ARO:3000794	mdtC	aminocoumarin antibiotic	antibiotic efflux	MdtC is a transporter that forms a heteromultimer complex with MdtB to form a multidrug transporter. MdtBC is part of the MdtABC-TolC efflux complex. In the absence of MdtB, MdtC can form a homomultimer complex that results in a functioning efflux complex with a narrower drug specificity. mdtC corresponds to 3 loci in Pseudomonas aeruginosa PAO1 (gene name: muxC/muxB) and 3 loci in Pseudomonas ae…
Ec-cq82	ARO:3000795	mdtE	penam; macrolide antibiotic; fluoroquinolone antibiotic	antibiotic efflux	MdtE is the membrane fusion protein of the MdtEF multidrug efflux complex. It shares 70% sequence similarity with AcrA.
Ec-cq82	ARO:3000796	mdtF	penam; macrolide antibiotic; fluoroquinolone antibiotic	antibiotic efflux	MdtF is the multidrug inner membrane transporter for the MdtEF-TolC efflux complex.
Ec-cq82	ARO:3000828	baeR	aminocoumarin antibiotic; aminoglycoside antibiotic	antibiotic efflux	BaeR is a response regulator that promotes the expression of MdtABC and AcrD efflux complexes.
Ec-cq82	ARO:3000829	baeS	aminocoumarin antibiotic; aminoglycoside antibiotic	antibiotic efflux	BaeS is a sensor kinase in the BaeSR regulatory system. While it phosphorylates BaeR to increase its activity, BaeS is not necessary for overexpressed BaeR to confer resistance.
Ec-cq82	ARO:3000830	cpxA	aminocoumarin antibiotic; aminoglycoside antibiotic	antibiotic efflux	CpxA is a membrane-localized sensor kinase that is activated by envelope stress. It starts a kinase cascade that activates CpxR, which promotes efflux complex expression.
Ec-cq82	ARO:3000832	evgA	penam; macrolide antibiotic; tetracycline antibiotic; fluoroquinolone antibiotic	antibiotic efflux	EvgA, when phosphorylated, is a positive regulator for efflux protein complexes emrKY and mdtEF. While usually phosphorylated in a EvgS dependent manner, it can be phosphorylated in the absence of EvgS when overexpressed.
Ec-cq82	ARO:3000833	evgS	penam; macrolide antibiotic; tetracycline antibiotic; fluoroquinolone antibiotic	antibiotic efflux	EvgS is a sensor protein that phosphorylates the regulatory protein EvgA. evgS corresponds to 1 locus in Pseudomonas aeruginosa PAO1 and 1 locus in Pseudomonas aeruginosa LESB58.
Ec-cq82	ARO:3000873	TEM-1	penam; penem; cephalosporin; monobactam	antibiotic inactivation	TEM-1 is a broad-spectrum beta-lactamase found in many Gram-negative bacteria. Confers resistance to penicillins and first generation cephalosphorins.
Ec-cq82	ARO:3001214	mdtM	acridine dye; nucleoside antibiotic; fluoroquinolone antibiotic; lincosamide antibiotic; phenicol antibiotic	antibiotic efflux	Multidrug resistance protein MdtM
Ec-cq82	ARO:3001216	mdtH	fluoroquinolone antibiotic	antibiotic efflux	Multidrug resistance protein MdtH
Ec-cq82	ARO:3001328	Escherichia coli mdfA	benzalkonium chloride; tetracycline antibiotic; rhodamine	antibiotic efflux	Multidrug efflux pump in E. coli. This multidrug efflux system was originally identified as the Cmr/CmlA chloramphenicol exporter.
Ec-cq82	ARO:3001329	mdtG	fosfomycin	antibiotic efflux	The MdtG protein, also named YceE, appears to be a member of the major facilitator superfamily of transporters, and it has been reported, when overexpressed, to increase fosfomycin and deoxycholate resistances. mdtG is a member of the marA-soxS-rob regulon.
Ec-cq82	ARO:3002602	aadA2	aminoglycoside antibiotic	antibiotic inactivation	aadA2 is an aminoglycoside nucleotidyltransferase gene encoded by plasmids and integrons in K. pneumoniae, Salmonella spp., Corynebacterium glutamicum, C. freundii and Aeromonas spp.
Ec-cq82	ARO:3002620	aadA23	aminoglycoside antibiotic	antibiotic inactivation	aadA23 is an integron-encoded aminoglycoside nucleotidyltransferase gene in S. enterica
Ec-cq82	ARO:3002705	floR	phenicol antibiotic	antibiotic efflux	floR is a plasmid or chromosome-encoded chloramphenicol exporter that is found in Bordetella bronchiseptica, Escherichia coli, Klebsiella pneumoniae,Salmonella typhimurium DT104 and Vibrio cholerae
Ec-cq82	ARO:3002790	QnrS1	fluoroquinolone antibiotic	antibiotic target protection	QnrS1 is a plasmid-mediated quinolone resistance protein found in Shigella flexneri
Ec-cq82	ARO:3002831	vgaC	pleuromutilin antibiotic; streptogramin antibiotic	antibiotic target protection	vgaC is an ABC-F subfamily protein expressed in staphylococci that confers resistance to streptogramin A antibiotics and related compounds. It is associated with plasmid DNA.
Ec-cq82	ARO:3002858	dfrA12	diaminopyrimidine antibiotic	antibiotic target replacement	dfrA12 is an integron-encoded dihydrofolate reductase found in Vibrio cholerae
Ec-cq82	ARO:3002986	bacA	peptide antibiotic	antibiotic target alteration	The bacA gene product (BacA) recycles undecaprenyl pyrophosphate during cell wall biosynthesis which confers resistance to bacitracin.
Ec-cq82	ARO:3003107	mef(B)	macrolide antibiotic	antibiotic efflux	mef(B) is a macrolide efflux gene located in the vicinity of sul3 in Escherichia coli. There is also a mefB found in Streptococcus agalactiae that confers resistance to macrolides.
Ec-cq82	ARO:3003378	Escherichia coli marR mutant conferring antibiotic resistance	penam; triclosan; phenicol antibiotic; cephalosporin; tetracycline antibiotic; glycylcycline; rifamycin antibiotic; fluoroquinolone antibiotic	antibiotic efflux; antibiotic target alteration	MarR is a repressor of the mar operon marRAB, thus regulating the expression of marA, the activator of multidrug efflux pump AcrAB.
Ec-cq82	ARO:3003381	Escherichia coli soxR with mutation conferring antibiotic resistance	tetracycline antibiotic; cephalosporin; penam; triclosan; glycylcycline; fluoroquinolone antibiotic; phenicol antibiotic; rifamycin antibiotic	antibiotic target alteration; antibiotic efflux	SoxR is a sensory protein that upregulates soxS expression in the presence of redox-cycling drugs. This stress response leads to the expression many multidrug efflux pumps.
Ec-cq82	ARO:3003511	Escherichia coli soxS with mutation conferring antibiotic resistance	penem; tetracycline antibiotic; cephalosporin; carbapenem; penam; triclosan; cephamycin; glycylcycline; monobactam; fluoroquinolone antibiotic; phenicol antibiotic; rifamycin antibiotic	antibiotic target alteration; antibiotic efflux; reduced permeability to antibiotic	SoxS is a global regulator that up-regulates the expression of AcrAB efflux genes. It also reduces OmpF expression to decrease cell membrane permeability.
Ec-cq82	ARO:3003548	mdtN	acridine dye; nucleoside antibiotic	antibiotic efflux	Multidrug resistance efflux pump. Could be involved in resistance to puromycin, acriflavine and tetraphenylarsonium chloride.
Ec-cq82	ARO:3003549	mdtO	acridine dye; nucleoside antibiotic	antibiotic efflux	Multidrug resistance efflux pump. Could be involved in resistance to puromycin, acriflavine and tetraphenylarsonium chloride
Ec-cq82	ARO:3003550	mdtP	acridine dye; nucleoside antibiotic	antibiotic efflux	Multidrug resistance efflux pump. Could be involved in resistance to puromycin, acriflavine and tetraphenylarsonium chloride
Ec-cq82	ARO:3003576	eptA	peptide antibiotic	antibiotic target alteration	PmrC mediates the modification of Lipid A by the addition of 4-amino-4-deoxy-L-arabinose (L-Ara4N) and phosphoethanolamine, resulting in a less negative cell membrane and decreased binding of polymyxin B.
Ec-cq82	ARO:3003578	PmrF	peptide antibiotic	antibiotic target alteration	PmrF is required for the synthesis and transfer of 4-amino-4-deoxy-L-arabinose (Ara4N) to Lipid A, which allows gram-negative bacteria to resist the antimicrobial activity of cationic antimicrobial peptides and antibiotics such as polymyxin. pmrF corresponds to 1 locus in Pseudomonas aeruginosa PAO1 and 1 locus in Pseudomonas aeruginosa LESB58.
Ec-cq82	ARO:3003751	Escherichia coli nfsA mutations conferring resistance to nitrofurantoin	nitrofuran antibiotic	antibiotic target alteration	nfsA encodes the major oxygen-insesitive nitroreductase in E. coli. The first step of resistance to nitrofurazone is mutation of nfsA.
Ec-cq82	ARO:3003807	Escherichia coli acrR with mutation conferring multidrug antibiotic resistance	penam; triclosan; phenicol antibiotic; cephalosporin; tetracycline antibiotic; glycylcycline; rifamycin antibiotic; fluoroquinolone antibiotic	antibiotic efflux; antibiotic target alteration	AcrR is a repressor of the AcrAB-TolC multidrug efflux complex. AcrR mutations result in high level antibiotic resistance. The mutations associated with this model are specific to E. coli.
Ec-cq82	ARO:3003841	kdpE	aminoglycoside antibiotic	antibiotic efflux	kdpE is a transcriptional activator that is part of the two-component system KdpD/KdpE that is studied for its regulatory role in potassium transport and has been identified as an adaptive regulator involved in the virulence and intracellular survival of pathogenic bacteria. kdpE regulates a range of virulence loci through direct promoter binding.
Ec-cq82	ARO:3003889	Escherichia coli GlpT with mutation conferring resistance to fosfomycin	fosfomycin	antibiotic target alteration	Point mutations to the active importer GlpT, which is involved with the uptake of many phosphorylated sugars, confer resistance to fosfomycin by reducing import of the drug into the bacteria.
Ec-cq82	ARO:3003950	msbA	nitroimidazole antibiotic	antibiotic efflux	MsbA is a multidrug resistance transporter homolog from E. coli and belongs to a superfamily of transporters that contain an adenosine triphosphate (ATP) binding cassette (ABC) which is also called a nucleotide-binding domain (NBD). MsbA is a member of the MDR-ABC transporter group by sequence homology. MsbA transports lipid A, a major component of the bacterial outer cell membrane, and is the on…
Ec-cq82	ARO:3003952	YojI	peptide antibiotic	antibiotic efflux	YojI mediates resistance to the peptide antibiotic microcin J25 when it is expressed from a multicopy vector. YojI is capable of pumping out microcin molecules. The outer membrane protein TolC in addition to YojI is required for export of microcin J25 out of the cell. Microcin J25 is thus the first known substrate for YojI.
Ec-cq82	ARO:3004043	Escherichia coli acrA	penam; triclosan; tetracycline antibiotic; cephalosporin; glycylcycline; fluoroquinolone antibiotic; rifamycin antibiotic; phenicol antibiotic	antibiotic efflux	AcrA is a subunit of the AcrAB-TolC multidrug efflux system that in E. coli.
Ec-cq82	ARO:3004290	Escherichia coli ampC beta-lactamase	penam; cephalosporin	antibiotic inactivation	A class C ampC beta-lactamase (cephalosporinase) enzyme described in Escherichia coli shown clinically to confer resistance to penicillin-like and cephalosporin-class antibiotics.
Ec-cq82	ARO:3004446	Haemophilus influenzae PBP3 conferring resistance to beta-lactam antibiotics	carbapenem; cephalosporin; monobactam; penam; cephamycin	antibiotic target alteration	PBP3 is a penicillin-binding protein and beta-lactam resistance enzyme encoded by the ftsI gene in Haemophilus influenzae. Mutations in ftsI confer resistance to beta-lactam antibiotics.
Ec-fj18	ARO:3000027	emrA	fluoroquinolone antibiotic	antibiotic efflux	EmrA is a membrane fusion protein, providing an efflux pathway with EmrB and TolC between the inner and outer membranes of E. coli, a Gram-negative bacterium.
Ec-fj18	ARO:3000074	emrB	fluoroquinolone antibiotic	antibiotic efflux	emrB is a translocase in the emrB -TolC efflux protein in E. coli. It recognizes substrates including carbonyl cyanide m-chlorophenylhydrazone (CCCP), nalidixic acid, and thioloactomycin.
Ec-fj18	ARO:3000167	tet(C)	tetracycline antibiotic	antibiotic efflux	Tet(C) is a tetracycline efflux pump found in many species of Gram-negative bacteria. It is typically found in plasmid DNA.
Ec-fj18	ARO:3000206	emrK	tetracycline antibiotic	antibiotic efflux	emrK is a membrane fusion protein that is a homolog of EmrA. Together with the inner membrane transporter EmrY and the outer membrane channel TolC, it mediates multidrug efflux.
Ec-fj18	ARO:3000216	acrB	penam; triclosan; tetracycline antibiotic; cephalosporin; glycylcycline; fluoroquinolone antibiotic; rifamycin antibiotic; phenicol antibiotic	antibiotic efflux	Protein subunit of AcrA-AcrB-TolC multidrug efflux complex. AcrB functions as a herterotrimer which forms the inner membrane component and is primarily responsible for substrate recognition and energy transduction by acting as a drug/proton antiporter.
Ec-fj18	ARO:3000237	TolC	tetracycline antibiotic; aminocoumarin antibiotic; macrolide antibiotic; cephalosporin; rifamycin antibiotic; penam; triclosan; cephamycin; glycylcycline; fluoroquinolone antibiotic; phenicol antibiotic	antibiotic efflux	TolC is a protein subunit of many multidrug efflux complexes in Gram negative bacteria. It is an outer membrane efflux protein and is constitutively open. Regulation of efflux activity is often at its periplasmic entrance by other components of the efflux complex.
Ec-fj18	ARO:3000254	emrY	tetracycline antibiotic	antibiotic efflux	emrY is a multidrug transport that moves substrates across the inner membrane of the Gram-negative E. coli. It is a homolog of emrB.
Ec-fj18	ARO:3000263	marA	penem; tetracycline antibiotic; cephalosporin; carbapenem; penam; triclosan; cephamycin; glycylcycline; monobactam; fluoroquinolone antibiotic; phenicol antibiotic; rifamycin antibiotic	antibiotic efflux; reduced permeability to antibiotic	In the presence of antibiotic stress, E. coli overexpresses the global activator protein MarA, which besides inducing MDR efflux pump AcrAB, also down- regulates synthesis of the porin OmpF.
Ec-fj18	ARO:3000412	sul2	sulfone antibiotic; sulfonamide antibiotic	antibiotic target replacement	Sul2 is a sulfonamide resistant dihydropteroate synthase of Gram-negative bacteria, usually found on small plasmids.
Ec-fj18	ARO:3000491	acrD	aminoglycoside antibiotic	antibiotic efflux	AcrD is an aminoglycoside efflux pump expressed in E. coli. Its expression can be induced by indole, and is regulated by baeRS and cpxAR.
Ec-fj18	ARO:3000499	AcrE	penam; cephalosporin; cephamycin; fluoroquinolone antibiotic	antibiotic efflux	AcrE is a membrane fusion protein, similar to AcrA.
Ec-fj18	ARO:3000502	AcrF	penam; cephalosporin; cephamycin; fluoroquinolone antibiotic	antibiotic efflux	AcrF is a inner membrane transporter, similar to AcrB.
Ec-fj18	ARO:3000508	gadX	penam; macrolide antibiotic; fluoroquinolone antibiotic	antibiotic efflux	GadX is an AraC-family regulator that promotes mdtEF expression to confer multidrug resistance.
Ec-fj18	ARO:3000516	emrR	fluoroquinolone antibiotic	antibiotic efflux	EmrR is a negative regulator for the EmrAB-TolC multidrug efflux pump in E. coli. Mutations lead to EmrAB-TolC overexpression.
Ec-fj18	ARO:3000518	CRP	penam; macrolide antibiotic; fluoroquinolone antibiotic	antibiotic efflux	CRP is a global regulator that represses MdtEF multidrug efflux pump expression.
Ec-fj18	ARO:3000656	AcrS	penam; triclosan; tetracycline antibiotic; cephalosporin; cephamycin; glycylcycline; fluoroquinolone antibiotic; rifamycin antibiotic; phenicol antibiotic	antibiotic efflux	AcrS is a repressor of the AcrAB efflux complex and is associated with the expression of AcrEF. AcrS is believed to regulate a switch between AcrAB and AcrEF efflux.
Ec-fj18	ARO:3000676	H-NS	penam; macrolide antibiotic; cephalosporin; cephamycin; tetracycline antibiotic; fluoroquinolone antibiotic	antibiotic efflux	H-NS is a histone-like protein involved in global gene regulation in Gram-negative bacteria. It is a repressor of the membrane fusion protein genes acrE, mdtE, and emrK as well as nearby genes of many RND-type multidrug exporters.
Ec-fj18	ARO:3000792	mdtA	aminocoumarin antibiotic	antibiotic efflux	MdtA is the membrane fusion protein of the multidrug efflux complex mdtABC.
Ec-fj18	ARO:3000793	mdtB	aminocoumarin antibiotic	antibiotic efflux	MdtB is a transporter that forms a heteromultimer complex with MdtC to form a multidrug transporter. MdtBC is part of the MdtABC-TolC efflux complex.
Ec-fj18	ARO:3000794	mdtC	aminocoumarin antibiotic	antibiotic efflux	MdtC is a transporter that forms a heteromultimer complex with MdtB to form a multidrug transporter. MdtBC is part of the MdtABC-TolC efflux complex. In the absence of MdtB, MdtC can form a homomultimer complex that results in a functioning efflux complex with a narrower drug specificity. mdtC corresponds to 3 loci in Pseudomonas aeruginosa PAO1 (gene name: muxC/muxB) and 3 loci in Pseudomonas ae…
Ec-fj18	ARO:3000795	mdtE	penam; macrolide antibiotic; fluoroquinolone antibiotic	antibiotic efflux	MdtE is the membrane fusion protein of the MdtEF multidrug efflux complex. It shares 70% sequence similarity with AcrA.
Ec-fj18	ARO:3000796	mdtF	penam; macrolide antibiotic; fluoroquinolone antibiotic	antibiotic efflux	MdtF is the multidrug inner membrane transporter for the MdtEF-TolC efflux complex.
Ec-fj18	ARO:3000828	baeR	aminocoumarin antibiotic; aminoglycoside antibiotic	antibiotic efflux	BaeR is a response regulator that promotes the expression of MdtABC and AcrD efflux complexes.
Ec-fj18	ARO:3000829	baeS	aminocoumarin antibiotic; aminoglycoside antibiotic	antibiotic efflux	BaeS is a sensor kinase in the BaeSR regulatory system. While it phosphorylates BaeR to increase its activity, BaeS is not necessary for overexpressed BaeR to confer resistance.
Ec-fj18	ARO:3000830	cpxA	aminocoumarin antibiotic; aminoglycoside antibiotic	antibiotic efflux	CpxA is a membrane-localized sensor kinase that is activated by envelope stress. It starts a kinase cascade that activates CpxR, which promotes efflux complex expression.
Ec-fj18	ARO:3000832	evgA	penam; macrolide antibiotic; tetracycline antibiotic; fluoroquinolone antibiotic	antibiotic efflux	EvgA, when phosphorylated, is a positive regulator for efflux protein complexes emrKY and mdtEF. While usually phosphorylated in a EvgS dependent manner, it can be phosphorylated in the absence of EvgS when overexpressed.
Ec-fj18	ARO:3000833	evgS	penam; macrolide antibiotic; tetracycline antibiotic; fluoroquinolone antibiotic	antibiotic efflux	EvgS is a sensor protein that phosphorylates the regulatory protein EvgA. evgS corresponds to 1 locus in Pseudomonas aeruginosa PAO1 and 1 locus in Pseudomonas aeruginosa LESB58.
Ec-fj18	ARO:3000900	TEM-30	penam; penem; cephalosporin; monobactam	antibiotic inactivation	TEM-30 is an inhibitor-resistant beta-lactamase found in E. coli. Confers resistance to amoxycilllin-clavulanic acid, ticarcillin-clavulanic acid, kanamycin, neomycin, and intermediate resistance to mezlocillin and piperacillin.
Ec-fj18	ARO:3001214	mdtM	acridine dye; nucleoside antibiotic; fluoroquinolone antibiotic; lincosamide antibiotic; phenicol antibiotic	antibiotic efflux	Multidrug resistance protein MdtM
Ec-fj18	ARO:3001216	mdtH	fluoroquinolone antibiotic	antibiotic efflux	Multidrug resistance protein MdtH
Ec-fj18	ARO:3001328	Escherichia coli mdfA	benzalkonium chloride; tetracycline antibiotic; rhodamine	antibiotic efflux	Multidrug efflux pump in E. coli. This multidrug efflux system was originally identified as the Cmr/CmlA chloramphenicol exporter.
Ec-fj18	ARO:3001329	mdtG	fosfomycin	antibiotic efflux	The MdtG protein, also named YceE, appears to be a member of the major facilitator superfamily of transporters, and it has been reported, when overexpressed, to increase fosfomycin and deoxycholate resistances. mdtG is a member of the marA-soxS-rob regulon.
Ec-fj18	ARO:3002533	AAC(3)-IIa	aminoglycoside antibiotic	antibiotic inactivation	AAC(3)-IIa is a plasmid-encoded aminoglycoside acetyltransferase in K. pneumoniae, E. cloacae, Actinobacillus pleuropneumoniae, S. typhimurium, Citrobacter freundii, and P. aeruginosa.
Ec-fj18	ARO:3002625	ANT(4')-IIb	aminoglycoside antibiotic	antibiotic inactivation	ANT(4')-IIb is a transposon-encoded aminoglycoside nucleotidyltransferase in P. aeruginosa
Ec-fj18	ARO:3002639	APH(3'')-Ib	aminoglycoside antibiotic	antibiotic inactivation	APH(3'')-Ib is an aminoglycoside phosphotransferase encoded by plasmids, transposons, integrative conjugative elements and chromosomes in Enterobacteriaceae and Pseudomonas spp.
Ec-fj18	ARO:3002660	APH(6)-Id	aminoglycoside antibiotic	antibiotic inactivation	APH(6)-Id is an aminoglycoside phosphotransferase encoded by plasmids, integrative conjugative elements and chromosomal genomic islands in K. pneumoniae, Salmonella spp., E. coli, Shigella flexneri, Providencia alcalifaciens, Pseudomonas spp., V. cholerae, Edwardsiella tarda, Pasteurella multocida and Aeromonas bestiarum
Ec-fj18	ARO:3002705	floR	phenicol antibiotic	antibiotic efflux	floR is a plasmid or chromosome-encoded chloramphenicol exporter that is found in Bordetella bronchiseptica, Escherichia coli, Klebsiella pneumoniae,Salmonella typhimurium DT104 and Vibrio cholerae
Ec-fj18	ARO:3002790	QnrS1	fluoroquinolone antibiotic	antibiotic target protection	QnrS1 is a plasmid-mediated quinolone resistance protein found in Shigella flexneri
Ec-fj18	ARO:3002831	vgaC	pleuromutilin antibiotic; streptogramin antibiotic	antibiotic target protection	vgaC is an ABC-F subfamily protein expressed in staphylococci that confers resistance to streptogramin A antibiotics and related compounds. It is associated with plasmid DNA.
Ec-fj18	ARO:3002986	bacA	peptide antibiotic	antibiotic target alteration	The bacA gene product (BacA) recycles undecaprenyl pyrophosphate during cell wall biosynthesis which confers resistance to bacitracin.
Ec-fj18	ARO:3003378	Escherichia coli marR mutant conferring antibiotic resistance	penam; triclosan; phenicol antibiotic; cephalosporin; tetracycline antibiotic; glycylcycline; rifamycin antibiotic; fluoroquinolone antibiotic	antibiotic efflux; antibiotic target alteration	MarR is a repressor of the mar operon marRAB, thus regulating the expression of marA, the activator of multidrug efflux pump AcrAB.
Ec-fj18	ARO:3003381	Escherichia coli soxR with mutation conferring antibiotic resistance	tetracycline antibiotic; cephalosporin; penam; triclosan; glycylcycline; fluoroquinolone antibiotic; phenicol antibiotic; rifamycin antibiotic	antibiotic target alteration; antibiotic efflux	SoxR is a sensory protein that upregulates soxS expression in the presence of redox-cycling drugs. This stress response leads to the expression many multidrug efflux pumps.
Ec-fj18	ARO:3003511	Escherichia coli soxS with mutation conferring antibiotic resistance	penem; tetracycline antibiotic; cephalosporin; carbapenem; penam; triclosan; cephamycin; glycylcycline; monobactam; fluoroquinolone antibiotic; phenicol antibiotic; rifamycin antibiotic	antibiotic target alteration; antibiotic efflux; reduced permeability to antibiotic	SoxS is a global regulator that up-regulates the expression of AcrAB efflux genes. It also reduces OmpF expression to decrease cell membrane permeability.
Ec-fj18	ARO:3003548	mdtN	acridine dye; nucleoside antibiotic	antibiotic efflux	Multidrug resistance efflux pump. Could be involved in resistance to puromycin, acriflavine and tetraphenylarsonium chloride.
Ec-fj18	ARO:3003549	mdtO	acridine dye; nucleoside antibiotic	antibiotic efflux	Multidrug resistance efflux pump. Could be involved in resistance to puromycin, acriflavine and tetraphenylarsonium chloride
Ec-fj18	ARO:3003550	mdtP	acridine dye; nucleoside antibiotic	antibiotic efflux	Multidrug resistance efflux pump. Could be involved in resistance to puromycin, acriflavine and tetraphenylarsonium chloride
Ec-fj18	ARO:3003576	eptA	peptide antibiotic	antibiotic target alteration	PmrC mediates the modification of Lipid A by the addition of 4-amino-4-deoxy-L-arabinose (L-Ara4N) and phosphoethanolamine, resulting in a less negative cell membrane and decreased binding of polymyxin B.
Ec-fj18	ARO:3003577	ugd	peptide antibiotic	antibiotic target alteration	PmrE is required for the synthesis and transfer of 4-amino-4-deoxy-L-arabinose (Ara4N) to Lipid A, which allows gram-negative bacteria to resist the antimicrobial activity of cationic antimicrobial peptides and antibiotics such as polymyxin
Ec-fj18	ARO:3003578	PmrF	peptide antibiotic	antibiotic target alteration	PmrF is required for the synthesis and transfer of 4-amino-4-deoxy-L-arabinose (Ara4N) to Lipid A, which allows gram-negative bacteria to resist the antimicrobial activity of cationic antimicrobial peptides and antibiotics such as polymyxin. pmrF corresponds to 1 locus in Pseudomonas aeruginosa PAO1 and 1 locus in Pseudomonas aeruginosa LESB58.
Ec-fj18	ARO:3003751	Escherichia coli nfsA mutations conferring resistance to nitrofurantoin	nitrofuran antibiotic	antibiotic target alteration	nfsA encodes the major oxygen-insesitive nitroreductase in E. coli. The first step of resistance to nitrofurazone is mutation of nfsA.
Ec-fj18	ARO:3003807	Escherichia coli acrR with mutation conferring multidrug antibiotic resistance	penam; triclosan; phenicol antibiotic; cephalosporin; tetracycline antibiotic; glycylcycline; rifamycin antibiotic; fluoroquinolone antibiotic	antibiotic efflux; antibiotic target alteration	AcrR is a repressor of the AcrAB-TolC multidrug efflux complex. AcrR mutations result in high level antibiotic resistance. The mutations associated with this model are specific to E. coli.
Ec-fj18	ARO:3003841	kdpE	aminoglycoside antibiotic	antibiotic efflux	kdpE is a transcriptional activator that is part of the two-component system KdpD/KdpE that is studied for its regulatory role in potassium transport and has been identified as an adaptive regulator involved in the virulence and intracellular survival of pathogenic bacteria. kdpE regulates a range of virulence loci through direct promoter binding.
Ec-fj18	ARO:3003889	Escherichia coli GlpT with mutation conferring resistance to fosfomycin	fosfomycin	antibiotic target alteration	Point mutations to the active importer GlpT, which is involved with the uptake of many phosphorylated sugars, confer resistance to fosfomycin by reducing import of the drug into the bacteria.
Ec-fj18	ARO:3003950	msbA	nitroimidazole antibiotic	antibiotic efflux	MsbA is a multidrug resistance transporter homolog from E. coli and belongs to a superfamily of transporters that contain an adenosine triphosphate (ATP) binding cassette (ABC) which is also called a nucleotide-binding domain (NBD). MsbA is a member of the MDR-ABC transporter group by sequence homology. MsbA transports lipid A, a major component of the bacterial outer cell membrane, and is the on…
Ec-fj18	ARO:3003952	YojI	peptide antibiotic	antibiotic efflux	YojI mediates resistance to the peptide antibiotic microcin J25 when it is expressed from a multicopy vector. YojI is capable of pumping out microcin molecules. The outer membrane protein TolC in addition to YojI is required for export of microcin J25 out of the cell. Microcin J25 is thus the first known substrate for YojI.
Ec-fj18	ARO:3004043	Escherichia coli acrA	penam; triclosan; tetracycline antibiotic; cephalosporin; glycylcycline; fluoroquinolone antibiotic; rifamycin antibiotic; phenicol antibiotic	antibiotic efflux	AcrA is a subunit of the AcrAB-TolC multidrug efflux system that in E. coli.
Ec-fj18	ARO:3004290	Escherichia coli ampC beta-lactamase	penam; cephalosporin	antibiotic inactivation	A class C ampC beta-lactamase (cephalosporinase) enzyme described in Escherichia coli shown clinically to confer resistance to penicillin-like and cephalosporin-class antibiotics.
Ec-fj18	ARO:3004446	Haemophilus influenzae PBP3 conferring resistance to beta-lactam antibiotics	carbapenem; cephalosporin; monobactam; penam; cephamycin	antibiotic target alteration	PBP3 is a penicillin-binding protein and beta-lactam resistance enzyme encoded by the ftsI gene in Haemophilus influenzae. Mutations in ftsI confer resistance to beta-lactam antibiotics.
Ec-fj21	ARO:3000027	emrA	fluoroquinolone antibiotic	antibiotic efflux	EmrA is a membrane fusion protein, providing an efflux pathway with EmrB and TolC between the inner and outer membranes of E. coli, a Gram-negative bacterium.
Ec-fj21	ARO:3000074	emrB	fluoroquinolone antibiotic	antibiotic efflux	emrB is a translocase in the emrB -TolC efflux protein in E. coli. It recognizes substrates including carbonyl cyanide m-chlorophenylhydrazone (CCCP), nalidixic acid, and thioloactomycin.
Ec-fj21	ARO:3000167	tet(C)	tetracycline antibiotic	antibiotic efflux	Tet(C) is a tetracycline efflux pump found in many species of Gram-negative bacteria. It is typically found in plasmid DNA.
Ec-fj21	ARO:3000206	emrK	tetracycline antibiotic	antibiotic efflux	emrK is a membrane fusion protein that is a homolog of EmrA. Together with the inner membrane transporter EmrY and the outer membrane channel TolC, it mediates multidrug efflux.
Ec-fj21	ARO:3000216	acrB	penam; triclosan; tetracycline antibiotic; cephalosporin; glycylcycline; fluoroquinolone antibiotic; rifamycin antibiotic; phenicol antibiotic	antibiotic efflux	Protein subunit of AcrA-AcrB-TolC multidrug efflux complex. AcrB functions as a herterotrimer which forms the inner membrane component and is primarily responsible for substrate recognition and energy transduction by acting as a drug/proton antiporter.
Ec-fj21	ARO:3000237	TolC	tetracycline antibiotic; aminocoumarin antibiotic; macrolide antibiotic; cephalosporin; rifamycin antibiotic; penam; triclosan; cephamycin; glycylcycline; fluoroquinolone antibiotic; phenicol antibiotic	antibiotic efflux	TolC is a protein subunit of many multidrug efflux complexes in Gram negative bacteria. It is an outer membrane efflux protein and is constitutively open. Regulation of efflux activity is often at its periplasmic entrance by other components of the efflux complex.
Ec-fj21	ARO:3000254	emrY	tetracycline antibiotic	antibiotic efflux	emrY is a multidrug transport that moves substrates across the inner membrane of the Gram-negative E. coli. It is a homolog of emrB.
Ec-fj21	ARO:3000263	marA	penem; tetracycline antibiotic; cephalosporin; carbapenem; penam; triclosan; cephamycin; glycylcycline; monobactam; fluoroquinolone antibiotic; phenicol antibiotic; rifamycin antibiotic	antibiotic efflux; reduced permeability to antibiotic	In the presence of antibiotic stress, E. coli overexpresses the global activator protein MarA, which besides inducing MDR efflux pump AcrAB, also down- regulates synthesis of the porin OmpF.
Ec-fj21	ARO:3000412	sul2	sulfone antibiotic; sulfonamide antibiotic	antibiotic target replacement	Sul2 is a sulfonamide resistant dihydropteroate synthase of Gram-negative bacteria, usually found on small plasmids.
Ec-fj21	ARO:3000491	acrD	aminoglycoside antibiotic	antibiotic efflux	AcrD is an aminoglycoside efflux pump expressed in E. coli. Its expression can be induced by indole, and is regulated by baeRS and cpxAR.
Ec-fj21	ARO:3000499	AcrE	penam; cephalosporin; cephamycin; fluoroquinolone antibiotic	antibiotic efflux	AcrE is a membrane fusion protein, similar to AcrA.
Ec-fj21	ARO:3000502	AcrF	penam; cephalosporin; cephamycin; fluoroquinolone antibiotic	antibiotic efflux	AcrF is a inner membrane transporter, similar to AcrB.
Ec-fj21	ARO:3000508	gadX	penam; macrolide antibiotic; fluoroquinolone antibiotic	antibiotic efflux	GadX is an AraC-family regulator that promotes mdtEF expression to confer multidrug resistance.
Ec-fj21	ARO:3000516	emrR	fluoroquinolone antibiotic	antibiotic efflux	EmrR is a negative regulator for the EmrAB-TolC multidrug efflux pump in E. coli. Mutations lead to EmrAB-TolC overexpression.
Ec-fj21	ARO:3000518	CRP	penam; macrolide antibiotic; fluoroquinolone antibiotic	antibiotic efflux	CRP is a global regulator that represses MdtEF multidrug efflux pump expression.
Ec-fj21	ARO:3000656	AcrS	penam; triclosan; tetracycline antibiotic; cephalosporin; cephamycin; glycylcycline; fluoroquinolone antibiotic; rifamycin antibiotic; phenicol antibiotic	antibiotic efflux	AcrS is a repressor of the AcrAB efflux complex and is associated with the expression of AcrEF. AcrS is believed to regulate a switch between AcrAB and AcrEF efflux.
Ec-fj21	ARO:3000676	H-NS	penam; macrolide antibiotic; cephalosporin; cephamycin; tetracycline antibiotic; fluoroquinolone antibiotic	antibiotic efflux	H-NS is a histone-like protein involved in global gene regulation in Gram-negative bacteria. It is a repressor of the membrane fusion protein genes acrE, mdtE, and emrK as well as nearby genes of many RND-type multidrug exporters.
Ec-fj21	ARO:3000792	mdtA	aminocoumarin antibiotic	antibiotic efflux	MdtA is the membrane fusion protein of the multidrug efflux complex mdtABC.
Ec-fj21	ARO:3000793	mdtB	aminocoumarin antibiotic	antibiotic efflux	MdtB is a transporter that forms a heteromultimer complex with MdtC to form a multidrug transporter. MdtBC is part of the MdtABC-TolC efflux complex.
Ec-fj21	ARO:3000794	mdtC	aminocoumarin antibiotic	antibiotic efflux	MdtC is a transporter that forms a heteromultimer complex with MdtB to form a multidrug transporter. MdtBC is part of the MdtABC-TolC efflux complex. In the absence of MdtB, MdtC can form a homomultimer complex that results in a functioning efflux complex with a narrower drug specificity. mdtC corresponds to 3 loci in Pseudomonas aeruginosa PAO1 (gene name: muxC/muxB) and 3 loci in Pseudomonas ae…
Ec-fj21	ARO:3000795	mdtE	penam; macrolide antibiotic; fluoroquinolone antibiotic	antibiotic efflux	MdtE is the membrane fusion protein of the MdtEF multidrug efflux complex. It shares 70% sequence similarity with AcrA.
Ec-fj21	ARO:3000796	mdtF	penam; macrolide antibiotic; fluoroquinolone antibiotic	antibiotic efflux	MdtF is the multidrug inner membrane transporter for the MdtEF-TolC efflux complex.
Ec-fj21	ARO:3000828	baeR	aminocoumarin antibiotic; aminoglycoside antibiotic	antibiotic efflux	BaeR is a response regulator that promotes the expression of MdtABC and AcrD efflux complexes.
Ec-fj21	ARO:3000829	baeS	aminocoumarin antibiotic; aminoglycoside antibiotic	antibiotic efflux	BaeS is a sensor kinase in the BaeSR regulatory system. While it phosphorylates BaeR to increase its activity, BaeS is not necessary for overexpressed BaeR to confer resistance.
Ec-fj21	ARO:3000830	cpxA	aminocoumarin antibiotic; aminoglycoside antibiotic	antibiotic efflux	CpxA is a membrane-localized sensor kinase that is activated by envelope stress. It starts a kinase cascade that activates CpxR, which promotes efflux complex expression.
Ec-fj21	ARO:3000832	evgA	penam; macrolide antibiotic; tetracycline antibiotic; fluoroquinolone antibiotic	antibiotic efflux	EvgA, when phosphorylated, is a positive regulator for efflux protein complexes emrKY and mdtEF. While usually phosphorylated in a EvgS dependent manner, it can be phosphorylated in the absence of EvgS when overexpressed.
Ec-fj21	ARO:3000833	evgS	penam; macrolide antibiotic; tetracycline antibiotic; fluoroquinolone antibiotic	antibiotic efflux	EvgS is a sensor protein that phosphorylates the regulatory protein EvgA. evgS corresponds to 1 locus in Pseudomonas aeruginosa PAO1 and 1 locus in Pseudomonas aeruginosa LESB58.
Ec-fj21	ARO:3001214	mdtM	acridine dye; nucleoside antibiotic; fluoroquinolone antibiotic; lincosamide antibiotic; phenicol antibiotic	antibiotic efflux	Multidrug resistance protein MdtM
Ec-fj21	ARO:3001216	mdtH	fluoroquinolone antibiotic	antibiotic efflux	Multidrug resistance protein MdtH
Ec-fj21	ARO:3001328	Escherichia coli mdfA	benzalkonium chloride; tetracycline antibiotic; rhodamine	antibiotic efflux	Multidrug efflux pump in E. coli. This multidrug efflux system was originally identified as the Cmr/CmlA chloramphenicol exporter.
Ec-fj21	ARO:3001329	mdtG	fosfomycin	antibiotic efflux	The MdtG protein, also named YceE, appears to be a member of the major facilitator superfamily of transporters, and it has been reported, when overexpressed, to increase fosfomycin and deoxycholate resistances. mdtG is a member of the marA-soxS-rob regulon.
Ec-fj21	ARO:3002605	aadA5	aminoglycoside antibiotic	antibiotic inactivation	aadA5 is an aminoglycoside nucleotidyltransferase gene encoded by plasmids, transposons and integrons in E. coli, K. pneumoniae, Kluyvera georgiana, P. aeruginosa and E. cloacae
Ec-fj21	ARO:3002639	APH(3'')-Ib	aminoglycoside antibiotic	antibiotic inactivation	APH(3'')-Ib is an aminoglycoside phosphotransferase encoded by plasmids, transposons, integrative conjugative elements and chromosomes in Enterobacteriaceae and Pseudomonas spp.
Ec-fj21	ARO:3002660	APH(6)-Id	aminoglycoside antibiotic	antibiotic inactivation	APH(6)-Id is an aminoglycoside phosphotransferase encoded by plasmids, integrative conjugative elements and chromosomal genomic islands in K. pneumoniae, Salmonella spp., E. coli, Shigella flexneri, Providencia alcalifaciens, Pseudomonas spp., V. cholerae, Edwardsiella tarda, Pasteurella multocida and Aeromonas bestiarum
Ec-fj21	ARO:3002705	floR	phenicol antibiotic	antibiotic efflux	floR is a plasmid or chromosome-encoded chloramphenicol exporter that is found in Bordetella bronchiseptica, Escherichia coli, Klebsiella pneumoniae,Salmonella typhimurium DT104 and Vibrio cholerae
Ec-fj21	ARO:3002860	dfrA17	diaminopyrimidine antibiotic	antibiotic target replacement	dfrA17 is an integron-encoded dihydrofolate reductase found in Escherichia coli
Ec-fj21	ARO:3002986	bacA	peptide antibiotic	antibiotic target alteration	The bacA gene product (BacA) recycles undecaprenyl pyrophosphate during cell wall biosynthesis which confers resistance to bacitracin.
Ec-fj21	ARO:3003294	Escherichia coli gyrA conferring resistance to fluoroquinolones	nybomycin; fluoroquinolone antibiotic	antibiotic target alteration	Point mutation of Escherichia coli gyrA resulted in the lowered affinity between fluoroquinolones and gyrA. Thus, conferring resistance
Ec-fj21	ARO:3003308	Escherichia coli parC conferring resistance to fluoroquinolone	fluoroquinolone antibiotic	antibiotic target alteration	Point mutation in Escherichia coli parC resulting in fluoroquinolone resistance
Ec-fj21	ARO:3003378	Escherichia coli marR mutant conferring antibiotic resistance	penam; triclosan; phenicol antibiotic; cephalosporin; tetracycline antibiotic; glycylcycline; rifamycin antibiotic; fluoroquinolone antibiotic	antibiotic efflux; antibiotic target alteration	MarR is a repressor of the mar operon marRAB, thus regulating the expression of marA, the activator of multidrug efflux pump AcrAB.
Ec-fj21	ARO:3003381	Escherichia coli soxR with mutation conferring antibiotic resistance	tetracycline antibiotic; cephalosporin; penam; triclosan; glycylcycline; fluoroquinolone antibiotic; phenicol antibiotic; rifamycin antibiotic	antibiotic target alteration; antibiotic efflux	SoxR is a sensory protein that upregulates soxS expression in the presence of redox-cycling drugs. This stress response leads to the expression many multidrug efflux pumps.
Ec-fj21	ARO:3003511	Escherichia coli soxS with mutation conferring antibiotic resistance	penem; tetracycline antibiotic; cephalosporin; carbapenem; penam; triclosan; cephamycin; glycylcycline; monobactam; fluoroquinolone antibiotic; phenicol antibiotic; rifamycin antibiotic	antibiotic target alteration; antibiotic efflux; reduced permeability to antibiotic	SoxS is a global regulator that up-regulates the expression of AcrAB efflux genes. It also reduces OmpF expression to decrease cell membrane permeability.
Ec-fj21	ARO:3003548	mdtN	acridine dye; nucleoside antibiotic	antibiotic efflux	Multidrug resistance efflux pump. Could be involved in resistance to puromycin, acriflavine and tetraphenylarsonium chloride.
Ec-fj21	ARO:3003549	mdtO	acridine dye; nucleoside antibiotic	antibiotic efflux	Multidrug resistance efflux pump. Could be involved in resistance to puromycin, acriflavine and tetraphenylarsonium chloride
Ec-fj21	ARO:3003550	mdtP	acridine dye; nucleoside antibiotic	antibiotic efflux	Multidrug resistance efflux pump. Could be involved in resistance to puromycin, acriflavine and tetraphenylarsonium chloride
Ec-fj21	ARO:3003576	eptA	peptide antibiotic	antibiotic target alteration	PmrC mediates the modification of Lipid A by the addition of 4-amino-4-deoxy-L-arabinose (L-Ara4N) and phosphoethanolamine, resulting in a less negative cell membrane and decreased binding of polymyxin B.
Ec-fj21	ARO:3003577	ugd	peptide antibiotic	antibiotic target alteration	PmrE is required for the synthesis and transfer of 4-amino-4-deoxy-L-arabinose (Ara4N) to Lipid A, which allows gram-negative bacteria to resist the antimicrobial activity of cationic antimicrobial peptides and antibiotics such as polymyxin
Ec-fj21	ARO:3003578	PmrF	peptide antibiotic	antibiotic target alteration	PmrF is required for the synthesis and transfer of 4-amino-4-deoxy-L-arabinose (Ara4N) to Lipid A, which allows gram-negative bacteria to resist the antimicrobial activity of cationic antimicrobial peptides and antibiotics such as polymyxin. pmrF corresponds to 1 locus in Pseudomonas aeruginosa PAO1 and 1 locus in Pseudomonas aeruginosa LESB58.
Ec-fj21	ARO:3003807	Escherichia coli acrR with mutation conferring multidrug antibiotic resistance	penam; triclosan; phenicol antibiotic; cephalosporin; tetracycline antibiotic; glycylcycline; rifamycin antibiotic; fluoroquinolone antibiotic	antibiotic efflux; antibiotic target alteration	AcrR is a repressor of the AcrAB-TolC multidrug efflux complex. AcrR mutations result in high level antibiotic resistance. The mutations associated with this model are specific to E. coli.
Ec-fj21	ARO:3003841	kdpE	aminoglycoside antibiotic	antibiotic efflux	kdpE is a transcriptional activator that is part of the two-component system KdpD/KdpE that is studied for its regulatory role in potassium transport and has been identified as an adaptive regulator involved in the virulence and intracellular survival of pathogenic bacteria. kdpE regulates a range of virulence loci through direct promoter binding.
Ec-fj21	ARO:3003889	Escherichia coli GlpT with mutation conferring resistance to fosfomycin	fosfomycin	antibiotic target alteration	Point mutations to the active importer GlpT, which is involved with the uptake of many phosphorylated sugars, confer resistance to fosfomycin by reducing import of the drug into the bacteria.
Ec-fj21	ARO:3003950	msbA	nitroimidazole antibiotic	antibiotic efflux	MsbA is a multidrug resistance transporter homolog from E. coli and belongs to a superfamily of transporters that contain an adenosine triphosphate (ATP) binding cassette (ABC) which is also called a nucleotide-binding domain (NBD). MsbA is a member of the MDR-ABC transporter group by sequence homology. MsbA transports lipid A, a major component of the bacterial outer cell membrane, and is the on…
Ec-fj21	ARO:3003952	YojI	peptide antibiotic	antibiotic efflux	YojI mediates resistance to the peptide antibiotic microcin J25 when it is expressed from a multicopy vector. YojI is capable of pumping out microcin molecules. The outer membrane protein TolC in addition to YojI is required for export of microcin J25 out of the cell. Microcin J25 is thus the first known substrate for YojI.
Ec-fj21	ARO:3004043	Escherichia coli acrA	penam; triclosan; tetracycline antibiotic; cephalosporin; glycylcycline; fluoroquinolone antibiotic; rifamycin antibiotic; phenicol antibiotic	antibiotic efflux	AcrA is a subunit of the AcrAB-TolC multidrug efflux system that in E. coli.
Ec-fj21	ARO:3004290	Escherichia coli ampC beta-lactamase	penam; cephalosporin	antibiotic inactivation	A class C ampC beta-lactamase (cephalosporinase) enzyme described in Escherichia coli shown clinically to confer resistance to penicillin-like and cephalosporin-class antibiotics.
Ec-fj21	ARO:3004446	Haemophilus influenzae PBP3 conferring resistance to beta-lactam antibiotics	carbapenem; cephalosporin; monobactam; penam; cephamycin	antibiotic target alteration	PBP3 is a penicillin-binding protein and beta-lactam resistance enzyme encoded by the ftsI gene in Haemophilus influenzae. Mutations in ftsI confer resistance to beta-lactam antibiotics.
Ec-gd51	ARO:3000027	emrA	fluoroquinolone antibiotic	antibiotic efflux	EmrA is a membrane fusion protein, providing an efflux pathway with EmrB and TolC between the inner and outer membranes of E. coli, a Gram-negative bacterium.
Ec-gd51	ARO:3000074	emrB	fluoroquinolone antibiotic	antibiotic efflux	emrB is a translocase in the emrB -TolC efflux protein in E. coli. It recognizes substrates including carbonyl cyanide m-chlorophenylhydrazone (CCCP), nalidixic acid, and thioloactomycin.
Ec-gd51	ARO:3000167	tet(C)	tetracycline antibiotic	antibiotic efflux	Tet(C) is a tetracycline efflux pump found in many species of Gram-negative bacteria. It is typically found in plasmid DNA.
Ec-gd51	ARO:3000206	emrK	tetracycline antibiotic	antibiotic efflux	emrK is a membrane fusion protein that is a homolog of EmrA. Together with the inner membrane transporter EmrY and the outer membrane channel TolC, it mediates multidrug efflux.
Ec-gd51	ARO:3000216	acrB	penam; triclosan; tetracycline antibiotic; cephalosporin; glycylcycline; fluoroquinolone antibiotic; rifamycin antibiotic; phenicol antibiotic	antibiotic efflux	Protein subunit of AcrA-AcrB-TolC multidrug efflux complex. AcrB functions as a herterotrimer which forms the inner membrane component and is primarily responsible for substrate recognition and energy transduction by acting as a drug/proton antiporter.
Ec-gd51	ARO:3000237	TolC	tetracycline antibiotic; aminocoumarin antibiotic; macrolide antibiotic; cephalosporin; rifamycin antibiotic; penam; triclosan; cephamycin; glycylcycline; fluoroquinolone antibiotic; phenicol antibiotic	antibiotic efflux	TolC is a protein subunit of many multidrug efflux complexes in Gram negative bacteria. It is an outer membrane efflux protein and is constitutively open. Regulation of efflux activity is often at its periplasmic entrance by other components of the efflux complex.
Ec-gd51	ARO:3000254	emrY	tetracycline antibiotic	antibiotic efflux	emrY is a multidrug transport that moves substrates across the inner membrane of the Gram-negative E. coli. It is a homolog of emrB.
Ec-gd51	ARO:3000263	marA	penem; tetracycline antibiotic; cephalosporin; carbapenem; penam; triclosan; cephamycin; glycylcycline; monobactam; fluoroquinolone antibiotic; phenicol antibiotic; rifamycin antibiotic	antibiotic efflux; reduced permeability to antibiotic	In the presence of antibiotic stress, E. coli overexpresses the global activator protein MarA, which besides inducing MDR efflux pump AcrAB, also down- regulates synthesis of the porin OmpF.
Ec-gd51	ARO:3000413	sul3	sulfone antibiotic; sulfonamide antibiotic	antibiotic target replacement	Sul3 is a sulfonamide resistant dihydropteroate synthase similar to Sul1 and Sul2. Its resistance gene was found encoded in E. coli plasmid DNA of sulfonamide resistant isolates.
Ec-gd51	ARO:3000491	acrD	aminoglycoside antibiotic	antibiotic efflux	AcrD is an aminoglycoside efflux pump expressed in E. coli. Its expression can be induced by indole, and is regulated by baeRS and cpxAR.
Ec-gd51	ARO:3000508	gadX	penam; macrolide antibiotic; fluoroquinolone antibiotic	antibiotic efflux	GadX is an AraC-family regulator that promotes mdtEF expression to confer multidrug resistance.
Ec-gd51	ARO:3000516	emrR	fluoroquinolone antibiotic	antibiotic efflux	EmrR is a negative regulator for the EmrAB-TolC multidrug efflux pump in E. coli. Mutations lead to EmrAB-TolC overexpression.
Ec-gd51	ARO:3000518	CRP	penam; macrolide antibiotic; fluoroquinolone antibiotic	antibiotic efflux	CRP is a global regulator that represses MdtEF multidrug efflux pump expression.
Ec-gd51	ARO:3000676	H-NS	penam; macrolide antibiotic; cephalosporin; cephamycin; tetracycline antibiotic; fluoroquinolone antibiotic	antibiotic efflux	H-NS is a histone-like protein involved in global gene regulation in Gram-negative bacteria. It is a repressor of the membrane fusion protein genes acrE, mdtE, and emrK as well as nearby genes of many RND-type multidrug exporters.
Ec-gd51	ARO:3000792	mdtA	aminocoumarin antibiotic	antibiotic efflux	MdtA is the membrane fusion protein of the multidrug efflux complex mdtABC.
Ec-gd51	ARO:3000793	mdtB	aminocoumarin antibiotic	antibiotic efflux	MdtB is a transporter that forms a heteromultimer complex with MdtC to form a multidrug transporter. MdtBC is part of the MdtABC-TolC efflux complex.
Ec-gd51	ARO:3000794	mdtC	aminocoumarin antibiotic	antibiotic efflux	MdtC is a transporter that forms a heteromultimer complex with MdtB to form a multidrug transporter. MdtBC is part of the MdtABC-TolC efflux complex. In the absence of MdtB, MdtC can form a homomultimer complex that results in a functioning efflux complex with a narrower drug specificity. mdtC corresponds to 3 loci in Pseudomonas aeruginosa PAO1 (gene name: muxC/muxB) and 3 loci in Pseudomonas ae…
Ec-gd51	ARO:3000795	mdtE	penam; macrolide antibiotic; fluoroquinolone antibiotic	antibiotic efflux	MdtE is the membrane fusion protein of the MdtEF multidrug efflux complex. It shares 70% sequence similarity with AcrA.
Ec-gd51	ARO:3000796	mdtF	penam; macrolide antibiotic; fluoroquinolone antibiotic	antibiotic efflux	MdtF is the multidrug inner membrane transporter for the MdtEF-TolC efflux complex.
Ec-gd51	ARO:3000828	baeR	aminocoumarin antibiotic; aminoglycoside antibiotic	antibiotic efflux	BaeR is a response regulator that promotes the expression of MdtABC and AcrD efflux complexes.
Ec-gd51	ARO:3000829	baeS	aminocoumarin antibiotic; aminoglycoside antibiotic	antibiotic efflux	BaeS is a sensor kinase in the BaeSR regulatory system. While it phosphorylates BaeR to increase its activity, BaeS is not necessary for overexpressed BaeR to confer resistance.
Ec-gd51	ARO:3000830	cpxA	aminocoumarin antibiotic; aminoglycoside antibiotic	antibiotic efflux	CpxA is a membrane-localized sensor kinase that is activated by envelope stress. It starts a kinase cascade that activates CpxR, which promotes efflux complex expression.
Ec-gd51	ARO:3000832	evgA	penam; macrolide antibiotic; tetracycline antibiotic; fluoroquinolone antibiotic	antibiotic efflux	EvgA, when phosphorylated, is a positive regulator for efflux protein complexes emrKY and mdtEF. While usually phosphorylated in a EvgS dependent manner, it can be phosphorylated in the absence of EvgS when overexpressed.
Ec-gd51	ARO:3000833	evgS	penam; macrolide antibiotic; tetracycline antibiotic; fluoroquinolone antibiotic	antibiotic efflux	EvgS is a sensor protein that phosphorylates the regulatory protein EvgA. evgS corresponds to 1 locus in Pseudomonas aeruginosa PAO1 and 1 locus in Pseudomonas aeruginosa LESB58.
Ec-gd51	ARO:3000873	TEM-1	penam; penem; cephalosporin; monobactam	antibiotic inactivation	TEM-1 is a broad-spectrum beta-lactamase found in many Gram-negative bacteria. Confers resistance to penicillins and first generation cephalosphorins.
Ec-gd51	ARO:3001214	mdtM	acridine dye; nucleoside antibiotic; fluoroquinolone antibiotic; lincosamide antibiotic; phenicol antibiotic	antibiotic efflux	Multidrug resistance protein MdtM
Ec-gd51	ARO:3001216	mdtH	fluoroquinolone antibiotic	antibiotic efflux	Multidrug resistance protein MdtH
Ec-gd51	ARO:3001328	Escherichia coli mdfA	benzalkonium chloride; tetracycline antibiotic; rhodamine	antibiotic efflux	Multidrug efflux pump in E. coli. This multidrug efflux system was originally identified as the Cmr/CmlA chloramphenicol exporter.
Ec-gd51	ARO:3001329	mdtG	fosfomycin	antibiotic efflux	The MdtG protein, also named YceE, appears to be a member of the major facilitator superfamily of transporters, and it has been reported, when overexpressed, to increase fosfomycin and deoxycholate resistances. mdtG is a member of the marA-soxS-rob regulon.
Ec-gd51	ARO:3002660	APH(6)-Id	aminoglycoside antibiotic	antibiotic inactivation	APH(6)-Id is an aminoglycoside phosphotransferase encoded by plasmids, integrative conjugative elements and chromosomal genomic islands in K. pneumoniae, Salmonella spp., E. coli, Shigella flexneri, Providencia alcalifaciens, Pseudomonas spp., V. cholerae, Edwardsiella tarda, Pasteurella multocida and Aeromonas bestiarum
Ec-gd51	ARO:3002790	QnrS1	fluoroquinolone antibiotic	antibiotic target protection	QnrS1 is a plasmid-mediated quinolone resistance protein found in Shigella flexneri
Ec-gd51	ARO:3002859	dfrA14	diaminopyrimidine antibiotic	antibiotic target replacement	dfrA14 is an integron-encoded dihydrofolate reductase found in Escherichia coli
Ec-gd51	ARO:3002986	bacA	peptide antibiotic	antibiotic target alteration	The bacA gene product (BacA) recycles undecaprenyl pyrophosphate during cell wall biosynthesis which confers resistance to bacitracin.
Ec-gd51	ARO:3003107	mef(B)	macrolide antibiotic	antibiotic efflux	mef(B) is a macrolide efflux gene located in the vicinity of sul3 in Escherichia coli. There is also a mefB found in Streptococcus agalactiae that confers resistance to macrolides.
Ec-gd51	ARO:3003369	Escherichia coli EF-Tu mutants conferring resistance to Pulvomycin	elfamycin antibiotic	antibiotic target alteration	Sequence variants of Escherichia coli elongation factor Tu that confer resistance to Pulvomycin
Ec-gd51	ARO:3003378	Escherichia coli marR mutant conferring antibiotic resistance	penam; triclosan; phenicol antibiotic; cephalosporin; tetracycline antibiotic; glycylcycline; rifamycin antibiotic; fluoroquinolone antibiotic	antibiotic efflux; antibiotic target alteration	MarR is a repressor of the mar operon marRAB, thus regulating the expression of marA, the activator of multidrug efflux pump AcrAB.
Ec-gd51	ARO:3003381	Escherichia coli soxR with mutation conferring antibiotic resistance	tetracycline antibiotic; cephalosporin; penam; triclosan; glycylcycline; fluoroquinolone antibiotic; phenicol antibiotic; rifamycin antibiotic	antibiotic target alteration; antibiotic efflux	SoxR is a sensory protein that upregulates soxS expression in the presence of redox-cycling drugs. This stress response leads to the expression many multidrug efflux pumps.
Ec-gd51	ARO:3003511	Escherichia coli soxS with mutation conferring antibiotic resistance	penem; tetracycline antibiotic; cephalosporin; carbapenem; penam; triclosan; cephamycin; glycylcycline; monobactam; fluoroquinolone antibiotic; phenicol antibiotic; rifamycin antibiotic	antibiotic target alteration; antibiotic efflux; reduced permeability to antibiotic	SoxS is a global regulator that up-regulates the expression of AcrAB efflux genes. It also reduces OmpF expression to decrease cell membrane permeability.
Ec-gd51	ARO:3003548	mdtN	acridine dye; nucleoside antibiotic	antibiotic efflux	Multidrug resistance efflux pump. Could be involved in resistance to puromycin, acriflavine and tetraphenylarsonium chloride.
Ec-gd51	ARO:3003549	mdtO	acridine dye; nucleoside antibiotic	antibiotic efflux	Multidrug resistance efflux pump. Could be involved in resistance to puromycin, acriflavine and tetraphenylarsonium chloride
Ec-gd51	ARO:3003550	mdtP	acridine dye; nucleoside antibiotic	antibiotic efflux	Multidrug resistance efflux pump. Could be involved in resistance to puromycin, acriflavine and tetraphenylarsonium chloride
Ec-gd51	ARO:3003576	eptA	peptide antibiotic	antibiotic target alteration	PmrC mediates the modification of Lipid A by the addition of 4-amino-4-deoxy-L-arabinose (L-Ara4N) and phosphoethanolamine, resulting in a less negative cell membrane and decreased binding of polymyxin B.
Ec-gd51	ARO:3003577	ugd	peptide antibiotic	antibiotic target alteration	PmrE is required for the synthesis and transfer of 4-amino-4-deoxy-L-arabinose (Ara4N) to Lipid A, which allows gram-negative bacteria to resist the antimicrobial activity of cationic antimicrobial peptides and antibiotics such as polymyxin
Ec-gd51	ARO:3003578	PmrF	peptide antibiotic	antibiotic target alteration	PmrF is required for the synthesis and transfer of 4-amino-4-deoxy-L-arabinose (Ara4N) to Lipid A, which allows gram-negative bacteria to resist the antimicrobial activity of cationic antimicrobial peptides and antibiotics such as polymyxin. pmrF corresponds to 1 locus in Pseudomonas aeruginosa PAO1 and 1 locus in Pseudomonas aeruginosa LESB58.
Ec-gd51	ARO:3003751	Escherichia coli nfsA mutations conferring resistance to nitrofurantoin	nitrofuran antibiotic	antibiotic target alteration	nfsA encodes the major oxygen-insesitive nitroreductase in E. coli. The first step of resistance to nitrofurazone is mutation of nfsA.
Ec-gd51	ARO:3003807	Escherichia coli acrR with mutation conferring multidrug antibiotic resistance	penam; triclosan; phenicol antibiotic; cephalosporin; tetracycline antibiotic; glycylcycline; rifamycin antibiotic; fluoroquinolone antibiotic	antibiotic efflux; antibiotic target alteration	AcrR is a repressor of the AcrAB-TolC multidrug efflux complex. AcrR mutations result in high level antibiotic resistance. The mutations associated with this model are specific to E. coli.
Ec-gd51	ARO:3003838	gadW	penam; macrolide antibiotic; fluoroquinolone antibiotic	antibiotic efflux	GadW is an AraC-family regulator that promotes mdtEF expression to confer multidrug resistance. GadW inhibits GadX-dependent activation. GadW clearly represses gadX and, in situations where GadX is missing, activates gadA and gadBC.
Ec-gd51	ARO:3003841	kdpE	aminoglycoside antibiotic	antibiotic efflux	kdpE is a transcriptional activator that is part of the two-component system KdpD/KdpE that is studied for its regulatory role in potassium transport and has been identified as an adaptive regulator involved in the virulence and intracellular survival of pathogenic bacteria. kdpE regulates a range of virulence loci through direct promoter binding.
Ec-gd51	ARO:3003889	Escherichia coli GlpT with mutation conferring resistance to fosfomycin	fosfomycin	antibiotic target alteration	Point mutations to the active importer GlpT, which is involved with the uptake of many phosphorylated sugars, confer resistance to fosfomycin by reducing import of the drug into the bacteria.
Ec-gd51	ARO:3003950	msbA	nitroimidazole antibiotic	antibiotic efflux	MsbA is a multidrug resistance transporter homolog from E. coli and belongs to a superfamily of transporters that contain an adenosine triphosphate (ATP) binding cassette (ABC) which is also called a nucleotide-binding domain (NBD). MsbA is a member of the MDR-ABC transporter group by sequence homology. MsbA transports lipid A, a major component of the bacterial outer cell membrane, and is the on…
Ec-gd51	ARO:3003952	YojI	peptide antibiotic	antibiotic efflux	YojI mediates resistance to the peptide antibiotic microcin J25 when it is expressed from a multicopy vector. YojI is capable of pumping out microcin molecules. The outer membrane protein TolC in addition to YojI is required for export of microcin J25 out of the cell. Microcin J25 is thus the first known substrate for YojI.
Ec-gd51	ARO:3004039	Escherichia coli emrE	macrolide antibiotic	antibiotic efflux	Member of the small MDR (multidrug resistance) family of transporters; in Escherichia coli this protein provides resistance against a number of positively charged compounds including ethidium bromide and erythromycin; proton-dependent secondary transporter which exchanges protons for compound translocation
Ec-gd51	ARO:3004043	Escherichia coli acrA	penam; triclosan; tetracycline antibiotic; cephalosporin; glycylcycline; fluoroquinolone antibiotic; rifamycin antibiotic; phenicol antibiotic	antibiotic efflux	AcrA is a subunit of the AcrAB-TolC multidrug efflux system that in E. coli.
Ec-gd51	ARO:3004290	Escherichia coli ampC beta-lactamase	penam; cephalosporin	antibiotic inactivation	A class C ampC beta-lactamase (cephalosporinase) enzyme described in Escherichia coli shown clinically to confer resistance to penicillin-like and cephalosporin-class antibiotics.
Ec-gd51	ARO:3004446	Haemophilus influenzae PBP3 conferring resistance to beta-lactam antibiotics	carbapenem; cephalosporin; monobactam; penam; cephamycin	antibiotic target alteration	PBP3 is a penicillin-binding protein and beta-lactam resistance enzyme encoded by the ftsI gene in Haemophilus influenzae. Mutations in ftsI confer resistance to beta-lactam antibiotics.
Ec-gd52	ARO:3000027	emrA	fluoroquinolone antibiotic	antibiotic efflux	EmrA is a membrane fusion protein, providing an efflux pathway with EmrB and TolC between the inner and outer membranes of E. coli, a Gram-negative bacterium.
Ec-gd52	ARO:3000074	emrB	fluoroquinolone antibiotic	antibiotic efflux	emrB is a translocase in the emrB -TolC efflux protein in E. coli. It recognizes substrates including carbonyl cyanide m-chlorophenylhydrazone (CCCP), nalidixic acid, and thioloactomycin.
Ec-gd52	ARO:3000167	tet(C)	tetracycline antibiotic	antibiotic efflux	Tet(C) is a tetracycline efflux pump found in many species of Gram-negative bacteria. It is typically found in plasmid DNA.
Ec-gd52	ARO:3000206	emrK	tetracycline antibiotic	antibiotic efflux	emrK is a membrane fusion protein that is a homolog of EmrA. Together with the inner membrane transporter EmrY and the outer membrane channel TolC, it mediates multidrug efflux.
Ec-gd52	ARO:3000216	acrB	penam; triclosan; tetracycline antibiotic; cephalosporin; glycylcycline; fluoroquinolone antibiotic; rifamycin antibiotic; phenicol antibiotic	antibiotic efflux	Protein subunit of AcrA-AcrB-TolC multidrug efflux complex. AcrB functions as a herterotrimer which forms the inner membrane component and is primarily responsible for substrate recognition and energy transduction by acting as a drug/proton antiporter.
Ec-gd52	ARO:3000237	TolC	tetracycline antibiotic; aminocoumarin antibiotic; macrolide antibiotic; cephalosporin; rifamycin antibiotic; penam; triclosan; cephamycin; glycylcycline; fluoroquinolone antibiotic; phenicol antibiotic	antibiotic efflux	TolC is a protein subunit of many multidrug efflux complexes in Gram negative bacteria. It is an outer membrane efflux protein and is constitutively open. Regulation of efflux activity is often at its periplasmic entrance by other components of the efflux complex.
Ec-gd52	ARO:3000254	emrY	tetracycline antibiotic	antibiotic efflux	emrY is a multidrug transport that moves substrates across the inner membrane of the Gram-negative E. coli. It is a homolog of emrB.
Ec-gd52	ARO:3000263	marA	penem; tetracycline antibiotic; cephalosporin; carbapenem; penam; triclosan; cephamycin; glycylcycline; monobactam; fluoroquinolone antibiotic; phenicol antibiotic; rifamycin antibiotic	antibiotic efflux; reduced permeability to antibiotic	In the presence of antibiotic stress, E. coli overexpresses the global activator protein MarA, which besides inducing MDR efflux pump AcrAB, also down- regulates synthesis of the porin OmpF.
Ec-gd52	ARO:3000413	sul3	sulfone antibiotic; sulfonamide antibiotic	antibiotic target replacement	Sul3 is a sulfonamide resistant dihydropteroate synthase similar to Sul1 and Sul2. Its resistance gene was found encoded in E. coli plasmid DNA of sulfonamide resistant isolates.
Ec-gd52	ARO:3000491	acrD	aminoglycoside antibiotic	antibiotic efflux	AcrD is an aminoglycoside efflux pump expressed in E. coli. Its expression can be induced by indole, and is regulated by baeRS and cpxAR.
Ec-gd52	ARO:3000499	AcrE	penam; cephalosporin; cephamycin; fluoroquinolone antibiotic	antibiotic efflux	AcrE is a membrane fusion protein, similar to AcrA.
Ec-gd52	ARO:3000502	AcrF	penam; cephalosporin; cephamycin; fluoroquinolone antibiotic	antibiotic efflux	AcrF is a inner membrane transporter, similar to AcrB.
Ec-gd52	ARO:3000508	gadX	penam; macrolide antibiotic; fluoroquinolone antibiotic	antibiotic efflux	GadX is an AraC-family regulator that promotes mdtEF expression to confer multidrug resistance.
Ec-gd52	ARO:3000516	emrR	fluoroquinolone antibiotic	antibiotic efflux	EmrR is a negative regulator for the EmrAB-TolC multidrug efflux pump in E. coli. Mutations lead to EmrAB-TolC overexpression.
Ec-gd52	ARO:3000518	CRP	penam; macrolide antibiotic; fluoroquinolone antibiotic	antibiotic efflux	CRP is a global regulator that represses MdtEF multidrug efflux pump expression.
Ec-gd52	ARO:3000676	H-NS	penam; macrolide antibiotic; cephalosporin; cephamycin; tetracycline antibiotic; fluoroquinolone antibiotic	antibiotic efflux	H-NS is a histone-like protein involved in global gene regulation in Gram-negative bacteria. It is a repressor of the membrane fusion protein genes acrE, mdtE, and emrK as well as nearby genes of many RND-type multidrug exporters.
Ec-gd52	ARO:3000792	mdtA	aminocoumarin antibiotic	antibiotic efflux	MdtA is the membrane fusion protein of the multidrug efflux complex mdtABC.
Ec-gd52	ARO:3000793	mdtB	aminocoumarin antibiotic	antibiotic efflux	MdtB is a transporter that forms a heteromultimer complex with MdtC to form a multidrug transporter. MdtBC is part of the MdtABC-TolC efflux complex.
Ec-gd52	ARO:3000794	mdtC	aminocoumarin antibiotic	antibiotic efflux	MdtC is a transporter that forms a heteromultimer complex with MdtB to form a multidrug transporter. MdtBC is part of the MdtABC-TolC efflux complex. In the absence of MdtB, MdtC can form a homomultimer complex that results in a functioning efflux complex with a narrower drug specificity. mdtC corresponds to 3 loci in Pseudomonas aeruginosa PAO1 (gene name: muxC/muxB) and 3 loci in Pseudomonas ae…
Ec-gd52	ARO:3000795	mdtE	penam; macrolide antibiotic; fluoroquinolone antibiotic	antibiotic efflux	MdtE is the membrane fusion protein of the MdtEF multidrug efflux complex. It shares 70% sequence similarity with AcrA.
Ec-gd52	ARO:3000796	mdtF	penam; macrolide antibiotic; fluoroquinolone antibiotic	antibiotic efflux	MdtF is the multidrug inner membrane transporter for the MdtEF-TolC efflux complex.
Ec-gd52	ARO:3000828	baeR	aminocoumarin antibiotic; aminoglycoside antibiotic	antibiotic efflux	BaeR is a response regulator that promotes the expression of MdtABC and AcrD efflux complexes.
Ec-gd52	ARO:3000829	baeS	aminocoumarin antibiotic; aminoglycoside antibiotic	antibiotic efflux	BaeS is a sensor kinase in the BaeSR regulatory system. While it phosphorylates BaeR to increase its activity, BaeS is not necessary for overexpressed BaeR to confer resistance.
Ec-gd52	ARO:3000830	cpxA	aminocoumarin antibiotic; aminoglycoside antibiotic	antibiotic efflux	CpxA is a membrane-localized sensor kinase that is activated by envelope stress. It starts a kinase cascade that activates CpxR, which promotes efflux complex expression.
Ec-gd52	ARO:3000832	evgA	penam; macrolide antibiotic; tetracycline antibiotic; fluoroquinolone antibiotic	antibiotic efflux	EvgA, when phosphorylated, is a positive regulator for efflux protein complexes emrKY and mdtEF. While usually phosphorylated in a EvgS dependent manner, it can be phosphorylated in the absence of EvgS when overexpressed.
Ec-gd52	ARO:3000833	evgS	penam; macrolide antibiotic; tetracycline antibiotic; fluoroquinolone antibiotic	antibiotic efflux	EvgS is a sensor protein that phosphorylates the regulatory protein EvgA. evgS corresponds to 1 locus in Pseudomonas aeruginosa PAO1 and 1 locus in Pseudomonas aeruginosa LESB58.
Ec-gd52	ARO:3000873	TEM-1	penam; penem; cephalosporin; monobactam	antibiotic inactivation	TEM-1 is a broad-spectrum beta-lactamase found in many Gram-negative bacteria. Confers resistance to penicillins and first generation cephalosphorins.
Ec-gd52	ARO:3001214	mdtM	acridine dye; nucleoside antibiotic; fluoroquinolone antibiotic; lincosamide antibiotic; phenicol antibiotic	antibiotic efflux	Multidrug resistance protein MdtM
Ec-gd52	ARO:3001216	mdtH	fluoroquinolone antibiotic	antibiotic efflux	Multidrug resistance protein MdtH
Ec-gd52	ARO:3001328	Escherichia coli mdfA	benzalkonium chloride; tetracycline antibiotic; rhodamine	antibiotic efflux	Multidrug efflux pump in E. coli. This multidrug efflux system was originally identified as the Cmr/CmlA chloramphenicol exporter.
Ec-gd52	ARO:3001329	mdtG	fosfomycin	antibiotic efflux	The MdtG protein, also named YceE, appears to be a member of the major facilitator superfamily of transporters, and it has been reported, when overexpressed, to increase fosfomycin and deoxycholate resistances. mdtG is a member of the marA-soxS-rob regulon.
Ec-gd52	ARO:3002533	AAC(3)-IIa	aminoglycoside antibiotic	antibiotic inactivation	AAC(3)-IIa is a plasmid-encoded aminoglycoside acetyltransferase in K. pneumoniae, E. cloacae, Actinobacillus pleuropneumoniae, S. typhimurium, Citrobacter freundii, and P. aeruginosa.
Ec-gd52	ARO:3002601	aadA	aminoglycoside antibiotic	antibiotic inactivation	ANT(3'')-Ia is an aminoglycoside nucleotidyltransferase gene encoded by plasmids, transposons, integrons in Enterobacteriaceae, A. baumannii, P. aeruginosa and Vibrio cholerae
Ec-gd52	ARO:3002602	aadA2	aminoglycoside antibiotic	antibiotic inactivation	aadA2 is an aminoglycoside nucleotidyltransferase gene encoded by plasmids and integrons in K. pneumoniae, Salmonella spp., Corynebacterium glutamicum, C. freundii and Aeromonas spp.
Ec-gd52	ARO:3002612	aadA12	aminoglycoside antibiotic	antibiotic inactivation	aadA12 is an integron-encoded aminoglycoside nucleotidyltransferase gene in E. coli, Yersinia enterocolitica and S. enterica
Ec-gd52	ARO:3002696	cmlA6	phenicol antibiotic	antibiotic efflux	cmlA6 is a plasmid-encoded chloramphenicol exporter that is found in Pseudomonas aeruginosa
Ec-gd52	ARO:3002705	floR	phenicol antibiotic	antibiotic efflux	floR is a plasmid or chromosome-encoded chloramphenicol exporter that is found in Bordetella bronchiseptica, Escherichia coli, Klebsiella pneumoniae,Salmonella typhimurium DT104 and Vibrio cholerae
Ec-gd52	ARO:3002831	vgaC	pleuromutilin antibiotic; streptogramin antibiotic	antibiotic target protection	vgaC is an ABC-F subfamily protein expressed in staphylococci that confers resistance to streptogramin A antibiotics and related compounds. It is associated with plasmid DNA.
Ec-gd52	ARO:3002858	dfrA12	diaminopyrimidine antibiotic	antibiotic target replacement	dfrA12 is an integron-encoded dihydrofolate reductase found in Vibrio cholerae
Ec-gd52	ARO:3002986	bacA	peptide antibiotic	antibiotic target alteration	The bacA gene product (BacA) recycles undecaprenyl pyrophosphate during cell wall biosynthesis which confers resistance to bacitracin.
Ec-gd52	ARO:3003107	mef(B)	macrolide antibiotic	antibiotic efflux	mef(B) is a macrolide efflux gene located in the vicinity of sul3 in Escherichia coli. There is also a mefB found in Streptococcus agalactiae that confers resistance to macrolides.
Ec-gd52	ARO:3003294	Escherichia coli gyrA conferring resistance to fluoroquinolones	nybomycin; fluoroquinolone antibiotic	antibiotic target alteration	Point mutation of Escherichia coli gyrA resulted in the lowered affinity between fluoroquinolones and gyrA. Thus, conferring resistance
Ec-gd52	ARO:3003378	Escherichia coli marR mutant conferring antibiotic resistance	penam; triclosan; phenicol antibiotic; cephalosporin; tetracycline antibiotic; glycylcycline; rifamycin antibiotic; fluoroquinolone antibiotic	antibiotic efflux; antibiotic target alteration	MarR is a repressor of the mar operon marRAB, thus regulating the expression of marA, the activator of multidrug efflux pump AcrAB.
Ec-gd52	ARO:3003381	Escherichia coli soxR with mutation conferring antibiotic resistance	tetracycline antibiotic; cephalosporin; penam; triclosan; glycylcycline; fluoroquinolone antibiotic; phenicol antibiotic; rifamycin antibiotic	antibiotic target alteration; antibiotic efflux	SoxR is a sensory protein that upregulates soxS expression in the presence of redox-cycling drugs. This stress response leads to the expression many multidrug efflux pumps.
Ec-gd52	ARO:3003511	Escherichia coli soxS with mutation conferring antibiotic resistance	penem; tetracycline antibiotic; cephalosporin; carbapenem; penam; triclosan; cephamycin; glycylcycline; monobactam; fluoroquinolone antibiotic; phenicol antibiotic; rifamycin antibiotic	antibiotic target alteration; antibiotic efflux; reduced permeability to antibiotic	SoxS is a global regulator that up-regulates the expression of AcrAB efflux genes. It also reduces OmpF expression to decrease cell membrane permeability.
Ec-gd52	ARO:3003548	mdtN	acridine dye; nucleoside antibiotic	antibiotic efflux	Multidrug resistance efflux pump. Could be involved in resistance to puromycin, acriflavine and tetraphenylarsonium chloride.
Ec-gd52	ARO:3003549	mdtO	acridine dye; nucleoside antibiotic	antibiotic efflux	Multidrug resistance efflux pump. Could be involved in resistance to puromycin, acriflavine and tetraphenylarsonium chloride
Ec-gd52	ARO:3003550	mdtP	acridine dye; nucleoside antibiotic	antibiotic efflux	Multidrug resistance efflux pump. Could be involved in resistance to puromycin, acriflavine and tetraphenylarsonium chloride
Ec-gd52	ARO:3003576	eptA	peptide antibiotic	antibiotic target alteration	PmrC mediates the modification of Lipid A by the addition of 4-amino-4-deoxy-L-arabinose (L-Ara4N) and phosphoethanolamine, resulting in a less negative cell membrane and decreased binding of polymyxin B.
Ec-gd52	ARO:3003578	PmrF	peptide antibiotic	antibiotic target alteration	PmrF is required for the synthesis and transfer of 4-amino-4-deoxy-L-arabinose (Ara4N) to Lipid A, which allows gram-negative bacteria to resist the antimicrobial activity of cationic antimicrobial peptides and antibiotics such as polymyxin. pmrF corresponds to 1 locus in Pseudomonas aeruginosa PAO1 and 1 locus in Pseudomonas aeruginosa LESB58.
Ec-gd52	ARO:3003751	Escherichia coli nfsA mutations conferring resistance to nitrofurantoin	nitrofuran antibiotic	antibiotic target alteration	nfsA encodes the major oxygen-insesitive nitroreductase in E. coli. The first step of resistance to nitrofurazone is mutation of nfsA.
Ec-gd52	ARO:3003807	Escherichia coli acrR with mutation conferring multidrug antibiotic resistance	penam; triclosan; phenicol antibiotic; cephalosporin; tetracycline antibiotic; glycylcycline; rifamycin antibiotic; fluoroquinolone antibiotic	antibiotic efflux; antibiotic target alteration	AcrR is a repressor of the AcrAB-TolC multidrug efflux complex. AcrR mutations result in high level antibiotic resistance. The mutations associated with this model are specific to E. coli.
Ec-gd52	ARO:3003838	gadW	penam; macrolide antibiotic; fluoroquinolone antibiotic	antibiotic efflux	GadW is an AraC-family regulator that promotes mdtEF expression to confer multidrug resistance. GadW inhibits GadX-dependent activation. GadW clearly represses gadX and, in situations where GadX is missing, activates gadA and gadBC.
Ec-gd52	ARO:3003841	kdpE	aminoglycoside antibiotic	antibiotic efflux	kdpE is a transcriptional activator that is part of the two-component system KdpD/KdpE that is studied for its regulatory role in potassium transport and has been identified as an adaptive regulator involved in the virulence and intracellular survival of pathogenic bacteria. kdpE regulates a range of virulence loci through direct promoter binding.
Ec-gd52	ARO:3003889	Escherichia coli GlpT with mutation conferring resistance to fosfomycin	fosfomycin	antibiotic target alteration	Point mutations to the active importer GlpT, which is involved with the uptake of many phosphorylated sugars, confer resistance to fosfomycin by reducing import of the drug into the bacteria.
Ec-gd52	ARO:3003922	oqxA	diaminopyrimidine antibiotic; glycylcycline; tetracycline antibiotic; nitrofuran antibiotic; fluoroquinolone antibiotic	antibiotic efflux	RND efflux pump conferring resistance to fluoroquinolone
Ec-gd52	ARO:3003923	oqxB	diaminopyrimidine antibiotic; glycylcycline; tetracycline antibiotic; nitrofuran antibiotic; fluoroquinolone antibiotic	antibiotic efflux	RND efflux pump conferring resistance to fluoroquinolone
Ec-gd52	ARO:3003950	msbA	nitroimidazole antibiotic	antibiotic efflux	MsbA is a multidrug resistance transporter homolog from E. coli and belongs to a superfamily of transporters that contain an adenosine triphosphate (ATP) binding cassette (ABC) which is also called a nucleotide-binding domain (NBD). MsbA is a member of the MDR-ABC transporter group by sequence homology. MsbA transports lipid A, a major component of the bacterial outer cell membrane, and is the on…
Ec-gd52	ARO:3003952	YojI	peptide antibiotic	antibiotic efflux	YojI mediates resistance to the peptide antibiotic microcin J25 when it is expressed from a multicopy vector. YojI is capable of pumping out microcin molecules. The outer membrane protein TolC in addition to YojI is required for export of microcin J25 out of the cell. Microcin J25 is thus the first known substrate for YojI.
Ec-gd52	ARO:3004043	Escherichia coli acrA	penam; triclosan; tetracycline antibiotic; cephalosporin; glycylcycline; fluoroquinolone antibiotic; rifamycin antibiotic; phenicol antibiotic	antibiotic efflux	AcrA is a subunit of the AcrAB-TolC multidrug efflux system that in E. coli.
Ec-gd52	ARO:3004290	Escherichia coli ampC beta-lactamase	penam; cephalosporin	antibiotic inactivation	A class C ampC beta-lactamase (cephalosporinase) enzyme described in Escherichia coli shown clinically to confer resistance to penicillin-like and cephalosporin-class antibiotics.
Ec-gd52	ARO:3004442	tet(W/N/W)	tetracycline antibiotic	antibiotic target protection	tet(W/N/W) is a mosaic tetracycline resistance gene and ribosomal protection protein.
Ec-gd52	ARO:3004446	Haemophilus influenzae PBP3 conferring resistance to beta-lactam antibiotics	carbapenem; cephalosporin; monobactam; penam; cephamycin	antibiotic target alteration	PBP3 is a penicillin-binding protein and beta-lactam resistance enzyme encoded by the ftsI gene in Haemophilus influenzae. Mutations in ftsI confer resistance to beta-lactam antibiotics.
Ec-gd53	ARO:3000027	emrA	fluoroquinolone antibiotic	antibiotic efflux	EmrA is a membrane fusion protein, providing an efflux pathway with EmrB and TolC between the inner and outer membranes of E. coli, a Gram-negative bacterium.
Ec-gd53	ARO:3000074	emrB	fluoroquinolone antibiotic	antibiotic efflux	emrB is a translocase in the emrB -TolC efflux protein in E. coli. It recognizes substrates including carbonyl cyanide m-chlorophenylhydrazone (CCCP), nalidixic acid, and thioloactomycin.
Ec-gd53	ARO:3000167	tet(C)	tetracycline antibiotic	antibiotic efflux	Tet(C) is a tetracycline efflux pump found in many species of Gram-negative bacteria. It is typically found in plasmid DNA.
Ec-gd53	ARO:3000206	emrK	tetracycline antibiotic	antibiotic efflux	emrK is a membrane fusion protein that is a homolog of EmrA. Together with the inner membrane transporter EmrY and the outer membrane channel TolC, it mediates multidrug efflux.
Ec-gd53	ARO:3000216	acrB	penam; triclosan; tetracycline antibiotic; cephalosporin; glycylcycline; fluoroquinolone antibiotic; rifamycin antibiotic; phenicol antibiotic	antibiotic efflux	Protein subunit of AcrA-AcrB-TolC multidrug efflux complex. AcrB functions as a herterotrimer which forms the inner membrane component and is primarily responsible for substrate recognition and energy transduction by acting as a drug/proton antiporter.
Ec-gd53	ARO:3000237	TolC	tetracycline antibiotic; aminocoumarin antibiotic; macrolide antibiotic; cephalosporin; rifamycin antibiotic; penam; triclosan; cephamycin; glycylcycline; fluoroquinolone antibiotic; phenicol antibiotic	antibiotic efflux	TolC is a protein subunit of many multidrug efflux complexes in Gram negative bacteria. It is an outer membrane efflux protein and is constitutively open. Regulation of efflux activity is often at its periplasmic entrance by other components of the efflux complex.
Ec-gd53	ARO:3000254	emrY	tetracycline antibiotic	antibiotic efflux	emrY is a multidrug transport that moves substrates across the inner membrane of the Gram-negative E. coli. It is a homolog of emrB.
Ec-gd53	ARO:3000263	marA	penem; tetracycline antibiotic; cephalosporin; carbapenem; penam; triclosan; cephamycin; glycylcycline; monobactam; fluoroquinolone antibiotic; phenicol antibiotic; rifamycin antibiotic	antibiotic efflux; reduced permeability to antibiotic	In the presence of antibiotic stress, E. coli overexpresses the global activator protein MarA, which besides inducing MDR efflux pump AcrAB, also down- regulates synthesis of the porin OmpF.
Ec-gd53	ARO:3000491	acrD	aminoglycoside antibiotic	antibiotic efflux	AcrD is an aminoglycoside efflux pump expressed in E. coli. Its expression can be induced by indole, and is regulated by baeRS and cpxAR.
Ec-gd53	ARO:3000499	AcrE	penam; cephalosporin; cephamycin; fluoroquinolone antibiotic	antibiotic efflux	AcrE is a membrane fusion protein, similar to AcrA.
Ec-gd53	ARO:3000502	AcrF	penam; cephalosporin; cephamycin; fluoroquinolone antibiotic	antibiotic efflux	AcrF is a inner membrane transporter, similar to AcrB.
Ec-gd53	ARO:3000508	gadX	penam; macrolide antibiotic; fluoroquinolone antibiotic	antibiotic efflux	GadX is an AraC-family regulator that promotes mdtEF expression to confer multidrug resistance.
Ec-gd53	ARO:3000516	emrR	fluoroquinolone antibiotic	antibiotic efflux	EmrR is a negative regulator for the EmrAB-TolC multidrug efflux pump in E. coli. Mutations lead to EmrAB-TolC overexpression.
Ec-gd53	ARO:3000518	CRP	penam; macrolide antibiotic; fluoroquinolone antibiotic	antibiotic efflux	CRP is a global regulator that represses MdtEF multidrug efflux pump expression.
Ec-gd53	ARO:3000656	AcrS	penam; triclosan; tetracycline antibiotic; cephalosporin; cephamycin; glycylcycline; fluoroquinolone antibiotic; rifamycin antibiotic; phenicol antibiotic	antibiotic efflux	AcrS is a repressor of the AcrAB efflux complex and is associated with the expression of AcrEF. AcrS is believed to regulate a switch between AcrAB and AcrEF efflux.
Ec-gd53	ARO:3000676	H-NS	penam; macrolide antibiotic; cephalosporin; cephamycin; tetracycline antibiotic; fluoroquinolone antibiotic	antibiotic efflux	H-NS is a histone-like protein involved in global gene regulation in Gram-negative bacteria. It is a repressor of the membrane fusion protein genes acrE, mdtE, and emrK as well as nearby genes of many RND-type multidrug exporters.
Ec-gd53	ARO:3000792	mdtA	aminocoumarin antibiotic	antibiotic efflux	MdtA is the membrane fusion protein of the multidrug efflux complex mdtABC.
Ec-gd53	ARO:3000793	mdtB	aminocoumarin antibiotic	antibiotic efflux	MdtB is a transporter that forms a heteromultimer complex with MdtC to form a multidrug transporter. MdtBC is part of the MdtABC-TolC efflux complex.
Ec-gd53	ARO:3000794	mdtC	aminocoumarin antibiotic	antibiotic efflux	MdtC is a transporter that forms a heteromultimer complex with MdtB to form a multidrug transporter. MdtBC is part of the MdtABC-TolC efflux complex. In the absence of MdtB, MdtC can form a homomultimer complex that results in a functioning efflux complex with a narrower drug specificity. mdtC corresponds to 3 loci in Pseudomonas aeruginosa PAO1 (gene name: muxC/muxB) and 3 loci in Pseudomonas ae…
Ec-gd53	ARO:3000795	mdtE	penam; macrolide antibiotic; fluoroquinolone antibiotic	antibiotic efflux	MdtE is the membrane fusion protein of the MdtEF multidrug efflux complex. It shares 70% sequence similarity with AcrA.
Ec-gd53	ARO:3000796	mdtF	penam; macrolide antibiotic; fluoroquinolone antibiotic	antibiotic efflux	MdtF is the multidrug inner membrane transporter for the MdtEF-TolC efflux complex.
Ec-gd53	ARO:3000828	baeR	aminocoumarin antibiotic; aminoglycoside antibiotic	antibiotic efflux	BaeR is a response regulator that promotes the expression of MdtABC and AcrD efflux complexes.
Ec-gd53	ARO:3000829	baeS	aminocoumarin antibiotic; aminoglycoside antibiotic	antibiotic efflux	BaeS is a sensor kinase in the BaeSR regulatory system. While it phosphorylates BaeR to increase its activity, BaeS is not necessary for overexpressed BaeR to confer resistance.
Ec-gd53	ARO:3000830	cpxA	aminocoumarin antibiotic; aminoglycoside antibiotic	antibiotic efflux	CpxA is a membrane-localized sensor kinase that is activated by envelope stress. It starts a kinase cascade that activates CpxR, which promotes efflux complex expression.
Ec-gd53	ARO:3000832	evgA	penam; macrolide antibiotic; tetracycline antibiotic; fluoroquinolone antibiotic	antibiotic efflux	EvgA, when phosphorylated, is a positive regulator for efflux protein complexes emrKY and mdtEF. While usually phosphorylated in a EvgS dependent manner, it can be phosphorylated in the absence of EvgS when overexpressed.
Ec-gd53	ARO:3000833	evgS	penam; macrolide antibiotic; tetracycline antibiotic; fluoroquinolone antibiotic	antibiotic efflux	EvgS is a sensor protein that phosphorylates the regulatory protein EvgA. evgS corresponds to 1 locus in Pseudomonas aeruginosa PAO1 and 1 locus in Pseudomonas aeruginosa LESB58.
Ec-gd53	ARO:3000873	TEM-1	penam; penem; cephalosporin; monobactam	antibiotic inactivation	TEM-1 is a broad-spectrum beta-lactamase found in many Gram-negative bacteria. Confers resistance to penicillins and first generation cephalosphorins.
Ec-gd53	ARO:3001214	mdtM	acridine dye; nucleoside antibiotic; fluoroquinolone antibiotic; lincosamide antibiotic; phenicol antibiotic	antibiotic efflux	Multidrug resistance protein MdtM
Ec-gd53	ARO:3001216	mdtH	fluoroquinolone antibiotic	antibiotic efflux	Multidrug resistance protein MdtH
Ec-gd53	ARO:3001328	Escherichia coli mdfA	benzalkonium chloride; tetracycline antibiotic; rhodamine	antibiotic efflux	Multidrug efflux pump in E. coli. This multidrug efflux system was originally identified as the Cmr/CmlA chloramphenicol exporter.
Ec-gd53	ARO:3001329	mdtG	fosfomycin	antibiotic efflux	The MdtG protein, also named YceE, appears to be a member of the major facilitator superfamily of transporters, and it has been reported, when overexpressed, to increase fosfomycin and deoxycholate resistances. mdtG is a member of the marA-soxS-rob regulon.
Ec-gd53	ARO:3002601	aadA	aminoglycoside antibiotic	antibiotic inactivation	ANT(3'')-Ia is an aminoglycoside nucleotidyltransferase gene encoded by plasmids, transposons, integrons in Enterobacteriaceae, A. baumannii, P. aeruginosa and Vibrio cholerae
Ec-gd53	ARO:3002602	aadA2	aminoglycoside antibiotic	antibiotic inactivation	aadA2 is an aminoglycoside nucleotidyltransferase gene encoded by plasmids and integrons in K. pneumoniae, Salmonella spp., Corynebacterium glutamicum, C. freundii and Aeromonas spp.
Ec-gd53	ARO:3002696	cmlA6	phenicol antibiotic	antibiotic efflux	cmlA6 is a plasmid-encoded chloramphenicol exporter that is found in Pseudomonas aeruginosa
Ec-gd53	ARO:3002790	QnrS1	fluoroquinolone antibiotic	antibiotic target protection	QnrS1 is a plasmid-mediated quinolone resistance protein found in Shigella flexneri
Ec-gd53	ARO:3002858	dfrA12	diaminopyrimidine antibiotic	antibiotic target replacement	dfrA12 is an integron-encoded dihydrofolate reductase found in Vibrio cholerae
Ec-gd53	ARO:3002986	bacA	peptide antibiotic	antibiotic target alteration	The bacA gene product (BacA) recycles undecaprenyl pyrophosphate during cell wall biosynthesis which confers resistance to bacitracin.
Ec-gd53	ARO:3003369	Escherichia coli EF-Tu mutants conferring resistance to Pulvomycin	elfamycin antibiotic	antibiotic target alteration	Sequence variants of Escherichia coli elongation factor Tu that confer resistance to Pulvomycin
Ec-gd53	ARO:3003378	Escherichia coli marR mutant conferring antibiotic resistance	penam; triclosan; phenicol antibiotic; cephalosporin; tetracycline antibiotic; glycylcycline; rifamycin antibiotic; fluoroquinolone antibiotic	antibiotic efflux; antibiotic target alteration	MarR is a repressor of the mar operon marRAB, thus regulating the expression of marA, the activator of multidrug efflux pump AcrAB.
Ec-gd53	ARO:3003381	Escherichia coli soxR with mutation conferring antibiotic resistance	tetracycline antibiotic; cephalosporin; penam; triclosan; glycylcycline; fluoroquinolone antibiotic; phenicol antibiotic; rifamycin antibiotic	antibiotic target alteration; antibiotic efflux	SoxR is a sensory protein that upregulates soxS expression in the presence of redox-cycling drugs. This stress response leads to the expression many multidrug efflux pumps.
Ec-gd53	ARO:3003511	Escherichia coli soxS with mutation conferring antibiotic resistance	penem; tetracycline antibiotic; cephalosporin; carbapenem; penam; triclosan; cephamycin; glycylcycline; monobactam; fluoroquinolone antibiotic; phenicol antibiotic; rifamycin antibiotic	antibiotic target alteration; antibiotic efflux; reduced permeability to antibiotic	SoxS is a global regulator that up-regulates the expression of AcrAB efflux genes. It also reduces OmpF expression to decrease cell membrane permeability.
Ec-gd53	ARO:3003548	mdtN	acridine dye; nucleoside antibiotic	antibiotic efflux	Multidrug resistance efflux pump. Could be involved in resistance to puromycin, acriflavine and tetraphenylarsonium chloride.
Ec-gd53	ARO:3003549	mdtO	acridine dye; nucleoside antibiotic	antibiotic efflux	Multidrug resistance efflux pump. Could be involved in resistance to puromycin, acriflavine and tetraphenylarsonium chloride
Ec-gd53	ARO:3003550	mdtP	acridine dye; nucleoside antibiotic	antibiotic efflux	Multidrug resistance efflux pump. Could be involved in resistance to puromycin, acriflavine and tetraphenylarsonium chloride
Ec-gd53	ARO:3003576	eptA	peptide antibiotic	antibiotic target alteration	PmrC mediates the modification of Lipid A by the addition of 4-amino-4-deoxy-L-arabinose (L-Ara4N) and phosphoethanolamine, resulting in a less negative cell membrane and decreased binding of polymyxin B.
Ec-gd53	ARO:3003578	PmrF	peptide antibiotic	antibiotic target alteration	PmrF is required for the synthesis and transfer of 4-amino-4-deoxy-L-arabinose (Ara4N) to Lipid A, which allows gram-negative bacteria to resist the antimicrobial activity of cationic antimicrobial peptides and antibiotics such as polymyxin. pmrF corresponds to 1 locus in Pseudomonas aeruginosa PAO1 and 1 locus in Pseudomonas aeruginosa LESB58.
Ec-gd53	ARO:3003751	Escherichia coli nfsA mutations conferring resistance to nitrofurantoin	nitrofuran antibiotic	antibiotic target alteration	nfsA encodes the major oxygen-insesitive nitroreductase in E. coli. The first step of resistance to nitrofurazone is mutation of nfsA.
Ec-gd53	ARO:3003807	Escherichia coli acrR with mutation conferring multidrug antibiotic resistance	penam; triclosan; phenicol antibiotic; cephalosporin; tetracycline antibiotic; glycylcycline; rifamycin antibiotic; fluoroquinolone antibiotic	antibiotic efflux; antibiotic target alteration	AcrR is a repressor of the AcrAB-TolC multidrug efflux complex. AcrR mutations result in high level antibiotic resistance. The mutations associated with this model are specific to E. coli.
Ec-gd53	ARO:3003836	qacH	fluoroquinolone antibiotic	antibiotic efflux	qacH is a subunit of the qac multidrug efflux pump in Vibrio cholerae
Ec-gd53	ARO:3003838	gadW	penam; macrolide antibiotic; fluoroquinolone antibiotic	antibiotic efflux	GadW is an AraC-family regulator that promotes mdtEF expression to confer multidrug resistance. GadW inhibits GadX-dependent activation. GadW clearly represses gadX and, in situations where GadX is missing, activates gadA and gadBC.
Ec-gd53	ARO:3003841	kdpE	aminoglycoside antibiotic	antibiotic efflux	kdpE is a transcriptional activator that is part of the two-component system KdpD/KdpE that is studied for its regulatory role in potassium transport and has been identified as an adaptive regulator involved in the virulence and intracellular survival of pathogenic bacteria. kdpE regulates a range of virulence loci through direct promoter binding.
Ec-gd53	ARO:3003889	Escherichia coli GlpT with mutation conferring resistance to fosfomycin	fosfomycin	antibiotic target alteration	Point mutations to the active importer GlpT, which is involved with the uptake of many phosphorylated sugars, confer resistance to fosfomycin by reducing import of the drug into the bacteria.
Ec-gd53	ARO:3003950	msbA	nitroimidazole antibiotic	antibiotic efflux	MsbA is a multidrug resistance transporter homolog from E. coli and belongs to a superfamily of transporters that contain an adenosine triphosphate (ATP) binding cassette (ABC) which is also called a nucleotide-binding domain (NBD). MsbA is a member of the MDR-ABC transporter group by sequence homology. MsbA transports lipid A, a major component of the bacterial outer cell membrane, and is the on…
Ec-gd53	ARO:3003952	YojI	peptide antibiotic	antibiotic efflux	YojI mediates resistance to the peptide antibiotic microcin J25 when it is expressed from a multicopy vector. YojI is capable of pumping out microcin molecules. The outer membrane protein TolC in addition to YojI is required for export of microcin J25 out of the cell. Microcin J25 is thus the first known substrate for YojI.
Ec-gd53	ARO:3004039	Escherichia coli emrE	macrolide antibiotic	antibiotic efflux	Member of the small MDR (multidrug resistance) family of transporters; in Escherichia coli this protein provides resistance against a number of positively charged compounds including ethidium bromide and erythromycin; proton-dependent secondary transporter which exchanges protons for compound translocation
Ec-gd53	ARO:3004043	Escherichia coli acrA	penam; triclosan; tetracycline antibiotic; cephalosporin; glycylcycline; fluoroquinolone antibiotic; rifamycin antibiotic; phenicol antibiotic	antibiotic efflux	AcrA is a subunit of the AcrAB-TolC multidrug efflux system that in E. coli.
Ec-gd53	ARO:3004290	Escherichia coli ampC beta-lactamase	penam; cephalosporin	antibiotic inactivation	A class C ampC beta-lactamase (cephalosporinase) enzyme described in Escherichia coli shown clinically to confer resistance to penicillin-like and cephalosporin-class antibiotics.
Ec-gd53	ARO:3004442	tet(W/N/W)	tetracycline antibiotic	antibiotic target protection	tet(W/N/W) is a mosaic tetracycline resistance gene and ribosomal protection protein.
Ec-gd53	ARO:3004446	Haemophilus influenzae PBP3 conferring resistance to beta-lactam antibiotics	carbapenem; cephalosporin; monobactam; penam; cephamycin	antibiotic target alteration	PBP3 is a penicillin-binding protein and beta-lactam resistance enzyme encoded by the ftsI gene in Haemophilus influenzae. Mutations in ftsI confer resistance to beta-lactam antibiotics.
Ec-gd54	ARO:3000027	emrA	fluoroquinolone antibiotic	antibiotic efflux	EmrA is a membrane fusion protein, providing an efflux pathway with EmrB and TolC between the inner and outer membranes of E. coli, a Gram-negative bacterium.
Ec-gd54	ARO:3000074	emrB	fluoroquinolone antibiotic	antibiotic efflux	emrB is a translocase in the emrB -TolC efflux protein in E. coli. It recognizes substrates including carbonyl cyanide m-chlorophenylhydrazone (CCCP), nalidixic acid, and thioloactomycin.
Ec-gd54	ARO:3000167	tet(C)	tetracycline antibiotic	antibiotic efflux	Tet(C) is a tetracycline efflux pump found in many species of Gram-negative bacteria. It is typically found in plasmid DNA.
Ec-gd54	ARO:3000206	emrK	tetracycline antibiotic	antibiotic efflux	emrK is a membrane fusion protein that is a homolog of EmrA. Together with the inner membrane transporter EmrY and the outer membrane channel TolC, it mediates multidrug efflux.
Ec-gd54	ARO:3000216	acrB	penam; triclosan; tetracycline antibiotic; cephalosporin; glycylcycline; fluoroquinolone antibiotic; rifamycin antibiotic; phenicol antibiotic	antibiotic efflux	Protein subunit of AcrA-AcrB-TolC multidrug efflux complex. AcrB functions as a herterotrimer which forms the inner membrane component and is primarily responsible for substrate recognition and energy transduction by acting as a drug/proton antiporter.
Ec-gd54	ARO:3000237	TolC	tetracycline antibiotic; aminocoumarin antibiotic; macrolide antibiotic; cephalosporin; rifamycin antibiotic; penam; triclosan; cephamycin; glycylcycline; fluoroquinolone antibiotic; phenicol antibiotic	antibiotic efflux	TolC is a protein subunit of many multidrug efflux complexes in Gram negative bacteria. It is an outer membrane efflux protein and is constitutively open. Regulation of efflux activity is often at its periplasmic entrance by other components of the efflux complex.
Ec-gd54	ARO:3000254	emrY	tetracycline antibiotic	antibiotic efflux	emrY is a multidrug transport that moves substrates across the inner membrane of the Gram-negative E. coli. It is a homolog of emrB.
Ec-gd54	ARO:3000263	marA	penem; tetracycline antibiotic; cephalosporin; carbapenem; penam; triclosan; cephamycin; glycylcycline; monobactam; fluoroquinolone antibiotic; phenicol antibiotic; rifamycin antibiotic	antibiotic efflux; reduced permeability to antibiotic	In the presence of antibiotic stress, E. coli overexpresses the global activator protein MarA, which besides inducing MDR efflux pump AcrAB, also down- regulates synthesis of the porin OmpF.
Ec-gd54	ARO:3000413	sul3	sulfone antibiotic; sulfonamide antibiotic	antibiotic target replacement	Sul3 is a sulfonamide resistant dihydropteroate synthase similar to Sul1 and Sul2. Its resistance gene was found encoded in E. coli plasmid DNA of sulfonamide resistant isolates.
Ec-gd54	ARO:3000491	acrD	aminoglycoside antibiotic	antibiotic efflux	AcrD is an aminoglycoside efflux pump expressed in E. coli. Its expression can be induced by indole, and is regulated by baeRS and cpxAR.
Ec-gd54	ARO:3000499	AcrE	penam; cephalosporin; cephamycin; fluoroquinolone antibiotic	antibiotic efflux	AcrE is a membrane fusion protein, similar to AcrA.
Ec-gd54	ARO:3000502	AcrF	penam; cephalosporin; cephamycin; fluoroquinolone antibiotic	antibiotic efflux	AcrF is a inner membrane transporter, similar to AcrB.
Ec-gd54	ARO:3000508	gadX	penam; macrolide antibiotic; fluoroquinolone antibiotic	antibiotic efflux	GadX is an AraC-family regulator that promotes mdtEF expression to confer multidrug resistance.
Ec-gd54	ARO:3000516	emrR	fluoroquinolone antibiotic	antibiotic efflux	EmrR is a negative regulator for the EmrAB-TolC multidrug efflux pump in E. coli. Mutations lead to EmrAB-TolC overexpression.
Ec-gd54	ARO:3000518	CRP	penam; macrolide antibiotic; fluoroquinolone antibiotic	antibiotic efflux	CRP is a global regulator that represses MdtEF multidrug efflux pump expression.
Ec-gd54	ARO:3000656	AcrS	penam; triclosan; tetracycline antibiotic; cephalosporin; cephamycin; glycylcycline; fluoroquinolone antibiotic; rifamycin antibiotic; phenicol antibiotic	antibiotic efflux	AcrS is a repressor of the AcrAB efflux complex and is associated with the expression of AcrEF. AcrS is believed to regulate a switch between AcrAB and AcrEF efflux.
Ec-gd54	ARO:3000676	H-NS	penam; macrolide antibiotic; cephalosporin; cephamycin; tetracycline antibiotic; fluoroquinolone antibiotic	antibiotic efflux	H-NS is a histone-like protein involved in global gene regulation in Gram-negative bacteria. It is a repressor of the membrane fusion protein genes acrE, mdtE, and emrK as well as nearby genes of many RND-type multidrug exporters.
Ec-gd54	ARO:3000792	mdtA	aminocoumarin antibiotic	antibiotic efflux	MdtA is the membrane fusion protein of the multidrug efflux complex mdtABC.
Ec-gd54	ARO:3000793	mdtB	aminocoumarin antibiotic	antibiotic efflux	MdtB is a transporter that forms a heteromultimer complex with MdtC to form a multidrug transporter. MdtBC is part of the MdtABC-TolC efflux complex.
Ec-gd54	ARO:3000794	mdtC	aminocoumarin antibiotic	antibiotic efflux	MdtC is a transporter that forms a heteromultimer complex with MdtB to form a multidrug transporter. MdtBC is part of the MdtABC-TolC efflux complex. In the absence of MdtB, MdtC can form a homomultimer complex that results in a functioning efflux complex with a narrower drug specificity. mdtC corresponds to 3 loci in Pseudomonas aeruginosa PAO1 (gene name: muxC/muxB) and 3 loci in Pseudomonas ae…
Ec-gd54	ARO:3000795	mdtE	penam; macrolide antibiotic; fluoroquinolone antibiotic	antibiotic efflux	MdtE is the membrane fusion protein of the MdtEF multidrug efflux complex. It shares 70% sequence similarity with AcrA.
Ec-gd54	ARO:3000796	mdtF	penam; macrolide antibiotic; fluoroquinolone antibiotic	antibiotic efflux	MdtF is the multidrug inner membrane transporter for the MdtEF-TolC efflux complex.
Ec-gd54	ARO:3000828	baeR	aminocoumarin antibiotic; aminoglycoside antibiotic	antibiotic efflux	BaeR is a response regulator that promotes the expression of MdtABC and AcrD efflux complexes.
Ec-gd54	ARO:3000829	baeS	aminocoumarin antibiotic; aminoglycoside antibiotic	antibiotic efflux	BaeS is a sensor kinase in the BaeSR regulatory system. While it phosphorylates BaeR to increase its activity, BaeS is not necessary for overexpressed BaeR to confer resistance.
Ec-gd54	ARO:3000830	cpxA	aminocoumarin antibiotic; aminoglycoside antibiotic	antibiotic efflux	CpxA is a membrane-localized sensor kinase that is activated by envelope stress. It starts a kinase cascade that activates CpxR, which promotes efflux complex expression.
Ec-gd54	ARO:3000832	evgA	penam; macrolide antibiotic; tetracycline antibiotic; fluoroquinolone antibiotic	antibiotic efflux	EvgA, when phosphorylated, is a positive regulator for efflux protein complexes emrKY and mdtEF. While usually phosphorylated in a EvgS dependent manner, it can be phosphorylated in the absence of EvgS when overexpressed.
Ec-gd54	ARO:3000833	evgS	penam; macrolide antibiotic; tetracycline antibiotic; fluoroquinolone antibiotic	antibiotic efflux	EvgS is a sensor protein that phosphorylates the regulatory protein EvgA. evgS corresponds to 1 locus in Pseudomonas aeruginosa PAO1 and 1 locus in Pseudomonas aeruginosa LESB58.
Ec-gd54	ARO:3000873	TEM-1	penam; penem; cephalosporin; monobactam	antibiotic inactivation	TEM-1 is a broad-spectrum beta-lactamase found in many Gram-negative bacteria. Confers resistance to penicillins and first generation cephalosphorins.
Ec-gd54	ARO:3001214	mdtM	acridine dye; nucleoside antibiotic; fluoroquinolone antibiotic; lincosamide antibiotic; phenicol antibiotic	antibiotic efflux	Multidrug resistance protein MdtM
Ec-gd54	ARO:3001216	mdtH	fluoroquinolone antibiotic	antibiotic efflux	Multidrug resistance protein MdtH
Ec-gd54	ARO:3001328	Escherichia coli mdfA	benzalkonium chloride; tetracycline antibiotic; rhodamine	antibiotic efflux	Multidrug efflux pump in E. coli. This multidrug efflux system was originally identified as the Cmr/CmlA chloramphenicol exporter.
Ec-gd54	ARO:3001329	mdtG	fosfomycin	antibiotic efflux	The MdtG protein, also named YceE, appears to be a member of the major facilitator superfamily of transporters, and it has been reported, when overexpressed, to increase fosfomycin and deoxycholate resistances. mdtG is a member of the marA-soxS-rob regulon.
Ec-gd54	ARO:3002602	aadA2	aminoglycoside antibiotic	antibiotic inactivation	aadA2 is an aminoglycoside nucleotidyltransferase gene encoded by plasmids and integrons in K. pneumoniae, Salmonella spp., Corynebacterium glutamicum, C. freundii and Aeromonas spp.
Ec-gd54	ARO:3002705	floR	phenicol antibiotic	antibiotic efflux	floR is a plasmid or chromosome-encoded chloramphenicol exporter that is found in Bordetella bronchiseptica, Escherichia coli, Klebsiella pneumoniae,Salmonella typhimurium DT104 and Vibrio cholerae
Ec-gd54	ARO:3002790	QnrS1	fluoroquinolone antibiotic	antibiotic target protection	QnrS1 is a plasmid-mediated quinolone resistance protein found in Shigella flexneri
Ec-gd54	ARO:3002858	dfrA12	diaminopyrimidine antibiotic	antibiotic target replacement	dfrA12 is an integron-encoded dihydrofolate reductase found in Vibrio cholerae
Ec-gd54	ARO:3002861	dfrA5	diaminopyrimidine antibiotic	antibiotic target replacement	dfrA5 is an integron-encoded dihydrofolate reductase found in Vibrio cholerae
Ec-gd54	ARO:3002986	bacA	peptide antibiotic	antibiotic target alteration	The bacA gene product (BacA) recycles undecaprenyl pyrophosphate during cell wall biosynthesis which confers resistance to bacitracin.
Ec-gd54	ARO:3003107	mef(B)	macrolide antibiotic	antibiotic efflux	mef(B) is a macrolide efflux gene located in the vicinity of sul3 in Escherichia coli. There is also a mefB found in Streptococcus agalactiae that confers resistance to macrolides.
Ec-gd54	ARO:3003369	Escherichia coli EF-Tu mutants conferring resistance to Pulvomycin	elfamycin antibiotic	antibiotic target alteration	Sequence variants of Escherichia coli elongation factor Tu that confer resistance to Pulvomycin
Ec-gd54	ARO:3003378	Escherichia coli marR mutant conferring antibiotic resistance	penam; triclosan; phenicol antibiotic; cephalosporin; tetracycline antibiotic; glycylcycline; rifamycin antibiotic; fluoroquinolone antibiotic	antibiotic efflux; antibiotic target alteration	MarR is a repressor of the mar operon marRAB, thus regulating the expression of marA, the activator of multidrug efflux pump AcrAB.
Ec-gd54	ARO:3003381	Escherichia coli soxR with mutation conferring antibiotic resistance	tetracycline antibiotic; cephalosporin; penam; triclosan; glycylcycline; fluoroquinolone antibiotic; phenicol antibiotic; rifamycin antibiotic	antibiotic target alteration; antibiotic efflux	SoxR is a sensory protein that upregulates soxS expression in the presence of redox-cycling drugs. This stress response leads to the expression many multidrug efflux pumps.
Ec-gd54	ARO:3003511	Escherichia coli soxS with mutation conferring antibiotic resistance	penem; tetracycline antibiotic; cephalosporin; carbapenem; penam; triclosan; cephamycin; glycylcycline; monobactam; fluoroquinolone antibiotic; phenicol antibiotic; rifamycin antibiotic	antibiotic target alteration; antibiotic efflux; reduced permeability to antibiotic	SoxS is a global regulator that up-regulates the expression of AcrAB efflux genes. It also reduces OmpF expression to decrease cell membrane permeability.
Ec-gd54	ARO:3003548	mdtN	acridine dye; nucleoside antibiotic	antibiotic efflux	Multidrug resistance efflux pump. Could be involved in resistance to puromycin, acriflavine and tetraphenylarsonium chloride.
Ec-gd54	ARO:3003549	mdtO	acridine dye; nucleoside antibiotic	antibiotic efflux	Multidrug resistance efflux pump. Could be involved in resistance to puromycin, acriflavine and tetraphenylarsonium chloride
Ec-gd54	ARO:3003550	mdtP	acridine dye; nucleoside antibiotic	antibiotic efflux	Multidrug resistance efflux pump. Could be involved in resistance to puromycin, acriflavine and tetraphenylarsonium chloride
Ec-gd54	ARO:3003576	eptA	peptide antibiotic	antibiotic target alteration	PmrC mediates the modification of Lipid A by the addition of 4-amino-4-deoxy-L-arabinose (L-Ara4N) and phosphoethanolamine, resulting in a less negative cell membrane and decreased binding of polymyxin B.
Ec-gd54	ARO:3003578	PmrF	peptide antibiotic	antibiotic target alteration	PmrF is required for the synthesis and transfer of 4-amino-4-deoxy-L-arabinose (Ara4N) to Lipid A, which allows gram-negative bacteria to resist the antimicrobial activity of cationic antimicrobial peptides and antibiotics such as polymyxin. pmrF corresponds to 1 locus in Pseudomonas aeruginosa PAO1 and 1 locus in Pseudomonas aeruginosa LESB58.
Ec-gd54	ARO:3003751	Escherichia coli nfsA mutations conferring resistance to nitrofurantoin	nitrofuran antibiotic	antibiotic target alteration	nfsA encodes the major oxygen-insesitive nitroreductase in E. coli. The first step of resistance to nitrofurazone is mutation of nfsA.
Ec-gd54	ARO:3003807	Escherichia coli acrR with mutation conferring multidrug antibiotic resistance	penam; triclosan; phenicol antibiotic; cephalosporin; tetracycline antibiotic; glycylcycline; rifamycin antibiotic; fluoroquinolone antibiotic	antibiotic efflux; antibiotic target alteration	AcrR is a repressor of the AcrAB-TolC multidrug efflux complex. AcrR mutations result in high level antibiotic resistance. The mutations associated with this model are specific to E. coli.
Ec-gd54	ARO:3003838	gadW	penam; macrolide antibiotic; fluoroquinolone antibiotic	antibiotic efflux	GadW is an AraC-family regulator that promotes mdtEF expression to confer multidrug resistance. GadW inhibits GadX-dependent activation. GadW clearly represses gadX and, in situations where GadX is missing, activates gadA and gadBC.
Ec-gd54	ARO:3003841	kdpE	aminoglycoside antibiotic	antibiotic efflux	kdpE is a transcriptional activator that is part of the two-component system KdpD/KdpE that is studied for its regulatory role in potassium transport and has been identified as an adaptive regulator involved in the virulence and intracellular survival of pathogenic bacteria. kdpE regulates a range of virulence loci through direct promoter binding.
Ec-gd54	ARO:3003889	Escherichia coli GlpT with mutation conferring resistance to fosfomycin	fosfomycin	antibiotic target alteration	Point mutations to the active importer GlpT, which is involved with the uptake of many phosphorylated sugars, confer resistance to fosfomycin by reducing import of the drug into the bacteria.
Ec-gd54	ARO:3003950	msbA	nitroimidazole antibiotic	antibiotic efflux	MsbA is a multidrug resistance transporter homolog from E. coli and belongs to a superfamily of transporters that contain an adenosine triphosphate (ATP) binding cassette (ABC) which is also called a nucleotide-binding domain (NBD). MsbA is a member of the MDR-ABC transporter group by sequence homology. MsbA transports lipid A, a major component of the bacterial outer cell membrane, and is the on…
Ec-gd54	ARO:3003952	YojI	peptide antibiotic	antibiotic efflux	YojI mediates resistance to the peptide antibiotic microcin J25 when it is expressed from a multicopy vector. YojI is capable of pumping out microcin molecules. The outer membrane protein TolC in addition to YojI is required for export of microcin J25 out of the cell. Microcin J25 is thus the first known substrate for YojI.
Ec-gd54	ARO:3004043	Escherichia coli acrA	penam; triclosan; tetracycline antibiotic; cephalosporin; glycylcycline; fluoroquinolone antibiotic; rifamycin antibiotic; phenicol antibiotic	antibiotic efflux	AcrA is a subunit of the AcrAB-TolC multidrug efflux system that in E. coli.
Ec-gd54	ARO:3004290	Escherichia coli ampC beta-lactamase	penam; cephalosporin	antibiotic inactivation	A class C ampC beta-lactamase (cephalosporinase) enzyme described in Escherichia coli shown clinically to confer resistance to penicillin-like and cephalosporin-class antibiotics.
Ec-gd54	ARO:3004446	Haemophilus influenzae PBP3 conferring resistance to beta-lactam antibiotics	carbapenem; cephalosporin; monobactam; penam; cephamycin	antibiotic target alteration	PBP3 is a penicillin-binding protein and beta-lactam resistance enzyme encoded by the ftsI gene in Haemophilus influenzae. Mutations in ftsI confer resistance to beta-lactam antibiotics.
Ec-gs205	ARO:3000027	emrA	fluoroquinolone antibiotic	antibiotic efflux	EmrA is a membrane fusion protein, providing an efflux pathway with EmrB and TolC between the inner and outer membranes of E. coli, a Gram-negative bacterium.
Ec-gs205	ARO:3000074	emrB	fluoroquinolone antibiotic	antibiotic efflux	emrB is a translocase in the emrB -TolC efflux protein in E. coli. It recognizes substrates including carbonyl cyanide m-chlorophenylhydrazone (CCCP), nalidixic acid, and thioloactomycin.
Ec-gs205	ARO:3000167	tet(C)	tetracycline antibiotic	antibiotic efflux	Tet(C) is a tetracycline efflux pump found in many species of Gram-negative bacteria. It is typically found in plasmid DNA.
Ec-gs205	ARO:3000206	emrK	tetracycline antibiotic	antibiotic efflux	emrK is a membrane fusion protein that is a homolog of EmrA. Together with the inner membrane transporter EmrY and the outer membrane channel TolC, it mediates multidrug efflux.
Ec-gs205	ARO:3000216	acrB	penam; triclosan; tetracycline antibiotic; cephalosporin; glycylcycline; fluoroquinolone antibiotic; rifamycin antibiotic; phenicol antibiotic	antibiotic efflux	Protein subunit of AcrA-AcrB-TolC multidrug efflux complex. AcrB functions as a herterotrimer which forms the inner membrane component and is primarily responsible for substrate recognition and energy transduction by acting as a drug/proton antiporter.
Ec-gs205	ARO:3000237	TolC	tetracycline antibiotic; aminocoumarin antibiotic; macrolide antibiotic; cephalosporin; rifamycin antibiotic; penam; triclosan; cephamycin; glycylcycline; fluoroquinolone antibiotic; phenicol antibiotic	antibiotic efflux	TolC is a protein subunit of many multidrug efflux complexes in Gram negative bacteria. It is an outer membrane efflux protein and is constitutively open. Regulation of efflux activity is often at its periplasmic entrance by other components of the efflux complex.
Ec-gs205	ARO:3000254	emrY	tetracycline antibiotic	antibiotic efflux	emrY is a multidrug transport that moves substrates across the inner membrane of the Gram-negative E. coli. It is a homolog of emrB.
Ec-gs205	ARO:3000263	marA	penem; tetracycline antibiotic; cephalosporin; carbapenem; penam; triclosan; cephamycin; glycylcycline; monobactam; fluoroquinolone antibiotic; phenicol antibiotic; rifamycin antibiotic	antibiotic efflux; reduced permeability to antibiotic	In the presence of antibiotic stress, E. coli overexpresses the global activator protein MarA, which besides inducing MDR efflux pump AcrAB, also down- regulates synthesis of the porin OmpF.
Ec-gs205	ARO:3000413	sul3	sulfone antibiotic; sulfonamide antibiotic	antibiotic target replacement	Sul3 is a sulfonamide resistant dihydropteroate synthase similar to Sul1 and Sul2. Its resistance gene was found encoded in E. coli plasmid DNA of sulfonamide resistant isolates.
Ec-gs205	ARO:3000491	acrD	aminoglycoside antibiotic	antibiotic efflux	AcrD is an aminoglycoside efflux pump expressed in E. coli. Its expression can be induced by indole, and is regulated by baeRS and cpxAR.
Ec-gs205	ARO:3000499	AcrE	penam; cephalosporin; cephamycin; fluoroquinolone antibiotic	antibiotic efflux	AcrE is a membrane fusion protein, similar to AcrA.
Ec-gs205	ARO:3000502	AcrF	penam; cephalosporin; cephamycin; fluoroquinolone antibiotic	antibiotic efflux	AcrF is a inner membrane transporter, similar to AcrB.
Ec-gs205	ARO:3000508	gadX	penam; macrolide antibiotic; fluoroquinolone antibiotic	antibiotic efflux	GadX is an AraC-family regulator that promotes mdtEF expression to confer multidrug resistance.
Ec-gs205	ARO:3000516	emrR	fluoroquinolone antibiotic	antibiotic efflux	EmrR is a negative regulator for the EmrAB-TolC multidrug efflux pump in E. coli. Mutations lead to EmrAB-TolC overexpression.
Ec-gs205	ARO:3000518	CRP	penam; macrolide antibiotic; fluoroquinolone antibiotic	antibiotic efflux	CRP is a global regulator that represses MdtEF multidrug efflux pump expression.
Ec-gs205	ARO:3000656	AcrS	penam; triclosan; tetracycline antibiotic; cephalosporin; cephamycin; glycylcycline; fluoroquinolone antibiotic; rifamycin antibiotic; phenicol antibiotic	antibiotic efflux	AcrS is a repressor of the AcrAB efflux complex and is associated with the expression of AcrEF. AcrS is believed to regulate a switch between AcrAB and AcrEF efflux.
Ec-gs205	ARO:3000676	H-NS	penam; macrolide antibiotic; cephalosporin; cephamycin; tetracycline antibiotic; fluoroquinolone antibiotic	antibiotic efflux	H-NS is a histone-like protein involved in global gene regulation in Gram-negative bacteria. It is a repressor of the membrane fusion protein genes acrE, mdtE, and emrK as well as nearby genes of many RND-type multidrug exporters.
Ec-gs205	ARO:3000792	mdtA	aminocoumarin antibiotic	antibiotic efflux	MdtA is the membrane fusion protein of the multidrug efflux complex mdtABC.
Ec-gs205	ARO:3000793	mdtB	aminocoumarin antibiotic	antibiotic efflux	MdtB is a transporter that forms a heteromultimer complex with MdtC to form a multidrug transporter. MdtBC is part of the MdtABC-TolC efflux complex.
Ec-gs205	ARO:3000794	mdtC	aminocoumarin antibiotic	antibiotic efflux	MdtC is a transporter that forms a heteromultimer complex with MdtB to form a multidrug transporter. MdtBC is part of the MdtABC-TolC efflux complex. In the absence of MdtB, MdtC can form a homomultimer complex that results in a functioning efflux complex with a narrower drug specificity. mdtC corresponds to 3 loci in Pseudomonas aeruginosa PAO1 (gene name: muxC/muxB) and 3 loci in Pseudomonas ae…
Ec-gs205	ARO:3000795	mdtE	penam; macrolide antibiotic; fluoroquinolone antibiotic	antibiotic efflux	MdtE is the membrane fusion protein of the MdtEF multidrug efflux complex. It shares 70% sequence similarity with AcrA.
Ec-gs205	ARO:3000796	mdtF	penam; macrolide antibiotic; fluoroquinolone antibiotic	antibiotic efflux	MdtF is the multidrug inner membrane transporter for the MdtEF-TolC efflux complex.
Ec-gs205	ARO:3000828	baeR	aminocoumarin antibiotic; aminoglycoside antibiotic	antibiotic efflux	BaeR is a response regulator that promotes the expression of MdtABC and AcrD efflux complexes.
Ec-gs205	ARO:3000829	baeS	aminocoumarin antibiotic; aminoglycoside antibiotic	antibiotic efflux	BaeS is a sensor kinase in the BaeSR regulatory system. While it phosphorylates BaeR to increase its activity, BaeS is not necessary for overexpressed BaeR to confer resistance.
Ec-gs205	ARO:3000830	cpxA	aminocoumarin antibiotic; aminoglycoside antibiotic	antibiotic efflux	CpxA is a membrane-localized sensor kinase that is activated by envelope stress. It starts a kinase cascade that activates CpxR, which promotes efflux complex expression.
Ec-gs205	ARO:3000832	evgA	penam; macrolide antibiotic; tetracycline antibiotic; fluoroquinolone antibiotic	antibiotic efflux	EvgA, when phosphorylated, is a positive regulator for efflux protein complexes emrKY and mdtEF. While usually phosphorylated in a EvgS dependent manner, it can be phosphorylated in the absence of EvgS when overexpressed.
Ec-gs205	ARO:3000833	evgS	penam; macrolide antibiotic; tetracycline antibiotic; fluoroquinolone antibiotic	antibiotic efflux	EvgS is a sensor protein that phosphorylates the regulatory protein EvgA. evgS corresponds to 1 locus in Pseudomonas aeruginosa PAO1 and 1 locus in Pseudomonas aeruginosa LESB58.
Ec-gs205	ARO:3000873	TEM-1	penam; penem; cephalosporin; monobactam	antibiotic inactivation	TEM-1 is a broad-spectrum beta-lactamase found in many Gram-negative bacteria. Confers resistance to penicillins and first generation cephalosphorins.
Ec-gs205	ARO:3001214	mdtM	acridine dye; nucleoside antibiotic; fluoroquinolone antibiotic; lincosamide antibiotic; phenicol antibiotic	antibiotic efflux	Multidrug resistance protein MdtM
Ec-gs205	ARO:3001216	mdtH	fluoroquinolone antibiotic	antibiotic efflux	Multidrug resistance protein MdtH
Ec-gs205	ARO:3001328	Escherichia coli mdfA	benzalkonium chloride; tetracycline antibiotic; rhodamine	antibiotic efflux	Multidrug efflux pump in E. coli. This multidrug efflux system was originally identified as the Cmr/CmlA chloramphenicol exporter.
Ec-gs205	ARO:3001329	mdtG	fosfomycin	antibiotic efflux	The MdtG protein, also named YceE, appears to be a member of the major facilitator superfamily of transporters, and it has been reported, when overexpressed, to increase fosfomycin and deoxycholate resistances. mdtG is a member of the marA-soxS-rob regulon.
Ec-gs205	ARO:3002533	AAC(3)-IIa	aminoglycoside antibiotic	antibiotic inactivation	AAC(3)-IIa is a plasmid-encoded aminoglycoside acetyltransferase in K. pneumoniae, E. cloacae, Actinobacillus pleuropneumoniae, S. typhimurium, Citrobacter freundii, and P. aeruginosa.
Ec-gs205	ARO:3002601	aadA	aminoglycoside antibiotic	antibiotic inactivation	ANT(3'')-Ia is an aminoglycoside nucleotidyltransferase gene encoded by plasmids, transposons, integrons in Enterobacteriaceae, A. baumannii, P. aeruginosa and Vibrio cholerae
Ec-gs205	ARO:3002602	aadA2	aminoglycoside antibiotic	antibiotic inactivation	aadA2 is an aminoglycoside nucleotidyltransferase gene encoded by plasmids and integrons in K. pneumoniae, Salmonella spp., Corynebacterium glutamicum, C. freundii and Aeromonas spp.
Ec-gs205	ARO:3002696	cmlA6	phenicol antibiotic	antibiotic efflux	cmlA6 is a plasmid-encoded chloramphenicol exporter that is found in Pseudomonas aeruginosa
Ec-gs205	ARO:3002790	QnrS1	fluoroquinolone antibiotic	antibiotic target protection	QnrS1 is a plasmid-mediated quinolone resistance protein found in Shigella flexneri
Ec-gs205	ARO:3002831	vgaC	pleuromutilin antibiotic; streptogramin antibiotic	antibiotic target protection	vgaC is an ABC-F subfamily protein expressed in staphylococci that confers resistance to streptogramin A antibiotics and related compounds. It is associated with plasmid DNA.
Ec-gs205	ARO:3002858	dfrA12	diaminopyrimidine antibiotic	antibiotic target replacement	dfrA12 is an integron-encoded dihydrofolate reductase found in Vibrio cholerae
Ec-gs205	ARO:3002986	bacA	peptide antibiotic	antibiotic target alteration	The bacA gene product (BacA) recycles undecaprenyl pyrophosphate during cell wall biosynthesis which confers resistance to bacitracin.
Ec-gs205	ARO:3003107	mef(B)	macrolide antibiotic	antibiotic efflux	mef(B) is a macrolide efflux gene located in the vicinity of sul3 in Escherichia coli. There is also a mefB found in Streptococcus agalactiae that confers resistance to macrolides.
Ec-gs205	ARO:3003369	Escherichia coli EF-Tu mutants conferring resistance to Pulvomycin	elfamycin antibiotic	antibiotic target alteration	Sequence variants of Escherichia coli elongation factor Tu that confer resistance to Pulvomycin
Ec-gs205	ARO:3003378	Escherichia coli marR mutant conferring antibiotic resistance	penam; triclosan; phenicol antibiotic; cephalosporin; tetracycline antibiotic; glycylcycline; rifamycin antibiotic; fluoroquinolone antibiotic	antibiotic efflux; antibiotic target alteration	MarR is a repressor of the mar operon marRAB, thus regulating the expression of marA, the activator of multidrug efflux pump AcrAB.
Ec-gs205	ARO:3003381	Escherichia coli soxR with mutation conferring antibiotic resistance	tetracycline antibiotic; cephalosporin; penam; triclosan; glycylcycline; fluoroquinolone antibiotic; phenicol antibiotic; rifamycin antibiotic	antibiotic target alteration; antibiotic efflux	SoxR is a sensory protein that upregulates soxS expression in the presence of redox-cycling drugs. This stress response leads to the expression many multidrug efflux pumps.
Ec-gs205	ARO:3003511	Escherichia coli soxS with mutation conferring antibiotic resistance	penem; tetracycline antibiotic; cephalosporin; carbapenem; penam; triclosan; cephamycin; glycylcycline; monobactam; fluoroquinolone antibiotic; phenicol antibiotic; rifamycin antibiotic	antibiotic target alteration; antibiotic efflux; reduced permeability to antibiotic	SoxS is a global regulator that up-regulates the expression of AcrAB efflux genes. It also reduces OmpF expression to decrease cell membrane permeability.
Ec-gs205	ARO:3003548	mdtN	acridine dye; nucleoside antibiotic	antibiotic efflux	Multidrug resistance efflux pump. Could be involved in resistance to puromycin, acriflavine and tetraphenylarsonium chloride.
Ec-gs205	ARO:3003549	mdtO	acridine dye; nucleoside antibiotic	antibiotic efflux	Multidrug resistance efflux pump. Could be involved in resistance to puromycin, acriflavine and tetraphenylarsonium chloride
Ec-gs205	ARO:3003550	mdtP	acridine dye; nucleoside antibiotic	antibiotic efflux	Multidrug resistance efflux pump. Could be involved in resistance to puromycin, acriflavine and tetraphenylarsonium chloride
Ec-gs205	ARO:3003576	eptA	peptide antibiotic	antibiotic target alteration	PmrC mediates the modification of Lipid A by the addition of 4-amino-4-deoxy-L-arabinose (L-Ara4N) and phosphoethanolamine, resulting in a less negative cell membrane and decreased binding of polymyxin B.
Ec-gs205	ARO:3003577	ugd	peptide antibiotic	antibiotic target alteration	PmrE is required for the synthesis and transfer of 4-amino-4-deoxy-L-arabinose (Ara4N) to Lipid A, which allows gram-negative bacteria to resist the antimicrobial activity of cationic antimicrobial peptides and antibiotics such as polymyxin
Ec-gs205	ARO:3003578	PmrF	peptide antibiotic	antibiotic target alteration	PmrF is required for the synthesis and transfer of 4-amino-4-deoxy-L-arabinose (Ara4N) to Lipid A, which allows gram-negative bacteria to resist the antimicrobial activity of cationic antimicrobial peptides and antibiotics such as polymyxin. pmrF corresponds to 1 locus in Pseudomonas aeruginosa PAO1 and 1 locus in Pseudomonas aeruginosa LESB58.
Ec-gs205	ARO:3003751	Escherichia coli nfsA mutations conferring resistance to nitrofurantoin	nitrofuran antibiotic	antibiotic target alteration	nfsA encodes the major oxygen-insesitive nitroreductase in E. coli. The first step of resistance to nitrofurazone is mutation of nfsA.
Ec-gs205	ARO:3003807	Escherichia coli acrR with mutation conferring multidrug antibiotic resistance	penam; triclosan; phenicol antibiotic; cephalosporin; tetracycline antibiotic; glycylcycline; rifamycin antibiotic; fluoroquinolone antibiotic	antibiotic efflux; antibiotic target alteration	AcrR is a repressor of the AcrAB-TolC multidrug efflux complex. AcrR mutations result in high level antibiotic resistance. The mutations associated with this model are specific to E. coli.
Ec-gs205	ARO:3003836	qacH	fluoroquinolone antibiotic	antibiotic efflux	qacH is a subunit of the qac multidrug efflux pump in Vibrio cholerae
Ec-gs205	ARO:3003838	gadW	penam; macrolide antibiotic; fluoroquinolone antibiotic	antibiotic efflux	GadW is an AraC-family regulator that promotes mdtEF expression to confer multidrug resistance. GadW inhibits GadX-dependent activation. GadW clearly represses gadX and, in situations where GadX is missing, activates gadA and gadBC.
Ec-gs205	ARO:3003841	kdpE	aminoglycoside antibiotic	antibiotic efflux	kdpE is a transcriptional activator that is part of the two-component system KdpD/KdpE that is studied for its regulatory role in potassium transport and has been identified as an adaptive regulator involved in the virulence and intracellular survival of pathogenic bacteria. kdpE regulates a range of virulence loci through direct promoter binding.
Ec-gs205	ARO:3003950	msbA	nitroimidazole antibiotic	antibiotic efflux	MsbA is a multidrug resistance transporter homolog from E. coli and belongs to a superfamily of transporters that contain an adenosine triphosphate (ATP) binding cassette (ABC) which is also called a nucleotide-binding domain (NBD). MsbA is a member of the MDR-ABC transporter group by sequence homology. MsbA transports lipid A, a major component of the bacterial outer cell membrane, and is the on…
Ec-gs205	ARO:3003952	YojI	peptide antibiotic	antibiotic efflux	YojI mediates resistance to the peptide antibiotic microcin J25 when it is expressed from a multicopy vector. YojI is capable of pumping out microcin molecules. The outer membrane protein TolC in addition to YojI is required for export of microcin J25 out of the cell. Microcin J25 is thus the first known substrate for YojI.
Ec-gs205	ARO:3004039	Escherichia coli emrE	macrolide antibiotic	antibiotic efflux	Member of the small MDR (multidrug resistance) family of transporters; in Escherichia coli this protein provides resistance against a number of positively charged compounds including ethidium bromide and erythromycin; proton-dependent secondary transporter which exchanges protons for compound translocation
Ec-gs205	ARO:3004043	Escherichia coli acrA	penam; triclosan; tetracycline antibiotic; cephalosporin; glycylcycline; fluoroquinolone antibiotic; rifamycin antibiotic; phenicol antibiotic	antibiotic efflux	AcrA is a subunit of the AcrAB-TolC multidrug efflux system that in E. coli.
Ec-gs205	ARO:3004290	Escherichia coli ampC beta-lactamase	penam; cephalosporin	antibiotic inactivation	A class C ampC beta-lactamase (cephalosporinase) enzyme described in Escherichia coli shown clinically to confer resistance to penicillin-like and cephalosporin-class antibiotics.
Ec-gs205	ARO:3004446	Haemophilus influenzae PBP3 conferring resistance to beta-lactam antibiotics	carbapenem; cephalosporin; monobactam; penam; cephamycin	antibiotic target alteration	PBP3 is a penicillin-binding protein and beta-lactam resistance enzyme encoded by the ftsI gene in Haemophilus influenzae. Mutations in ftsI confer resistance to beta-lactam antibiotics.
Ec-gs207	ARO:3000027	emrA	fluoroquinolone antibiotic	antibiotic efflux	EmrA is a membrane fusion protein, providing an efflux pathway with EmrB and TolC between the inner and outer membranes of E. coli, a Gram-negative bacterium.
Ec-gs207	ARO:3000074	emrB	fluoroquinolone antibiotic	antibiotic efflux	emrB is a translocase in the emrB -TolC efflux protein in E. coli. It recognizes substrates including carbonyl cyanide m-chlorophenylhydrazone (CCCP), nalidixic acid, and thioloactomycin.
Ec-gs207	ARO:3000167	tet(C)	tetracycline antibiotic	antibiotic efflux	Tet(C) is a tetracycline efflux pump found in many species of Gram-negative bacteria. It is typically found in plasmid DNA.
Ec-gs207	ARO:3000206	emrK	tetracycline antibiotic	antibiotic efflux	emrK is a membrane fusion protein that is a homolog of EmrA. Together with the inner membrane transporter EmrY and the outer membrane channel TolC, it mediates multidrug efflux.
Ec-gs207	ARO:3000216	acrB	penam; triclosan; tetracycline antibiotic; cephalosporin; glycylcycline; fluoroquinolone antibiotic; rifamycin antibiotic; phenicol antibiotic	antibiotic efflux	Protein subunit of AcrA-AcrB-TolC multidrug efflux complex. AcrB functions as a herterotrimer which forms the inner membrane component and is primarily responsible for substrate recognition and energy transduction by acting as a drug/proton antiporter.
Ec-gs207	ARO:3000237	TolC	tetracycline antibiotic; aminocoumarin antibiotic; macrolide antibiotic; cephalosporin; rifamycin antibiotic; penam; triclosan; cephamycin; glycylcycline; fluoroquinolone antibiotic; phenicol antibiotic	antibiotic efflux	TolC is a protein subunit of many multidrug efflux complexes in Gram negative bacteria. It is an outer membrane efflux protein and is constitutively open. Regulation of efflux activity is often at its periplasmic entrance by other components of the efflux complex.
Ec-gs207	ARO:3000254	emrY	tetracycline antibiotic	antibiotic efflux	emrY is a multidrug transport that moves substrates across the inner membrane of the Gram-negative E. coli. It is a homolog of emrB.
Ec-gs207	ARO:3000263	marA	penem; tetracycline antibiotic; cephalosporin; carbapenem; penam; triclosan; cephamycin; glycylcycline; monobactam; fluoroquinolone antibiotic; phenicol antibiotic; rifamycin antibiotic	antibiotic efflux; reduced permeability to antibiotic	In the presence of antibiotic stress, E. coli overexpresses the global activator protein MarA, which besides inducing MDR efflux pump AcrAB, also down- regulates synthesis of the porin OmpF.
Ec-gs207	ARO:3000413	sul3	sulfone antibiotic; sulfonamide antibiotic	antibiotic target replacement	Sul3 is a sulfonamide resistant dihydropteroate synthase similar to Sul1 and Sul2. Its resistance gene was found encoded in E. coli plasmid DNA of sulfonamide resistant isolates.
Ec-gs207	ARO:3000491	acrD	aminoglycoside antibiotic	antibiotic efflux	AcrD is an aminoglycoside efflux pump expressed in E. coli. Its expression can be induced by indole, and is regulated by baeRS and cpxAR.
Ec-gs207	ARO:3000499	AcrE	penam; cephalosporin; cephamycin; fluoroquinolone antibiotic	antibiotic efflux	AcrE is a membrane fusion protein, similar to AcrA.
Ec-gs207	ARO:3000502	AcrF	penam; cephalosporin; cephamycin; fluoroquinolone antibiotic	antibiotic efflux	AcrF is a inner membrane transporter, similar to AcrB.
Ec-gs207	ARO:3000508	gadX	penam; macrolide antibiotic; fluoroquinolone antibiotic	antibiotic efflux	GadX is an AraC-family regulator that promotes mdtEF expression to confer multidrug resistance.
Ec-gs207	ARO:3000516	emrR	fluoroquinolone antibiotic	antibiotic efflux	EmrR is a negative regulator for the EmrAB-TolC multidrug efflux pump in E. coli. Mutations lead to EmrAB-TolC overexpression.
Ec-gs207	ARO:3000518	CRP	penam; macrolide antibiotic; fluoroquinolone antibiotic	antibiotic efflux	CRP is a global regulator that represses MdtEF multidrug efflux pump expression.
Ec-gs207	ARO:3000656	AcrS	penam; triclosan; tetracycline antibiotic; cephalosporin; cephamycin; glycylcycline; fluoroquinolone antibiotic; rifamycin antibiotic; phenicol antibiotic	antibiotic efflux	AcrS is a repressor of the AcrAB efflux complex and is associated with the expression of AcrEF. AcrS is believed to regulate a switch between AcrAB and AcrEF efflux.
Ec-gs207	ARO:3000676	H-NS	penam; macrolide antibiotic; cephalosporin; cephamycin; tetracycline antibiotic; fluoroquinolone antibiotic	antibiotic efflux	H-NS is a histone-like protein involved in global gene regulation in Gram-negative bacteria. It is a repressor of the membrane fusion protein genes acrE, mdtE, and emrK as well as nearby genes of many RND-type multidrug exporters.
Ec-gs207	ARO:3000792	mdtA	aminocoumarin antibiotic	antibiotic efflux	MdtA is the membrane fusion protein of the multidrug efflux complex mdtABC.
Ec-gs207	ARO:3000793	mdtB	aminocoumarin antibiotic	antibiotic efflux	MdtB is a transporter that forms a heteromultimer complex with MdtC to form a multidrug transporter. MdtBC is part of the MdtABC-TolC efflux complex.
Ec-gs207	ARO:3000794	mdtC	aminocoumarin antibiotic	antibiotic efflux	MdtC is a transporter that forms a heteromultimer complex with MdtB to form a multidrug transporter. MdtBC is part of the MdtABC-TolC efflux complex. In the absence of MdtB, MdtC can form a homomultimer complex that results in a functioning efflux complex with a narrower drug specificity. mdtC corresponds to 3 loci in Pseudomonas aeruginosa PAO1 (gene name: muxC/muxB) and 3 loci in Pseudomonas ae…
Ec-gs207	ARO:3000795	mdtE	penam; macrolide antibiotic; fluoroquinolone antibiotic	antibiotic efflux	MdtE is the membrane fusion protein of the MdtEF multidrug efflux complex. It shares 70% sequence similarity with AcrA.
Ec-gs207	ARO:3000796	mdtF	penam; macrolide antibiotic; fluoroquinolone antibiotic	antibiotic efflux	MdtF is the multidrug inner membrane transporter for the MdtEF-TolC efflux complex.
Ec-gs207	ARO:3000828	baeR	aminocoumarin antibiotic; aminoglycoside antibiotic	antibiotic efflux	BaeR is a response regulator that promotes the expression of MdtABC and AcrD efflux complexes.
Ec-gs207	ARO:3000829	baeS	aminocoumarin antibiotic; aminoglycoside antibiotic	antibiotic efflux	BaeS is a sensor kinase in the BaeSR regulatory system. While it phosphorylates BaeR to increase its activity, BaeS is not necessary for overexpressed BaeR to confer resistance.
Ec-gs207	ARO:3000830	cpxA	aminocoumarin antibiotic; aminoglycoside antibiotic	antibiotic efflux	CpxA is a membrane-localized sensor kinase that is activated by envelope stress. It starts a kinase cascade that activates CpxR, which promotes efflux complex expression.
Ec-gs207	ARO:3000832	evgA	penam; macrolide antibiotic; tetracycline antibiotic; fluoroquinolone antibiotic	antibiotic efflux	EvgA, when phosphorylated, is a positive regulator for efflux protein complexes emrKY and mdtEF. While usually phosphorylated in a EvgS dependent manner, it can be phosphorylated in the absence of EvgS when overexpressed.
Ec-gs207	ARO:3000833	evgS	penam; macrolide antibiotic; tetracycline antibiotic; fluoroquinolone antibiotic	antibiotic efflux	EvgS is a sensor protein that phosphorylates the regulatory protein EvgA. evgS corresponds to 1 locus in Pseudomonas aeruginosa PAO1 and 1 locus in Pseudomonas aeruginosa LESB58.
Ec-gs207	ARO:3001041	TEM-176	penam; penem; cephalosporin; monobactam	antibiotic inactivation	TEM-176 is a beta-lactamase.
Ec-gs207	ARO:3001214	mdtM	acridine dye; nucleoside antibiotic; fluoroquinolone antibiotic; lincosamide antibiotic; phenicol antibiotic	antibiotic efflux	Multidrug resistance protein MdtM
Ec-gs207	ARO:3001216	mdtH	fluoroquinolone antibiotic	antibiotic efflux	Multidrug resistance protein MdtH
Ec-gs207	ARO:3001328	Escherichia coli mdfA	benzalkonium chloride; tetracycline antibiotic; rhodamine	antibiotic efflux	Multidrug efflux pump in E. coli. This multidrug efflux system was originally identified as the Cmr/CmlA chloramphenicol exporter.
Ec-gs207	ARO:3001329	mdtG	fosfomycin	antibiotic efflux	The MdtG protein, also named YceE, appears to be a member of the major facilitator superfamily of transporters, and it has been reported, when overexpressed, to increase fosfomycin and deoxycholate resistances. mdtG is a member of the marA-soxS-rob regulon.
Ec-gs207	ARO:3002602	aadA2	aminoglycoside antibiotic	antibiotic inactivation	aadA2 is an aminoglycoside nucleotidyltransferase gene encoded by plasmids and integrons in K. pneumoniae, Salmonella spp., Corynebacterium glutamicum, C. freundii and Aeromonas spp.
Ec-gs207	ARO:3002641	APH(3')-Ia	aminoglycoside antibiotic	antibiotic inactivation	APH(3')-Ia is a transposon-encoded aminoglycoside phosphotransferase in E. coli and S. enterica. It is identical at the protein sequence to APH(3')-Ic, an aminoglycoside phosphotransferase encoded by plasmids, transposons and genomic islands in K. pneumoniae, A. baumannii, S. marcescens, Corynebacterium spp., Photobacterium spp. and Citrobacter spp.
Ec-gs207	ARO:3002705	floR	phenicol antibiotic	antibiotic efflux	floR is a plasmid or chromosome-encoded chloramphenicol exporter that is found in Bordetella bronchiseptica, Escherichia coli, Klebsiella pneumoniae,Salmonella typhimurium DT104 and Vibrio cholerae
Ec-gs207	ARO:3002790	QnrS1	fluoroquinolone antibiotic	antibiotic target protection	QnrS1 is a plasmid-mediated quinolone resistance protein found in Shigella flexneri
Ec-gs207	ARO:3002858	dfrA12	diaminopyrimidine antibiotic	antibiotic target replacement	dfrA12 is an integron-encoded dihydrofolate reductase found in Vibrio cholerae
Ec-gs207	ARO:3002986	bacA	peptide antibiotic	antibiotic target alteration	The bacA gene product (BacA) recycles undecaprenyl pyrophosphate during cell wall biosynthesis which confers resistance to bacitracin.
Ec-gs207	ARO:3003107	mef(B)	macrolide antibiotic	antibiotic efflux	mef(B) is a macrolide efflux gene located in the vicinity of sul3 in Escherichia coli. There is also a mefB found in Streptococcus agalactiae that confers resistance to macrolides.
Ec-gs207	ARO:3003369	Escherichia coli EF-Tu mutants conferring resistance to Pulvomycin	elfamycin antibiotic	antibiotic target alteration	Sequence variants of Escherichia coli elongation factor Tu that confer resistance to Pulvomycin
Ec-gs207	ARO:3003378	Escherichia coli marR mutant conferring antibiotic resistance	penam; triclosan; phenicol antibiotic; cephalosporin; tetracycline antibiotic; glycylcycline; rifamycin antibiotic; fluoroquinolone antibiotic	antibiotic efflux; antibiotic target alteration	MarR is a repressor of the mar operon marRAB, thus regulating the expression of marA, the activator of multidrug efflux pump AcrAB.
Ec-gs207	ARO:3003381	Escherichia coli soxR with mutation conferring antibiotic resistance	tetracycline antibiotic; cephalosporin; penam; triclosan; glycylcycline; fluoroquinolone antibiotic; phenicol antibiotic; rifamycin antibiotic	antibiotic target alteration; antibiotic efflux	SoxR is a sensory protein that upregulates soxS expression in the presence of redox-cycling drugs. This stress response leads to the expression many multidrug efflux pumps.
Ec-gs207	ARO:3003511	Escherichia coli soxS with mutation conferring antibiotic resistance	penem; tetracycline antibiotic; cephalosporin; carbapenem; penam; triclosan; cephamycin; glycylcycline; monobactam; fluoroquinolone antibiotic; phenicol antibiotic; rifamycin antibiotic	antibiotic target alteration; antibiotic efflux; reduced permeability to antibiotic	SoxS is a global regulator that up-regulates the expression of AcrAB efflux genes. It also reduces OmpF expression to decrease cell membrane permeability.
Ec-gs207	ARO:3003548	mdtN	acridine dye; nucleoside antibiotic	antibiotic efflux	Multidrug resistance efflux pump. Could be involved in resistance to puromycin, acriflavine and tetraphenylarsonium chloride.
Ec-gs207	ARO:3003549	mdtO	acridine dye; nucleoside antibiotic	antibiotic efflux	Multidrug resistance efflux pump. Could be involved in resistance to puromycin, acriflavine and tetraphenylarsonium chloride
Ec-gs207	ARO:3003550	mdtP	acridine dye; nucleoside antibiotic	antibiotic efflux	Multidrug resistance efflux pump. Could be involved in resistance to puromycin, acriflavine and tetraphenylarsonium chloride
Ec-gs207	ARO:3003576	eptA	peptide antibiotic	antibiotic target alteration	PmrC mediates the modification of Lipid A by the addition of 4-amino-4-deoxy-L-arabinose (L-Ara4N) and phosphoethanolamine, resulting in a less negative cell membrane and decreased binding of polymyxin B.
Ec-gs207	ARO:3003577	ugd	peptide antibiotic	antibiotic target alteration	PmrE is required for the synthesis and transfer of 4-amino-4-deoxy-L-arabinose (Ara4N) to Lipid A, which allows gram-negative bacteria to resist the antimicrobial activity of cationic antimicrobial peptides and antibiotics such as polymyxin
Ec-gs207	ARO:3003578	PmrF	peptide antibiotic	antibiotic target alteration	PmrF is required for the synthesis and transfer of 4-amino-4-deoxy-L-arabinose (Ara4N) to Lipid A, which allows gram-negative bacteria to resist the antimicrobial activity of cationic antimicrobial peptides and antibiotics such as polymyxin. pmrF corresponds to 1 locus in Pseudomonas aeruginosa PAO1 and 1 locus in Pseudomonas aeruginosa LESB58.
Ec-gs207	ARO:3003751	Escherichia coli nfsA mutations conferring resistance to nitrofurantoin	nitrofuran antibiotic	antibiotic target alteration	nfsA encodes the major oxygen-insesitive nitroreductase in E. coli. The first step of resistance to nitrofurazone is mutation of nfsA.
Ec-gs207	ARO:3003807	Escherichia coli acrR with mutation conferring multidrug antibiotic resistance	penam; triclosan; phenicol antibiotic; cephalosporin; tetracycline antibiotic; glycylcycline; rifamycin antibiotic; fluoroquinolone antibiotic	antibiotic efflux; antibiotic target alteration	AcrR is a repressor of the AcrAB-TolC multidrug efflux complex. AcrR mutations result in high level antibiotic resistance. The mutations associated with this model are specific to E. coli.
Ec-gs207	ARO:3003838	gadW	penam; macrolide antibiotic; fluoroquinolone antibiotic	antibiotic efflux	GadW is an AraC-family regulator that promotes mdtEF expression to confer multidrug resistance. GadW inhibits GadX-dependent activation. GadW clearly represses gadX and, in situations where GadX is missing, activates gadA and gadBC.
Ec-gs207	ARO:3003841	kdpE	aminoglycoside antibiotic	antibiotic efflux	kdpE is a transcriptional activator that is part of the two-component system KdpD/KdpE that is studied for its regulatory role in potassium transport and has been identified as an adaptive regulator involved in the virulence and intracellular survival of pathogenic bacteria. kdpE regulates a range of virulence loci through direct promoter binding.
Ec-gs207	ARO:3003889	Escherichia coli GlpT with mutation conferring resistance to fosfomycin	fosfomycin	antibiotic target alteration	Point mutations to the active importer GlpT, which is involved with the uptake of many phosphorylated sugars, confer resistance to fosfomycin by reducing import of the drug into the bacteria.
Ec-gs207	ARO:3003950	msbA	nitroimidazole antibiotic	antibiotic efflux	MsbA is a multidrug resistance transporter homolog from E. coli and belongs to a superfamily of transporters that contain an adenosine triphosphate (ATP) binding cassette (ABC) which is also called a nucleotide-binding domain (NBD). MsbA is a member of the MDR-ABC transporter group by sequence homology. MsbA transports lipid A, a major component of the bacterial outer cell membrane, and is the on…
Ec-gs207	ARO:3003952	YojI	peptide antibiotic	antibiotic efflux	YojI mediates resistance to the peptide antibiotic microcin J25 when it is expressed from a multicopy vector. YojI is capable of pumping out microcin molecules. The outer membrane protein TolC in addition to YojI is required for export of microcin J25 out of the cell. Microcin J25 is thus the first known substrate for YojI.
Ec-gs207	ARO:3004039	Escherichia coli emrE	macrolide antibiotic	antibiotic efflux	Member of the small MDR (multidrug resistance) family of transporters; in Escherichia coli this protein provides resistance against a number of positively charged compounds including ethidium bromide and erythromycin; proton-dependent secondary transporter which exchanges protons for compound translocation
Ec-gs207	ARO:3004043	Escherichia coli acrA	penam; triclosan; tetracycline antibiotic; cephalosporin; glycylcycline; fluoroquinolone antibiotic; rifamycin antibiotic; phenicol antibiotic	antibiotic efflux	AcrA is a subunit of the AcrAB-TolC multidrug efflux system that in E. coli.
Ec-gs207	ARO:3004290	Escherichia coli ampC beta-lactamase	penam; cephalosporin	antibiotic inactivation	A class C ampC beta-lactamase (cephalosporinase) enzyme described in Escherichia coli shown clinically to confer resistance to penicillin-like and cephalosporin-class antibiotics.
Ec-gs207	ARO:3004446	Haemophilus influenzae PBP3 conferring resistance to beta-lactam antibiotics	carbapenem; cephalosporin; monobactam; penam; cephamycin	antibiotic target alteration	PBP3 is a penicillin-binding protein and beta-lactam resistance enzyme encoded by the ftsI gene in Haemophilus influenzae. Mutations in ftsI confer resistance to beta-lactam antibiotics.
Ec-gs208	ARO:3000027	emrA	fluoroquinolone antibiotic	antibiotic efflux	EmrA is a membrane fusion protein, providing an efflux pathway with EmrB and TolC between the inner and outer membranes of E. coli, a Gram-negative bacterium.
Ec-gs208	ARO:3000074	emrB	fluoroquinolone antibiotic	antibiotic efflux	emrB is a translocase in the emrB -TolC efflux protein in E. coli. It recognizes substrates including carbonyl cyanide m-chlorophenylhydrazone (CCCP), nalidixic acid, and thioloactomycin.
Ec-gs208	ARO:3000167	tet(C)	tetracycline antibiotic	antibiotic efflux	Tet(C) is a tetracycline efflux pump found in many species of Gram-negative bacteria. It is typically found in plasmid DNA.
Ec-gs208	ARO:3000206	emrK	tetracycline antibiotic	antibiotic efflux	emrK is a membrane fusion protein that is a homolog of EmrA. Together with the inner membrane transporter EmrY and the outer membrane channel TolC, it mediates multidrug efflux.
Ec-gs208	ARO:3000216	acrB	penam; triclosan; tetracycline antibiotic; cephalosporin; glycylcycline; fluoroquinolone antibiotic; rifamycin antibiotic; phenicol antibiotic	antibiotic efflux	Protein subunit of AcrA-AcrB-TolC multidrug efflux complex. AcrB functions as a herterotrimer which forms the inner membrane component and is primarily responsible for substrate recognition and energy transduction by acting as a drug/proton antiporter.
Ec-gs208	ARO:3000237	TolC	tetracycline antibiotic; aminocoumarin antibiotic; macrolide antibiotic; cephalosporin; rifamycin antibiotic; penam; triclosan; cephamycin; glycylcycline; fluoroquinolone antibiotic; phenicol antibiotic	antibiotic efflux	TolC is a protein subunit of many multidrug efflux complexes in Gram negative bacteria. It is an outer membrane efflux protein and is constitutively open. Regulation of efflux activity is often at its periplasmic entrance by other components of the efflux complex.
Ec-gs208	ARO:3000254	emrY	tetracycline antibiotic	antibiotic efflux	emrY is a multidrug transport that moves substrates across the inner membrane of the Gram-negative E. coli. It is a homolog of emrB.
Ec-gs208	ARO:3000263	marA	penem; tetracycline antibiotic; cephalosporin; carbapenem; penam; triclosan; cephamycin; glycylcycline; monobactam; fluoroquinolone antibiotic; phenicol antibiotic; rifamycin antibiotic	antibiotic efflux; reduced permeability to antibiotic	In the presence of antibiotic stress, E. coli overexpresses the global activator protein MarA, which besides inducing MDR efflux pump AcrAB, also down- regulates synthesis of the porin OmpF.
Ec-gs208	ARO:3000413	sul3	sulfone antibiotic; sulfonamide antibiotic	antibiotic target replacement	Sul3 is a sulfonamide resistant dihydropteroate synthase similar to Sul1 and Sul2. Its resistance gene was found encoded in E. coli plasmid DNA of sulfonamide resistant isolates.
Ec-gs208	ARO:3000491	acrD	aminoglycoside antibiotic	antibiotic efflux	AcrD is an aminoglycoside efflux pump expressed in E. coli. Its expression can be induced by indole, and is regulated by baeRS and cpxAR.
Ec-gs208	ARO:3000499	AcrE	penam; cephalosporin; cephamycin; fluoroquinolone antibiotic	antibiotic efflux	AcrE is a membrane fusion protein, similar to AcrA.
Ec-gs208	ARO:3000502	AcrF	penam; cephalosporin; cephamycin; fluoroquinolone antibiotic	antibiotic efflux	AcrF is a inner membrane transporter, similar to AcrB.
Ec-gs208	ARO:3000516	emrR	fluoroquinolone antibiotic	antibiotic efflux	EmrR is a negative regulator for the EmrAB-TolC multidrug efflux pump in E. coli. Mutations lead to EmrAB-TolC overexpression.
Ec-gs208	ARO:3000518	CRP	penam; macrolide antibiotic; fluoroquinolone antibiotic	antibiotic efflux	CRP is a global regulator that represses MdtEF multidrug efflux pump expression.
Ec-gs208	ARO:3000656	AcrS	penam; triclosan; tetracycline antibiotic; cephalosporin; cephamycin; glycylcycline; fluoroquinolone antibiotic; rifamycin antibiotic; phenicol antibiotic	antibiotic efflux	AcrS is a repressor of the AcrAB efflux complex and is associated with the expression of AcrEF. AcrS is believed to regulate a switch between AcrAB and AcrEF efflux.
Ec-gs208	ARO:3000676	H-NS	penam; macrolide antibiotic; cephalosporin; cephamycin; tetracycline antibiotic; fluoroquinolone antibiotic	antibiotic efflux	H-NS is a histone-like protein involved in global gene regulation in Gram-negative bacteria. It is a repressor of the membrane fusion protein genes acrE, mdtE, and emrK as well as nearby genes of many RND-type multidrug exporters.
Ec-gs208	ARO:3000792	mdtA	aminocoumarin antibiotic	antibiotic efflux	MdtA is the membrane fusion protein of the multidrug efflux complex mdtABC.
Ec-gs208	ARO:3000793	mdtB	aminocoumarin antibiotic	antibiotic efflux	MdtB is a transporter that forms a heteromultimer complex with MdtC to form a multidrug transporter. MdtBC is part of the MdtABC-TolC efflux complex.
Ec-gs208	ARO:3000794	mdtC	aminocoumarin antibiotic	antibiotic efflux	MdtC is a transporter that forms a heteromultimer complex with MdtB to form a multidrug transporter. MdtBC is part of the MdtABC-TolC efflux complex. In the absence of MdtB, MdtC can form a homomultimer complex that results in a functioning efflux complex with a narrower drug specificity. mdtC corresponds to 3 loci in Pseudomonas aeruginosa PAO1 (gene name: muxC/muxB) and 3 loci in Pseudomonas ae…
Ec-gs208	ARO:3000795	mdtE	penam; macrolide antibiotic; fluoroquinolone antibiotic	antibiotic efflux	MdtE is the membrane fusion protein of the MdtEF multidrug efflux complex. It shares 70% sequence similarity with AcrA.
Ec-gs208	ARO:3000796	mdtF	penam; macrolide antibiotic; fluoroquinolone antibiotic	antibiotic efflux	MdtF is the multidrug inner membrane transporter for the MdtEF-TolC efflux complex.
Ec-gs208	ARO:3000828	baeR	aminocoumarin antibiotic; aminoglycoside antibiotic	antibiotic efflux	BaeR is a response regulator that promotes the expression of MdtABC and AcrD efflux complexes.
Ec-gs208	ARO:3000829	baeS	aminocoumarin antibiotic; aminoglycoside antibiotic	antibiotic efflux	BaeS is a sensor kinase in the BaeSR regulatory system. While it phosphorylates BaeR to increase its activity, BaeS is not necessary for overexpressed BaeR to confer resistance.
Ec-gs208	ARO:3000830	cpxA	aminocoumarin antibiotic; aminoglycoside antibiotic	antibiotic efflux	CpxA is a membrane-localized sensor kinase that is activated by envelope stress. It starts a kinase cascade that activates CpxR, which promotes efflux complex expression.
Ec-gs208	ARO:3000832	evgA	penam; macrolide antibiotic; tetracycline antibiotic; fluoroquinolone antibiotic	antibiotic efflux	EvgA, when phosphorylated, is a positive regulator for efflux protein complexes emrKY and mdtEF. While usually phosphorylated in a EvgS dependent manner, it can be phosphorylated in the absence of EvgS when overexpressed.
Ec-gs208	ARO:3000833	evgS	penam; macrolide antibiotic; tetracycline antibiotic; fluoroquinolone antibiotic	antibiotic efflux	EvgS is a sensor protein that phosphorylates the regulatory protein EvgA. evgS corresponds to 1 locus in Pseudomonas aeruginosa PAO1 and 1 locus in Pseudomonas aeruginosa LESB58.
Ec-gs208	ARO:3001214	mdtM	acridine dye; nucleoside antibiotic; fluoroquinolone antibiotic; lincosamide antibiotic; phenicol antibiotic	antibiotic efflux	Multidrug resistance protein MdtM
Ec-gs208	ARO:3001216	mdtH	fluoroquinolone antibiotic	antibiotic efflux	Multidrug resistance protein MdtH
Ec-gs208	ARO:3001328	Escherichia coli mdfA	benzalkonium chloride; tetracycline antibiotic; rhodamine	antibiotic efflux	Multidrug efflux pump in E. coli. This multidrug efflux system was originally identified as the Cmr/CmlA chloramphenicol exporter.
Ec-gs208	ARO:3001329	mdtG	fosfomycin	antibiotic efflux	The MdtG protein, also named YceE, appears to be a member of the major facilitator superfamily of transporters, and it has been reported, when overexpressed, to increase fosfomycin and deoxycholate resistances. mdtG is a member of the marA-soxS-rob regulon.
Ec-gs208	ARO:3001917	CTX-M-55	cephalosporin	antibiotic inactivation	CTX-M-55 is a beta-lactamase found in the Enterobacteriaceae family
Ec-gs208	ARO:3002535	AAC(3)-IIc	aminoglycoside antibiotic	antibiotic inactivation	AAC(3)-IIc is a plasmid-encoded aminoglycoside acetyltransferase in E. coli and P. aeruginosa
Ec-gs208	ARO:3002601	aadA	aminoglycoside antibiotic	antibiotic inactivation	ANT(3'')-Ia is an aminoglycoside nucleotidyltransferase gene encoded by plasmids, transposons, integrons in Enterobacteriaceae, A. baumannii, P. aeruginosa and Vibrio cholerae
Ec-gs208	ARO:3002619	aadA22	aminoglycoside antibiotic	antibiotic inactivation	aadA22 is an aminoglycoside nucleotidyltransferase gene encoded by plasmids and integrons in S. enterica and E. coli
Ec-gs208	ARO:3002621	aadA24	aminoglycoside antibiotic	antibiotic inactivation	aadA24 is an integron-encoded aminoglycoside nucleotidyltransferase gene in Salmonella spp.
Ec-gs208	ARO:3002641	APH(3')-Ia	aminoglycoside antibiotic	antibiotic inactivation	APH(3')-Ia is a transposon-encoded aminoglycoside phosphotransferase in E. coli and S. enterica. It is identical at the protein sequence to APH(3')-Ic, an aminoglycoside phosphotransferase encoded by plasmids, transposons and genomic islands in K. pneumoniae, A. baumannii, S. marcescens, Corynebacterium spp., Photobacterium spp. and Citrobacter spp.
Ec-gs208	ARO:3002705	floR	phenicol antibiotic	antibiotic efflux	floR is a plasmid or chromosome-encoded chloramphenicol exporter that is found in Bordetella bronchiseptica, Escherichia coli, Klebsiella pneumoniae,Salmonella typhimurium DT104 and Vibrio cholerae
Ec-gs208	ARO:3002879	linG	lincosamide antibiotic	antibiotic inactivation	linG is an integron-associated gene cassette, with aadA2, encoding a lincosomide nucleotidyltransferase found in Salmonella enterica. linG confers resistance to lincosomide antibiotics.
Ec-gs208	ARO:3002986	bacA	peptide antibiotic	antibiotic target alteration	The bacA gene product (BacA) recycles undecaprenyl pyrophosphate during cell wall biosynthesis which confers resistance to bacitracin.
Ec-gs208	ARO:3003107	mef(B)	macrolide antibiotic	antibiotic efflux	mef(B) is a macrolide efflux gene located in the vicinity of sul3 in Escherichia coli. There is also a mefB found in Streptococcus agalactiae that confers resistance to macrolides.
Ec-gs208	ARO:3003294	Escherichia coli gyrA conferring resistance to fluoroquinolones	nybomycin; fluoroquinolone antibiotic	antibiotic target alteration	Point mutation of Escherichia coli gyrA resulted in the lowered affinity between fluoroquinolones and gyrA. Thus, conferring resistance
Ec-gs208	ARO:3003308	Escherichia coli parC conferring resistance to fluoroquinolone	fluoroquinolone antibiotic	antibiotic target alteration	Point mutation in Escherichia coli parC resulting in fluoroquinolone resistance
Ec-gs208	ARO:3003369	Escherichia coli EF-Tu mutants conferring resistance to Pulvomycin	elfamycin antibiotic	antibiotic target alteration	Sequence variants of Escherichia coli elongation factor Tu that confer resistance to Pulvomycin
Ec-gs208	ARO:3003378	Escherichia coli marR mutant conferring antibiotic resistance	penam; triclosan; phenicol antibiotic; cephalosporin; tetracycline antibiotic; glycylcycline; rifamycin antibiotic; fluoroquinolone antibiotic	antibiotic efflux; antibiotic target alteration	MarR is a repressor of the mar operon marRAB, thus regulating the expression of marA, the activator of multidrug efflux pump AcrAB.
Ec-gs208	ARO:3003381	Escherichia coli soxR with mutation conferring antibiotic resistance	tetracycline antibiotic; cephalosporin; penam; triclosan; glycylcycline; fluoroquinolone antibiotic; phenicol antibiotic; rifamycin antibiotic	antibiotic target alteration; antibiotic efflux	SoxR is a sensory protein that upregulates soxS expression in the presence of redox-cycling drugs. This stress response leads to the expression many multidrug efflux pumps.
Ec-gs208	ARO:3003511	Escherichia coli soxS with mutation conferring antibiotic resistance	penem; tetracycline antibiotic; cephalosporin; carbapenem; penam; triclosan; cephamycin; glycylcycline; monobactam; fluoroquinolone antibiotic; phenicol antibiotic; rifamycin antibiotic	antibiotic target alteration; antibiotic efflux; reduced permeability to antibiotic	SoxS is a global regulator that up-regulates the expression of AcrAB efflux genes. It also reduces OmpF expression to decrease cell membrane permeability.
Ec-gs208	ARO:3003548	mdtN	acridine dye; nucleoside antibiotic	antibiotic efflux	Multidrug resistance efflux pump. Could be involved in resistance to puromycin, acriflavine and tetraphenylarsonium chloride.
Ec-gs208	ARO:3003549	mdtO	acridine dye; nucleoside antibiotic	antibiotic efflux	Multidrug resistance efflux pump. Could be involved in resistance to puromycin, acriflavine and tetraphenylarsonium chloride
Ec-gs208	ARO:3003550	mdtP	acridine dye; nucleoside antibiotic	antibiotic efflux	Multidrug resistance efflux pump. Could be involved in resistance to puromycin, acriflavine and tetraphenylarsonium chloride
Ec-gs208	ARO:3003576	eptA	peptide antibiotic	antibiotic target alteration	PmrC mediates the modification of Lipid A by the addition of 4-amino-4-deoxy-L-arabinose (L-Ara4N) and phosphoethanolamine, resulting in a less negative cell membrane and decreased binding of polymyxin B.
Ec-gs208	ARO:3003577	ugd	peptide antibiotic	antibiotic target alteration	PmrE is required for the synthesis and transfer of 4-amino-4-deoxy-L-arabinose (Ara4N) to Lipid A, which allows gram-negative bacteria to resist the antimicrobial activity of cationic antimicrobial peptides and antibiotics such as polymyxin
Ec-gs208	ARO:3003578	PmrF	peptide antibiotic	antibiotic target alteration	PmrF is required for the synthesis and transfer of 4-amino-4-deoxy-L-arabinose (Ara4N) to Lipid A, which allows gram-negative bacteria to resist the antimicrobial activity of cationic antimicrobial peptides and antibiotics such as polymyxin. pmrF corresponds to 1 locus in Pseudomonas aeruginosa PAO1 and 1 locus in Pseudomonas aeruginosa LESB58.
Ec-gs208	ARO:3003751	Escherichia coli nfsA mutations conferring resistance to nitrofurantoin	nitrofuran antibiotic	antibiotic target alteration	nfsA encodes the major oxygen-insesitive nitroreductase in E. coli. The first step of resistance to nitrofurazone is mutation of nfsA.
Ec-gs208	ARO:3003807	Escherichia coli acrR with mutation conferring multidrug antibiotic resistance	penam; triclosan; phenicol antibiotic; cephalosporin; tetracycline antibiotic; glycylcycline; rifamycin antibiotic; fluoroquinolone antibiotic	antibiotic efflux; antibiotic target alteration	AcrR is a repressor of the AcrAB-TolC multidrug efflux complex. AcrR mutations result in high level antibiotic resistance. The mutations associated with this model are specific to E. coli.
Ec-gs208	ARO:3003836	qacH	fluoroquinolone antibiotic	antibiotic efflux	qacH is a subunit of the qac multidrug efflux pump in Vibrio cholerae
Ec-gs208	ARO:3003838	gadW	penam; macrolide antibiotic; fluoroquinolone antibiotic	antibiotic efflux	GadW is an AraC-family regulator that promotes mdtEF expression to confer multidrug resistance. GadW inhibits GadX-dependent activation. GadW clearly represses gadX and, in situations where GadX is missing, activates gadA and gadBC.
Ec-gs208	ARO:3003841	kdpE	aminoglycoside antibiotic	antibiotic efflux	kdpE is a transcriptional activator that is part of the two-component system KdpD/KdpE that is studied for its regulatory role in potassium transport and has been identified as an adaptive regulator involved in the virulence and intracellular survival of pathogenic bacteria. kdpE regulates a range of virulence loci through direct promoter binding.
Ec-gs208	ARO:3003889	Escherichia coli GlpT with mutation conferring resistance to fosfomycin	fosfomycin	antibiotic target alteration	Point mutations to the active importer GlpT, which is involved with the uptake of many phosphorylated sugars, confer resistance to fosfomycin by reducing import of the drug into the bacteria.
Ec-gs208	ARO:3003890	Escherichia coli UhpT with mutation conferring resistance to fosfomycin	fosfomycin	antibiotic target alteration	Mutations to the active importer UhpT, which is involved with the uptake of many phosphorylated sugars, confer resistance to fosfomycin by reducing import of the drug into the bacteria.
Ec-gs208	ARO:3003900	Escherichia coli CyaA with mutation conferring resistance to fosfomycin	fosfomycin	antibiotic target alteration	CyaA (adenylate cyclase) is involved with the synthesis of cyclic AMP which regulates the fosfomycin transporter glpT. As a result, mutations to cyaA confer resistance to fosfomycin.
Ec-gs208	ARO:3003950	msbA	nitroimidazole antibiotic	antibiotic efflux	MsbA is a multidrug resistance transporter homolog from E. coli and belongs to a superfamily of transporters that contain an adenosine triphosphate (ATP) binding cassette (ABC) which is also called a nucleotide-binding domain (NBD). MsbA is a member of the MDR-ABC transporter group by sequence homology. MsbA transports lipid A, a major component of the bacterial outer cell membrane, and is the on…
Ec-gs208	ARO:3003952	YojI	peptide antibiotic	antibiotic efflux	YojI mediates resistance to the peptide antibiotic microcin J25 when it is expressed from a multicopy vector. YojI is capable of pumping out microcin molecules. The outer membrane protein TolC in addition to YojI is required for export of microcin J25 out of the cell. Microcin J25 is thus the first known substrate for YojI.
Ec-gs208	ARO:3004039	Escherichia coli emrE	macrolide antibiotic	antibiotic efflux	Member of the small MDR (multidrug resistance) family of transporters; in Escherichia coli this protein provides resistance against a number of positively charged compounds including ethidium bromide and erythromycin; proton-dependent secondary transporter which exchanges protons for compound translocation
Ec-gs208	ARO:3004043	Escherichia coli acrA	penam; triclosan; tetracycline antibiotic; cephalosporin; glycylcycline; fluoroquinolone antibiotic; rifamycin antibiotic; phenicol antibiotic	antibiotic efflux	AcrA is a subunit of the AcrAB-TolC multidrug efflux system that in E. coli.
Ec-gs208	ARO:3004290	Escherichia coli ampC beta-lactamase	penam; cephalosporin	antibiotic inactivation	A class C ampC beta-lactamase (cephalosporinase) enzyme described in Escherichia coli shown clinically to confer resistance to penicillin-like and cephalosporin-class antibiotics.
Ec-gs208	ARO:3004446	Haemophilus influenzae PBP3 conferring resistance to beta-lactam antibiotics	carbapenem; cephalosporin; monobactam; penam; cephamycin	antibiotic target alteration	PBP3 is a penicillin-binding protein and beta-lactam resistance enzyme encoded by the ftsI gene in Haemophilus influenzae. Mutations in ftsI confer resistance to beta-lactam antibiotics.
Ec-gs209	ARO:3000027	emrA	fluoroquinolone antibiotic	antibiotic efflux	EmrA is a membrane fusion protein, providing an efflux pathway with EmrB and TolC between the inner and outer membranes of E. coli, a Gram-negative bacterium.
Ec-gs209	ARO:3000074	emrB	fluoroquinolone antibiotic	antibiotic efflux	emrB is a translocase in the emrB -TolC efflux protein in E. coli. It recognizes substrates including carbonyl cyanide m-chlorophenylhydrazone (CCCP), nalidixic acid, and thioloactomycin.
Ec-gs209	ARO:3000167	tet(C)	tetracycline antibiotic	antibiotic efflux	Tet(C) is a tetracycline efflux pump found in many species of Gram-negative bacteria. It is typically found in plasmid DNA.
Ec-gs209	ARO:3000206	emrK	tetracycline antibiotic	antibiotic efflux	emrK is a membrane fusion protein that is a homolog of EmrA. Together with the inner membrane transporter EmrY and the outer membrane channel TolC, it mediates multidrug efflux.
Ec-gs209	ARO:3000216	acrB	penam; triclosan; tetracycline antibiotic; cephalosporin; glycylcycline; fluoroquinolone antibiotic; rifamycin antibiotic; phenicol antibiotic	antibiotic efflux	Protein subunit of AcrA-AcrB-TolC multidrug efflux complex. AcrB functions as a herterotrimer which forms the inner membrane component and is primarily responsible for substrate recognition and energy transduction by acting as a drug/proton antiporter.
Ec-gs209	ARO:3000237	TolC	tetracycline antibiotic; aminocoumarin antibiotic; macrolide antibiotic; cephalosporin; rifamycin antibiotic; penam; triclosan; cephamycin; glycylcycline; fluoroquinolone antibiotic; phenicol antibiotic	antibiotic efflux	TolC is a protein subunit of many multidrug efflux complexes in Gram negative bacteria. It is an outer membrane efflux protein and is constitutively open. Regulation of efflux activity is often at its periplasmic entrance by other components of the efflux complex.
Ec-gs209	ARO:3000254	emrY	tetracycline antibiotic	antibiotic efflux	emrY is a multidrug transport that moves substrates across the inner membrane of the Gram-negative E. coli. It is a homolog of emrB.
Ec-gs209	ARO:3000263	marA	penem; tetracycline antibiotic; cephalosporin; carbapenem; penam; triclosan; cephamycin; glycylcycline; monobactam; fluoroquinolone antibiotic; phenicol antibiotic; rifamycin antibiotic	antibiotic efflux; reduced permeability to antibiotic	In the presence of antibiotic stress, E. coli overexpresses the global activator protein MarA, which besides inducing MDR efflux pump AcrAB, also down- regulates synthesis of the porin OmpF.
Ec-gs209	ARO:3000410	sul1	sulfone antibiotic; sulfonamide antibiotic	antibiotic target replacement	Sul1 is a sulfonamide resistant dihydropteroate synthase of Gram-negative bacteria. It is linked to other resistance genes of class 1 integrons.
Ec-gs209	ARO:3000412	sul2	sulfone antibiotic; sulfonamide antibiotic	antibiotic target replacement	Sul2 is a sulfonamide resistant dihydropteroate synthase of Gram-negative bacteria, usually found on small plasmids.
Ec-gs209	ARO:3000491	acrD	aminoglycoside antibiotic	antibiotic efflux	AcrD is an aminoglycoside efflux pump expressed in E. coli. Its expression can be induced by indole, and is regulated by baeRS and cpxAR.
Ec-gs209	ARO:3000499	AcrE	penam; cephalosporin; cephamycin; fluoroquinolone antibiotic	antibiotic efflux	AcrE is a membrane fusion protein, similar to AcrA.
Ec-gs209	ARO:3000502	AcrF	penam; cephalosporin; cephamycin; fluoroquinolone antibiotic	antibiotic efflux	AcrF is a inner membrane transporter, similar to AcrB.
Ec-gs209	ARO:3000508	gadX	penam; macrolide antibiotic; fluoroquinolone antibiotic	antibiotic efflux	GadX is an AraC-family regulator that promotes mdtEF expression to confer multidrug resistance.
Ec-gs209	ARO:3000516	emrR	fluoroquinolone antibiotic	antibiotic efflux	EmrR is a negative regulator for the EmrAB-TolC multidrug efflux pump in E. coli. Mutations lead to EmrAB-TolC overexpression.
Ec-gs209	ARO:3000518	CRP	penam; macrolide antibiotic; fluoroquinolone antibiotic	antibiotic efflux	CRP is a global regulator that represses MdtEF multidrug efflux pump expression.
Ec-gs209	ARO:3000656	AcrS	penam; triclosan; tetracycline antibiotic; cephalosporin; cephamycin; glycylcycline; fluoroquinolone antibiotic; rifamycin antibiotic; phenicol antibiotic	antibiotic efflux	AcrS is a repressor of the AcrAB efflux complex and is associated with the expression of AcrEF. AcrS is believed to regulate a switch between AcrAB and AcrEF efflux.
Ec-gs209	ARO:3000676	H-NS	penam; macrolide antibiotic; cephalosporin; cephamycin; tetracycline antibiotic; fluoroquinolone antibiotic	antibiotic efflux	H-NS is a histone-like protein involved in global gene regulation in Gram-negative bacteria. It is a repressor of the membrane fusion protein genes acrE, mdtE, and emrK as well as nearby genes of many RND-type multidrug exporters.
Ec-gs209	ARO:3000792	mdtA	aminocoumarin antibiotic	antibiotic efflux	MdtA is the membrane fusion protein of the multidrug efflux complex mdtABC.
Ec-gs209	ARO:3000793	mdtB	aminocoumarin antibiotic	antibiotic efflux	MdtB is a transporter that forms a heteromultimer complex with MdtC to form a multidrug transporter. MdtBC is part of the MdtABC-TolC efflux complex.
Ec-gs209	ARO:3000794	mdtC	aminocoumarin antibiotic	antibiotic efflux	MdtC is a transporter that forms a heteromultimer complex with MdtB to form a multidrug transporter. MdtBC is part of the MdtABC-TolC efflux complex. In the absence of MdtB, MdtC can form a homomultimer complex that results in a functioning efflux complex with a narrower drug specificity. mdtC corresponds to 3 loci in Pseudomonas aeruginosa PAO1 (gene name: muxC/muxB) and 3 loci in Pseudomonas ae…
Ec-gs209	ARO:3000795	mdtE	penam; macrolide antibiotic; fluoroquinolone antibiotic	antibiotic efflux	MdtE is the membrane fusion protein of the MdtEF multidrug efflux complex. It shares 70% sequence similarity with AcrA.
Ec-gs209	ARO:3000796	mdtF	penam; macrolide antibiotic; fluoroquinolone antibiotic	antibiotic efflux	MdtF is the multidrug inner membrane transporter for the MdtEF-TolC efflux complex.
Ec-gs209	ARO:3000828	baeR	aminocoumarin antibiotic; aminoglycoside antibiotic	antibiotic efflux	BaeR is a response regulator that promotes the expression of MdtABC and AcrD efflux complexes.
Ec-gs209	ARO:3000829	baeS	aminocoumarin antibiotic; aminoglycoside antibiotic	antibiotic efflux	BaeS is a sensor kinase in the BaeSR regulatory system. While it phosphorylates BaeR to increase its activity, BaeS is not necessary for overexpressed BaeR to confer resistance.
Ec-gs209	ARO:3000830	cpxA	aminocoumarin antibiotic; aminoglycoside antibiotic	antibiotic efflux	CpxA is a membrane-localized sensor kinase that is activated by envelope stress. It starts a kinase cascade that activates CpxR, which promotes efflux complex expression.
Ec-gs209	ARO:3000832	evgA	penam; macrolide antibiotic; tetracycline antibiotic; fluoroquinolone antibiotic	antibiotic efflux	EvgA, when phosphorylated, is a positive regulator for efflux protein complexes emrKY and mdtEF. While usually phosphorylated in a EvgS dependent manner, it can be phosphorylated in the absence of EvgS when overexpressed.
Ec-gs209	ARO:3000833	evgS	penam; macrolide antibiotic; tetracycline antibiotic; fluoroquinolone antibiotic	antibiotic efflux	EvgS is a sensor protein that phosphorylates the regulatory protein EvgA. evgS corresponds to 1 locus in Pseudomonas aeruginosa PAO1 and 1 locus in Pseudomonas aeruginosa LESB58.
Ec-gs209	ARO:3000873	TEM-1	penam; penem; cephalosporin; monobactam	antibiotic inactivation	TEM-1 is a broad-spectrum beta-lactamase found in many Gram-negative bacteria. Confers resistance to penicillins and first generation cephalosphorins.
Ec-gs209	ARO:3001214	mdtM	acridine dye; nucleoside antibiotic; fluoroquinolone antibiotic; lincosamide antibiotic; phenicol antibiotic	antibiotic efflux	Multidrug resistance protein MdtM
Ec-gs209	ARO:3001216	mdtH	fluoroquinolone antibiotic	antibiotic efflux	Multidrug resistance protein MdtH
Ec-gs209	ARO:3001328	Escherichia coli mdfA	benzalkonium chloride; tetracycline antibiotic; rhodamine	antibiotic efflux	Multidrug efflux pump in E. coli. This multidrug efflux system was originally identified as the Cmr/CmlA chloramphenicol exporter.
Ec-gs209	ARO:3001329	mdtG	fosfomycin	antibiotic efflux	The MdtG protein, also named YceE, appears to be a member of the major facilitator superfamily of transporters, and it has been reported, when overexpressed, to increase fosfomycin and deoxycholate resistances. mdtG is a member of the marA-soxS-rob regulon.
Ec-gs209	ARO:3001396	OXA-1	penam; cephalosporin	antibiotic inactivation	OXA-1 is a beta-lactamase found in E. coli
Ec-gs209	ARO:3002539	AAC(3)-IV	aminoglycoside antibiotic	antibiotic inactivation	AAC(3)-IV is a plasmid-encoded aminoglycoside acetyltransferase in E. coli, C. jejuni and P. stutzeri
Ec-gs209	ARO:3002547	AAC(6')-Ib-cr	fluoroquinolone antibiotic; aminoglycoside antibiotic	antibiotic inactivation	AAC(6')-Ib-cr is an aminoglycoside acetyltransferase encoded by plasmids, transposons, integrons in Enterobacteriaceae. The aac(6')-Ib-cr variant gene can induce resistance against aminoglycoside and fluoroquinolone simultaneously
Ec-gs209	ARO:3002605	aadA5	aminoglycoside antibiotic	antibiotic inactivation	aadA5 is an aminoglycoside nucleotidyltransferase gene encoded by plasmids, transposons and integrons in E. coli, K. pneumoniae, Kluyvera georgiana, P. aeruginosa and E. cloacae
Ec-gs209	ARO:3002655	APH(4)-Ia	aminoglycoside antibiotic	antibiotic inactivation	APH(4)-Ia is a plasmid-encoded aminoglycoside phosphotransferase in E. coli
Ec-gs209	ARO:3002676	catB3	phenicol antibiotic	antibiotic inactivation	catB3 is a plasmid or chromosome-encoded variant of the cat gene found in Salmonella typhimurium, Acinetobacter baumannii and Escherichia coli
Ec-gs209	ARO:3002705	floR	phenicol antibiotic	antibiotic efflux	floR is a plasmid or chromosome-encoded chloramphenicol exporter that is found in Bordetella bronchiseptica, Escherichia coli, Klebsiella pneumoniae,Salmonella typhimurium DT104 and Vibrio cholerae
Ec-gs209	ARO:3002848	arr-3	rifamycin antibiotic	antibiotic inactivation	arr-3 is a plasmid-encoded ribosyltransferase found in Vibrio fluvialis
Ec-gs209	ARO:3002860	dfrA17	diaminopyrimidine antibiotic	antibiotic target replacement	dfrA17 is an integron-encoded dihydrofolate reductase found in Escherichia coli
Ec-gs209	ARO:3002986	bacA	peptide antibiotic	antibiotic target alteration	The bacA gene product (BacA) recycles undecaprenyl pyrophosphate during cell wall biosynthesis which confers resistance to bacitracin.
Ec-gs209	ARO:3003294	Escherichia coli gyrA conferring resistance to fluoroquinolones	nybomycin; fluoroquinolone antibiotic	antibiotic target alteration	Point mutation of Escherichia coli gyrA resulted in the lowered affinity between fluoroquinolones and gyrA. Thus, conferring resistance
Ec-gs209	ARO:3003308	Escherichia coli parC conferring resistance to fluoroquinolone	fluoroquinolone antibiotic	antibiotic target alteration	Point mutation in Escherichia coli parC resulting in fluoroquinolone resistance
Ec-gs209	ARO:3003378	Escherichia coli marR mutant conferring antibiotic resistance	penam; triclosan; phenicol antibiotic; cephalosporin; tetracycline antibiotic; glycylcycline; rifamycin antibiotic; fluoroquinolone antibiotic	antibiotic efflux; antibiotic target alteration	MarR is a repressor of the mar operon marRAB, thus regulating the expression of marA, the activator of multidrug efflux pump AcrAB.
Ec-gs209	ARO:3003381	Escherichia coli soxR with mutation conferring antibiotic resistance	tetracycline antibiotic; cephalosporin; penam; triclosan; glycylcycline; fluoroquinolone antibiotic; phenicol antibiotic; rifamycin antibiotic	antibiotic target alteration; antibiotic efflux	SoxR is a sensory protein that upregulates soxS expression in the presence of redox-cycling drugs. This stress response leads to the expression many multidrug efflux pumps.
Ec-gs209	ARO:3003511	Escherichia coli soxS with mutation conferring antibiotic resistance	penem; tetracycline antibiotic; cephalosporin; carbapenem; penam; triclosan; cephamycin; glycylcycline; monobactam; fluoroquinolone antibiotic; phenicol antibiotic; rifamycin antibiotic	antibiotic target alteration; antibiotic efflux; reduced permeability to antibiotic	SoxS is a global regulator that up-regulates the expression of AcrAB efflux genes. It also reduces OmpF expression to decrease cell membrane permeability.
Ec-gs209	ARO:3003548	mdtN	acridine dye; nucleoside antibiotic	antibiotic efflux	Multidrug resistance efflux pump. Could be involved in resistance to puromycin, acriflavine and tetraphenylarsonium chloride.
Ec-gs209	ARO:3003549	mdtO	acridine dye; nucleoside antibiotic	antibiotic efflux	Multidrug resistance efflux pump. Could be involved in resistance to puromycin, acriflavine and tetraphenylarsonium chloride
Ec-gs209	ARO:3003550	mdtP	acridine dye; nucleoside antibiotic	antibiotic efflux	Multidrug resistance efflux pump. Could be involved in resistance to puromycin, acriflavine and tetraphenylarsonium chloride
Ec-gs209	ARO:3003576	eptA	peptide antibiotic	antibiotic target alteration	PmrC mediates the modification of Lipid A by the addition of 4-amino-4-deoxy-L-arabinose (L-Ara4N) and phosphoethanolamine, resulting in a less negative cell membrane and decreased binding of polymyxin B.
Ec-gs209	ARO:3003578	PmrF	peptide antibiotic	antibiotic target alteration	PmrF is required for the synthesis and transfer of 4-amino-4-deoxy-L-arabinose (Ara4N) to Lipid A, which allows gram-negative bacteria to resist the antimicrobial activity of cationic antimicrobial peptides and antibiotics such as polymyxin. pmrF corresponds to 1 locus in Pseudomonas aeruginosa PAO1 and 1 locus in Pseudomonas aeruginosa LESB58.
Ec-gs209	ARO:3003751	Escherichia coli nfsA mutations conferring resistance to nitrofurantoin	nitrofuran antibiotic	antibiotic target alteration	nfsA encodes the major oxygen-insesitive nitroreductase in E. coli. The first step of resistance to nitrofurazone is mutation of nfsA.
Ec-gs209	ARO:3003807	Escherichia coli acrR with mutation conferring multidrug antibiotic resistance	penam; triclosan; phenicol antibiotic; cephalosporin; tetracycline antibiotic; glycylcycline; rifamycin antibiotic; fluoroquinolone antibiotic	antibiotic efflux; antibiotic target alteration	AcrR is a repressor of the AcrAB-TolC multidrug efflux complex. AcrR mutations result in high level antibiotic resistance. The mutations associated with this model are specific to E. coli.
Ec-gs209	ARO:3003838	gadW	penam; macrolide antibiotic; fluoroquinolone antibiotic	antibiotic efflux	GadW is an AraC-family regulator that promotes mdtEF expression to confer multidrug resistance. GadW inhibits GadX-dependent activation. GadW clearly represses gadX and, in situations where GadX is missing, activates gadA and gadBC.
Ec-gs209	ARO:3003841	kdpE	aminoglycoside antibiotic	antibiotic efflux	kdpE is a transcriptional activator that is part of the two-component system KdpD/KdpE that is studied for its regulatory role in potassium transport and has been identified as an adaptive regulator involved in the virulence and intracellular survival of pathogenic bacteria. kdpE regulates a range of virulence loci through direct promoter binding.
Ec-gs209	ARO:3003889	Escherichia coli GlpT with mutation conferring resistance to fosfomycin	fosfomycin	antibiotic target alteration	Point mutations to the active importer GlpT, which is involved with the uptake of many phosphorylated sugars, confer resistance to fosfomycin by reducing import of the drug into the bacteria.
Ec-gs209	ARO:3003950	msbA	nitroimidazole antibiotic	antibiotic efflux	MsbA is a multidrug resistance transporter homolog from E. coli and belongs to a superfamily of transporters that contain an adenosine triphosphate (ATP) binding cassette (ABC) which is also called a nucleotide-binding domain (NBD). MsbA is a member of the MDR-ABC transporter group by sequence homology. MsbA transports lipid A, a major component of the bacterial outer cell membrane, and is the on…
Ec-gs209	ARO:3003952	YojI	peptide antibiotic	antibiotic efflux	YojI mediates resistance to the peptide antibiotic microcin J25 when it is expressed from a multicopy vector. YojI is capable of pumping out microcin molecules. The outer membrane protein TolC in addition to YojI is required for export of microcin J25 out of the cell. Microcin J25 is thus the first known substrate for YojI.
Ec-gs209	ARO:3004043	Escherichia coli acrA	penam; triclosan; tetracycline antibiotic; cephalosporin; glycylcycline; fluoroquinolone antibiotic; rifamycin antibiotic; phenicol antibiotic	antibiotic efflux	AcrA is a subunit of the AcrAB-TolC multidrug efflux system that in E. coli.
Ec-gs209	ARO:3004290	Escherichia coli ampC beta-lactamase	penam; cephalosporin	antibiotic inactivation	A class C ampC beta-lactamase (cephalosporinase) enzyme described in Escherichia coli shown clinically to confer resistance to penicillin-like and cephalosporin-class antibiotics.
Ec-gs209	ARO:3004446	Haemophilus influenzae PBP3 conferring resistance to beta-lactam antibiotics	carbapenem; cephalosporin; monobactam; penam; cephamycin	antibiotic target alteration	PBP3 is a penicillin-binding protein and beta-lactam resistance enzyme encoded by the ftsI gene in Haemophilus influenzae. Mutations in ftsI confer resistance to beta-lactam antibiotics.
Ec-gs210	ARO:3000027	emrA	fluoroquinolone antibiotic	antibiotic efflux	EmrA is a membrane fusion protein, providing an efflux pathway with EmrB and TolC between the inner and outer membranes of E. coli, a Gram-negative bacterium.
Ec-gs210	ARO:3000074	emrB	fluoroquinolone antibiotic	antibiotic efflux	emrB is a translocase in the emrB -TolC efflux protein in E. coli. It recognizes substrates including carbonyl cyanide m-chlorophenylhydrazone (CCCP), nalidixic acid, and thioloactomycin.
Ec-gs210	ARO:3000167	tet(C)	tetracycline antibiotic	antibiotic efflux	Tet(C) is a tetracycline efflux pump found in many species of Gram-negative bacteria. It is typically found in plasmid DNA.
Ec-gs210	ARO:3000206	emrK	tetracycline antibiotic	antibiotic efflux	emrK is a membrane fusion protein that is a homolog of EmrA. Together with the inner membrane transporter EmrY and the outer membrane channel TolC, it mediates multidrug efflux.
Ec-gs210	ARO:3000216	acrB	penam; triclosan; tetracycline antibiotic; cephalosporin; glycylcycline; fluoroquinolone antibiotic; rifamycin antibiotic; phenicol antibiotic	antibiotic efflux	Protein subunit of AcrA-AcrB-TolC multidrug efflux complex. AcrB functions as a herterotrimer which forms the inner membrane component and is primarily responsible for substrate recognition and energy transduction by acting as a drug/proton antiporter.
Ec-gs210	ARO:3000237	TolC	tetracycline antibiotic; aminocoumarin antibiotic; macrolide antibiotic; cephalosporin; rifamycin antibiotic; penam; triclosan; cephamycin; glycylcycline; fluoroquinolone antibiotic; phenicol antibiotic	antibiotic efflux	TolC is a protein subunit of many multidrug efflux complexes in Gram negative bacteria. It is an outer membrane efflux protein and is constitutively open. Regulation of efflux activity is often at its periplasmic entrance by other components of the efflux complex.
Ec-gs210	ARO:3000254	emrY	tetracycline antibiotic	antibiotic efflux	emrY is a multidrug transport that moves substrates across the inner membrane of the Gram-negative E. coli. It is a homolog of emrB.
Ec-gs210	ARO:3000263	marA	penem; tetracycline antibiotic; cephalosporin; carbapenem; penam; triclosan; cephamycin; glycylcycline; monobactam; fluoroquinolone antibiotic; phenicol antibiotic; rifamycin antibiotic	antibiotic efflux; reduced permeability to antibiotic	In the presence of antibiotic stress, E. coli overexpresses the global activator protein MarA, which besides inducing MDR efflux pump AcrAB, also down- regulates synthesis of the porin OmpF.
Ec-gs210	ARO:3000491	acrD	aminoglycoside antibiotic	antibiotic efflux	AcrD is an aminoglycoside efflux pump expressed in E. coli. Its expression can be induced by indole, and is regulated by baeRS and cpxAR.
Ec-gs210	ARO:3000499	AcrE	penam; cephalosporin; cephamycin; fluoroquinolone antibiotic	antibiotic efflux	AcrE is a membrane fusion protein, similar to AcrA.
Ec-gs210	ARO:3000502	AcrF	penam; cephalosporin; cephamycin; fluoroquinolone antibiotic	antibiotic efflux	AcrF is a inner membrane transporter, similar to AcrB.
Ec-gs210	ARO:3000508	gadX	penam; macrolide antibiotic; fluoroquinolone antibiotic	antibiotic efflux	GadX is an AraC-family regulator that promotes mdtEF expression to confer multidrug resistance.
Ec-gs210	ARO:3000516	emrR	fluoroquinolone antibiotic	antibiotic efflux	EmrR is a negative regulator for the EmrAB-TolC multidrug efflux pump in E. coli. Mutations lead to EmrAB-TolC overexpression.
Ec-gs210	ARO:3000518	CRP	penam; macrolide antibiotic; fluoroquinolone antibiotic	antibiotic efflux	CRP is a global regulator that represses MdtEF multidrug efflux pump expression.
Ec-gs210	ARO:3000656	AcrS	penam; triclosan; tetracycline antibiotic; cephalosporin; cephamycin; glycylcycline; fluoroquinolone antibiotic; rifamycin antibiotic; phenicol antibiotic	antibiotic efflux	AcrS is a repressor of the AcrAB efflux complex and is associated with the expression of AcrEF. AcrS is believed to regulate a switch between AcrAB and AcrEF efflux.
Ec-gs210	ARO:3000676	H-NS	penam; macrolide antibiotic; cephalosporin; cephamycin; tetracycline antibiotic; fluoroquinolone antibiotic	antibiotic efflux	H-NS is a histone-like protein involved in global gene regulation in Gram-negative bacteria. It is a repressor of the membrane fusion protein genes acrE, mdtE, and emrK as well as nearby genes of many RND-type multidrug exporters.
Ec-gs210	ARO:3000792	mdtA	aminocoumarin antibiotic	antibiotic efflux	MdtA is the membrane fusion protein of the multidrug efflux complex mdtABC.
Ec-gs210	ARO:3000793	mdtB	aminocoumarin antibiotic	antibiotic efflux	MdtB is a transporter that forms a heteromultimer complex with MdtC to form a multidrug transporter. MdtBC is part of the MdtABC-TolC efflux complex.
Ec-gs210	ARO:3000794	mdtC	aminocoumarin antibiotic	antibiotic efflux	MdtC is a transporter that forms a heteromultimer complex with MdtB to form a multidrug transporter. MdtBC is part of the MdtABC-TolC efflux complex. In the absence of MdtB, MdtC can form a homomultimer complex that results in a functioning efflux complex with a narrower drug specificity. mdtC corresponds to 3 loci in Pseudomonas aeruginosa PAO1 (gene name: muxC/muxB) and 3 loci in Pseudomonas ae…
Ec-gs210	ARO:3000795	mdtE	penam; macrolide antibiotic; fluoroquinolone antibiotic	antibiotic efflux	MdtE is the membrane fusion protein of the MdtEF multidrug efflux complex. It shares 70% sequence similarity with AcrA.
Ec-gs210	ARO:3000796	mdtF	penam; macrolide antibiotic; fluoroquinolone antibiotic	antibiotic efflux	MdtF is the multidrug inner membrane transporter for the MdtEF-TolC efflux complex.
Ec-gs210	ARO:3000828	baeR	aminocoumarin antibiotic; aminoglycoside antibiotic	antibiotic efflux	BaeR is a response regulator that promotes the expression of MdtABC and AcrD efflux complexes.
Ec-gs210	ARO:3000829	baeS	aminocoumarin antibiotic; aminoglycoside antibiotic	antibiotic efflux	BaeS is a sensor kinase in the BaeSR regulatory system. While it phosphorylates BaeR to increase its activity, BaeS is not necessary for overexpressed BaeR to confer resistance.
Ec-gs210	ARO:3000830	cpxA	aminocoumarin antibiotic; aminoglycoside antibiotic	antibiotic efflux	CpxA is a membrane-localized sensor kinase that is activated by envelope stress. It starts a kinase cascade that activates CpxR, which promotes efflux complex expression.
Ec-gs210	ARO:3000832	evgA	penam; macrolide antibiotic; tetracycline antibiotic; fluoroquinolone antibiotic	antibiotic efflux	EvgA, when phosphorylated, is a positive regulator for efflux protein complexes emrKY and mdtEF. While usually phosphorylated in a EvgS dependent manner, it can be phosphorylated in the absence of EvgS when overexpressed.
Ec-gs210	ARO:3000833	evgS	penam; macrolide antibiotic; tetracycline antibiotic; fluoroquinolone antibiotic	antibiotic efflux	EvgS is a sensor protein that phosphorylates the regulatory protein EvgA. evgS corresponds to 1 locus in Pseudomonas aeruginosa PAO1 and 1 locus in Pseudomonas aeruginosa LESB58.
Ec-gs210	ARO:3001214	mdtM	acridine dye; nucleoside antibiotic; fluoroquinolone antibiotic; lincosamide antibiotic; phenicol antibiotic	antibiotic efflux	Multidrug resistance protein MdtM
Ec-gs210	ARO:3001216	mdtH	fluoroquinolone antibiotic	antibiotic efflux	Multidrug resistance protein MdtH
Ec-gs210	ARO:3001328	Escherichia coli mdfA	benzalkonium chloride; tetracycline antibiotic; rhodamine	antibiotic efflux	Multidrug efflux pump in E. coli. This multidrug efflux system was originally identified as the Cmr/CmlA chloramphenicol exporter.
Ec-gs210	ARO:3001329	mdtG	fosfomycin	antibiotic efflux	The MdtG protein, also named YceE, appears to be a member of the major facilitator superfamily of transporters, and it has been reported, when overexpressed, to increase fosfomycin and deoxycholate resistances. mdtG is a member of the marA-soxS-rob regulon.
Ec-gs210	ARO:3002790	QnrS1	fluoroquinolone antibiotic	antibiotic target protection	QnrS1 is a plasmid-mediated quinolone resistance protein found in Shigella flexneri
Ec-gs210	ARO:3002986	bacA	peptide antibiotic	antibiotic target alteration	The bacA gene product (BacA) recycles undecaprenyl pyrophosphate during cell wall biosynthesis which confers resistance to bacitracin.
Ec-gs210	ARO:3003378	Escherichia coli marR mutant conferring antibiotic resistance	penam; triclosan; phenicol antibiotic; cephalosporin; tetracycline antibiotic; glycylcycline; rifamycin antibiotic; fluoroquinolone antibiotic	antibiotic efflux; antibiotic target alteration	MarR is a repressor of the mar operon marRAB, thus regulating the expression of marA, the activator of multidrug efflux pump AcrAB.
Ec-gs210	ARO:3003381	Escherichia coli soxR with mutation conferring antibiotic resistance	tetracycline antibiotic; cephalosporin; penam; triclosan; glycylcycline; fluoroquinolone antibiotic; phenicol antibiotic; rifamycin antibiotic	antibiotic target alteration; antibiotic efflux	SoxR is a sensory protein that upregulates soxS expression in the presence of redox-cycling drugs. This stress response leads to the expression many multidrug efflux pumps.
Ec-gs210	ARO:3003511	Escherichia coli soxS with mutation conferring antibiotic resistance	penem; tetracycline antibiotic; cephalosporin; carbapenem; penam; triclosan; cephamycin; glycylcycline; monobactam; fluoroquinolone antibiotic; phenicol antibiotic; rifamycin antibiotic	antibiotic target alteration; antibiotic efflux; reduced permeability to antibiotic	SoxS is a global regulator that up-regulates the expression of AcrAB efflux genes. It also reduces OmpF expression to decrease cell membrane permeability.
Ec-gs210	ARO:3003548	mdtN	acridine dye; nucleoside antibiotic	antibiotic efflux	Multidrug resistance efflux pump. Could be involved in resistance to puromycin, acriflavine and tetraphenylarsonium chloride.
Ec-gs210	ARO:3003549	mdtO	acridine dye; nucleoside antibiotic	antibiotic efflux	Multidrug resistance efflux pump. Could be involved in resistance to puromycin, acriflavine and tetraphenylarsonium chloride
Ec-gs210	ARO:3003550	mdtP	acridine dye; nucleoside antibiotic	antibiotic efflux	Multidrug resistance efflux pump. Could be involved in resistance to puromycin, acriflavine and tetraphenylarsonium chloride
Ec-gs210	ARO:3003576	eptA	peptide antibiotic	antibiotic target alteration	PmrC mediates the modification of Lipid A by the addition of 4-amino-4-deoxy-L-arabinose (L-Ara4N) and phosphoethanolamine, resulting in a less negative cell membrane and decreased binding of polymyxin B.
Ec-gs210	ARO:3003577	ugd	peptide antibiotic	antibiotic target alteration	PmrE is required for the synthesis and transfer of 4-amino-4-deoxy-L-arabinose (Ara4N) to Lipid A, which allows gram-negative bacteria to resist the antimicrobial activity of cationic antimicrobial peptides and antibiotics such as polymyxin
Ec-gs210	ARO:3003578	PmrF	peptide antibiotic	antibiotic target alteration	PmrF is required for the synthesis and transfer of 4-amino-4-deoxy-L-arabinose (Ara4N) to Lipid A, which allows gram-negative bacteria to resist the antimicrobial activity of cationic antimicrobial peptides and antibiotics such as polymyxin. pmrF corresponds to 1 locus in Pseudomonas aeruginosa PAO1 and 1 locus in Pseudomonas aeruginosa LESB58.
Ec-gs210	ARO:3003751	Escherichia coli nfsA mutations conferring resistance to nitrofurantoin	nitrofuran antibiotic	antibiotic target alteration	nfsA encodes the major oxygen-insesitive nitroreductase in E. coli. The first step of resistance to nitrofurazone is mutation of nfsA.
Ec-gs210	ARO:3003807	Escherichia coli acrR with mutation conferring multidrug antibiotic resistance	penam; triclosan; phenicol antibiotic; cephalosporin; tetracycline antibiotic; glycylcycline; rifamycin antibiotic; fluoroquinolone antibiotic	antibiotic efflux; antibiotic target alteration	AcrR is a repressor of the AcrAB-TolC multidrug efflux complex. AcrR mutations result in high level antibiotic resistance. The mutations associated with this model are specific to E. coli.
Ec-gs210	ARO:3003838	gadW	penam; macrolide antibiotic; fluoroquinolone antibiotic	antibiotic efflux	GadW is an AraC-family regulator that promotes mdtEF expression to confer multidrug resistance. GadW inhibits GadX-dependent activation. GadW clearly represses gadX and, in situations where GadX is missing, activates gadA and gadBC.
Ec-gs210	ARO:3003841	kdpE	aminoglycoside antibiotic	antibiotic efflux	kdpE is a transcriptional activator that is part of the two-component system KdpD/KdpE that is studied for its regulatory role in potassium transport and has been identified as an adaptive regulator involved in the virulence and intracellular survival of pathogenic bacteria. kdpE regulates a range of virulence loci through direct promoter binding.
Ec-gs210	ARO:3003889	Escherichia coli GlpT with mutation conferring resistance to fosfomycin	fosfomycin	antibiotic target alteration	Point mutations to the active importer GlpT, which is involved with the uptake of many phosphorylated sugars, confer resistance to fosfomycin by reducing import of the drug into the bacteria.
Ec-gs210	ARO:3003950	msbA	nitroimidazole antibiotic	antibiotic efflux	MsbA is a multidrug resistance transporter homolog from E. coli and belongs to a superfamily of transporters that contain an adenosine triphosphate (ATP) binding cassette (ABC) which is also called a nucleotide-binding domain (NBD). MsbA is a member of the MDR-ABC transporter group by sequence homology. MsbA transports lipid A, a major component of the bacterial outer cell membrane, and is the on…
Ec-gs210	ARO:3003952	YojI	peptide antibiotic	antibiotic efflux	YojI mediates resistance to the peptide antibiotic microcin J25 when it is expressed from a multicopy vector. YojI is capable of pumping out microcin molecules. The outer membrane protein TolC in addition to YojI is required for export of microcin J25 out of the cell. Microcin J25 is thus the first known substrate for YojI.
Ec-gs210	ARO:3004043	Escherichia coli acrA	penam; triclosan; tetracycline antibiotic; cephalosporin; glycylcycline; fluoroquinolone antibiotic; rifamycin antibiotic; phenicol antibiotic	antibiotic efflux	AcrA is a subunit of the AcrAB-TolC multidrug efflux system that in E. coli.
Ec-gs210	ARO:3004290	Escherichia coli ampC beta-lactamase	penam; cephalosporin	antibiotic inactivation	A class C ampC beta-lactamase (cephalosporinase) enzyme described in Escherichia coli shown clinically to confer resistance to penicillin-like and cephalosporin-class antibiotics.
Ec-gs210	ARO:3004442	tet(W/N/W)	tetracycline antibiotic	antibiotic target protection	tet(W/N/W) is a mosaic tetracycline resistance gene and ribosomal protection protein.
Ec-gs210	ARO:3004446	Haemophilus influenzae PBP3 conferring resistance to beta-lactam antibiotics	carbapenem; cephalosporin; monobactam; penam; cephamycin	antibiotic target alteration	PBP3 is a penicillin-binding protein and beta-lactam resistance enzyme encoded by the ftsI gene in Haemophilus influenzae. Mutations in ftsI confer resistance to beta-lactam antibiotics.
Ec-gs33	ARO:3000027	emrA	fluoroquinolone antibiotic	antibiotic efflux	EmrA is a membrane fusion protein, providing an efflux pathway with EmrB and TolC between the inner and outer membranes of E. coli, a Gram-negative bacterium.
Ec-gs33	ARO:3000074	emrB	fluoroquinolone antibiotic	antibiotic efflux	emrB is a translocase in the emrB -TolC efflux protein in E. coli. It recognizes substrates including carbonyl cyanide m-chlorophenylhydrazone (CCCP), nalidixic acid, and thioloactomycin.
Ec-gs33	ARO:3000167	tet(C)	tetracycline antibiotic	antibiotic efflux	Tet(C) is a tetracycline efflux pump found in many species of Gram-negative bacteria. It is typically found in plasmid DNA.
Ec-gs33	ARO:3000206	emrK	tetracycline antibiotic	antibiotic efflux	emrK is a membrane fusion protein that is a homolog of EmrA. Together with the inner membrane transporter EmrY and the outer membrane channel TolC, it mediates multidrug efflux.
Ec-gs33	ARO:3000216	acrB	penam; triclosan; tetracycline antibiotic; cephalosporin; glycylcycline; fluoroquinolone antibiotic; rifamycin antibiotic; phenicol antibiotic	antibiotic efflux	Protein subunit of AcrA-AcrB-TolC multidrug efflux complex. AcrB functions as a herterotrimer which forms the inner membrane component and is primarily responsible for substrate recognition and energy transduction by acting as a drug/proton antiporter.
Ec-gs33	ARO:3000237	TolC	tetracycline antibiotic; aminocoumarin antibiotic; macrolide antibiotic; cephalosporin; rifamycin antibiotic; penam; triclosan; cephamycin; glycylcycline; fluoroquinolone antibiotic; phenicol antibiotic	antibiotic efflux	TolC is a protein subunit of many multidrug efflux complexes in Gram negative bacteria. It is an outer membrane efflux protein and is constitutively open. Regulation of efflux activity is often at its periplasmic entrance by other components of the efflux complex.
Ec-gs33	ARO:3000254	emrY	tetracycline antibiotic	antibiotic efflux	emrY is a multidrug transport that moves substrates across the inner membrane of the Gram-negative E. coli. It is a homolog of emrB.
Ec-gs33	ARO:3000263	marA	penem; tetracycline antibiotic; cephalosporin; carbapenem; penam; triclosan; cephamycin; glycylcycline; monobactam; fluoroquinolone antibiotic; phenicol antibiotic; rifamycin antibiotic	antibiotic efflux; reduced permeability to antibiotic	In the presence of antibiotic stress, E. coli overexpresses the global activator protein MarA, which besides inducing MDR efflux pump AcrAB, also down- regulates synthesis of the porin OmpF.
Ec-gs33	ARO:3000412	sul2	sulfone antibiotic; sulfonamide antibiotic	antibiotic target replacement	Sul2 is a sulfonamide resistant dihydropteroate synthase of Gram-negative bacteria, usually found on small plasmids.
Ec-gs33	ARO:3000413	sul3	sulfone antibiotic; sulfonamide antibiotic	antibiotic target replacement	Sul3 is a sulfonamide resistant dihydropteroate synthase similar to Sul1 and Sul2. Its resistance gene was found encoded in E. coli plasmid DNA of sulfonamide resistant isolates.
Ec-gs33	ARO:3000491	acrD	aminoglycoside antibiotic	antibiotic efflux	AcrD is an aminoglycoside efflux pump expressed in E. coli. Its expression can be induced by indole, and is regulated by baeRS and cpxAR.
Ec-gs33	ARO:3000499	AcrE	penam; cephalosporin; cephamycin; fluoroquinolone antibiotic	antibiotic efflux	AcrE is a membrane fusion protein, similar to AcrA.
Ec-gs33	ARO:3000502	AcrF	penam; cephalosporin; cephamycin; fluoroquinolone antibiotic	antibiotic efflux	AcrF is a inner membrane transporter, similar to AcrB.
Ec-gs33	ARO:3000508	gadX	penam; macrolide antibiotic; fluoroquinolone antibiotic	antibiotic efflux	GadX is an AraC-family regulator that promotes mdtEF expression to confer multidrug resistance.
Ec-gs33	ARO:3000516	emrR	fluoroquinolone antibiotic	antibiotic efflux	EmrR is a negative regulator for the EmrAB-TolC multidrug efflux pump in E. coli. Mutations lead to EmrAB-TolC overexpression.
Ec-gs33	ARO:3000518	CRP	penam; macrolide antibiotic; fluoroquinolone antibiotic	antibiotic efflux	CRP is a global regulator that represses MdtEF multidrug efflux pump expression.
Ec-gs33	ARO:3000656	AcrS	penam; triclosan; tetracycline antibiotic; cephalosporin; cephamycin; glycylcycline; fluoroquinolone antibiotic; rifamycin antibiotic; phenicol antibiotic	antibiotic efflux	AcrS is a repressor of the AcrAB efflux complex and is associated with the expression of AcrEF. AcrS is believed to regulate a switch between AcrAB and AcrEF efflux.
Ec-gs33	ARO:3000676	H-NS	penam; macrolide antibiotic; cephalosporin; cephamycin; tetracycline antibiotic; fluoroquinolone antibiotic	antibiotic efflux	H-NS is a histone-like protein involved in global gene regulation in Gram-negative bacteria. It is a repressor of the membrane fusion protein genes acrE, mdtE, and emrK as well as nearby genes of many RND-type multidrug exporters.
Ec-gs33	ARO:3000792	mdtA	aminocoumarin antibiotic	antibiotic efflux	MdtA is the membrane fusion protein of the multidrug efflux complex mdtABC.
Ec-gs33	ARO:3000793	mdtB	aminocoumarin antibiotic	antibiotic efflux	MdtB is a transporter that forms a heteromultimer complex with MdtC to form a multidrug transporter. MdtBC is part of the MdtABC-TolC efflux complex.
Ec-gs33	ARO:3000794	mdtC	aminocoumarin antibiotic	antibiotic efflux	MdtC is a transporter that forms a heteromultimer complex with MdtB to form a multidrug transporter. MdtBC is part of the MdtABC-TolC efflux complex. In the absence of MdtB, MdtC can form a homomultimer complex that results in a functioning efflux complex with a narrower drug specificity. mdtC corresponds to 3 loci in Pseudomonas aeruginosa PAO1 (gene name: muxC/muxB) and 3 loci in Pseudomonas ae…
Ec-gs33	ARO:3000795	mdtE	penam; macrolide antibiotic; fluoroquinolone antibiotic	antibiotic efflux	MdtE is the membrane fusion protein of the MdtEF multidrug efflux complex. It shares 70% sequence similarity with AcrA.
Ec-gs33	ARO:3000796	mdtF	penam; macrolide antibiotic; fluoroquinolone antibiotic	antibiotic efflux	MdtF is the multidrug inner membrane transporter for the MdtEF-TolC efflux complex.
Ec-gs33	ARO:3000828	baeR	aminocoumarin antibiotic; aminoglycoside antibiotic	antibiotic efflux	BaeR is a response regulator that promotes the expression of MdtABC and AcrD efflux complexes.
Ec-gs33	ARO:3000829	baeS	aminocoumarin antibiotic; aminoglycoside antibiotic	antibiotic efflux	BaeS is a sensor kinase in the BaeSR regulatory system. While it phosphorylates BaeR to increase its activity, BaeS is not necessary for overexpressed BaeR to confer resistance.
Ec-gs33	ARO:3000830	cpxA	aminocoumarin antibiotic; aminoglycoside antibiotic	antibiotic efflux	CpxA is a membrane-localized sensor kinase that is activated by envelope stress. It starts a kinase cascade that activates CpxR, which promotes efflux complex expression.
Ec-gs33	ARO:3000832	evgA	penam; macrolide antibiotic; tetracycline antibiotic; fluoroquinolone antibiotic	antibiotic efflux	EvgA, when phosphorylated, is a positive regulator for efflux protein complexes emrKY and mdtEF. While usually phosphorylated in a EvgS dependent manner, it can be phosphorylated in the absence of EvgS when overexpressed.
Ec-gs33	ARO:3000833	evgS	penam; macrolide antibiotic; tetracycline antibiotic; fluoroquinolone antibiotic	antibiotic efflux	EvgS is a sensor protein that phosphorylates the regulatory protein EvgA. evgS corresponds to 1 locus in Pseudomonas aeruginosa PAO1 and 1 locus in Pseudomonas aeruginosa LESB58.
Ec-gs33	ARO:3000873	TEM-1	penam; penem; cephalosporin; monobactam	antibiotic inactivation	TEM-1 is a broad-spectrum beta-lactamase found in many Gram-negative bacteria. Confers resistance to penicillins and first generation cephalosphorins.
Ec-gs33	ARO:3001214	mdtM	acridine dye; nucleoside antibiotic; fluoroquinolone antibiotic; lincosamide antibiotic; phenicol antibiotic	antibiotic efflux	Multidrug resistance protein MdtM
Ec-gs33	ARO:3001216	mdtH	fluoroquinolone antibiotic	antibiotic efflux	Multidrug resistance protein MdtH
Ec-gs33	ARO:3001328	Escherichia coli mdfA	benzalkonium chloride; tetracycline antibiotic; rhodamine	antibiotic efflux	Multidrug efflux pump in E. coli. This multidrug efflux system was originally identified as the Cmr/CmlA chloramphenicol exporter.
Ec-gs33	ARO:3001329	mdtG	fosfomycin	antibiotic efflux	The MdtG protein, also named YceE, appears to be a member of the major facilitator superfamily of transporters, and it has been reported, when overexpressed, to increase fosfomycin and deoxycholate resistances. mdtG is a member of the marA-soxS-rob regulon.
Ec-gs33	ARO:3001374	TEM-185	penam; penem; cephalosporin; monobactam	antibiotic inactivation	TEM-185 is a beta-lactamase found in E. coli
Ec-gs33	ARO:3001917	CTX-M-55	cephalosporin	antibiotic inactivation	CTX-M-55 is a beta-lactamase found in the Enterobacteriaceae family
Ec-gs33	ARO:3002533	AAC(3)-IIa	aminoglycoside antibiotic	antibiotic inactivation	AAC(3)-IIa is a plasmid-encoded aminoglycoside acetyltransferase in K. pneumoniae, E. cloacae, Actinobacillus pleuropneumoniae, S. typhimurium, Citrobacter freundii, and P. aeruginosa.
Ec-gs33	ARO:3002601	aadA	aminoglycoside antibiotic	antibiotic inactivation	ANT(3'')-Ia is an aminoglycoside nucleotidyltransferase gene encoded by plasmids, transposons, integrons in Enterobacteriaceae, A. baumannii, P. aeruginosa and Vibrio cholerae
Ec-gs33	ARO:3002602	aadA2	aminoglycoside antibiotic	antibiotic inactivation	aadA2 is an aminoglycoside nucleotidyltransferase gene encoded by plasmids and integrons in K. pneumoniae, Salmonella spp., Corynebacterium glutamicum, C. freundii and Aeromonas spp.
Ec-gs33	ARO:3002641	APH(3')-Ia	aminoglycoside antibiotic	antibiotic inactivation	APH(3')-Ia is a transposon-encoded aminoglycoside phosphotransferase in E. coli and S. enterica. It is identical at the protein sequence to APH(3')-Ic, an aminoglycoside phosphotransferase encoded by plasmids, transposons and genomic islands in K. pneumoniae, A. baumannii, S. marcescens, Corynebacterium spp., Photobacterium spp. and Citrobacter spp.
Ec-gs33	ARO:3002696	cmlA6	phenicol antibiotic	antibiotic efflux	cmlA6 is a plasmid-encoded chloramphenicol exporter that is found in Pseudomonas aeruginosa
Ec-gs33	ARO:3002705	floR	phenicol antibiotic	antibiotic efflux	floR is a plasmid or chromosome-encoded chloramphenicol exporter that is found in Bordetella bronchiseptica, Escherichia coli, Klebsiella pneumoniae,Salmonella typhimurium DT104 and Vibrio cholerae
Ec-gs33	ARO:3002831	vgaC	pleuromutilin antibiotic; streptogramin antibiotic	antibiotic target protection	vgaC is an ABC-F subfamily protein expressed in staphylococci that confers resistance to streptogramin A antibiotics and related compounds. It is associated with plasmid DNA.
Ec-gs33	ARO:3002858	dfrA12	diaminopyrimidine antibiotic	antibiotic target replacement	dfrA12 is an integron-encoded dihydrofolate reductase found in Vibrio cholerae
Ec-gs33	ARO:3002986	bacA	peptide antibiotic	antibiotic target alteration	The bacA gene product (BacA) recycles undecaprenyl pyrophosphate during cell wall biosynthesis which confers resistance to bacitracin.
Ec-gs33	ARO:3003107	mef(B)	macrolide antibiotic	antibiotic efflux	mef(B) is a macrolide efflux gene located in the vicinity of sul3 in Escherichia coli. There is also a mefB found in Streptococcus agalactiae that confers resistance to macrolides.
Ec-gs33	ARO:3003294	Escherichia coli gyrA conferring resistance to fluoroquinolones	nybomycin; fluoroquinolone antibiotic	antibiotic target alteration	Point mutation of Escherichia coli gyrA resulted in the lowered affinity between fluoroquinolones and gyrA. Thus, conferring resistance
Ec-gs33	ARO:3003308	Escherichia coli parC conferring resistance to fluoroquinolone	fluoroquinolone antibiotic	antibiotic target alteration	Point mutation in Escherichia coli parC resulting in fluoroquinolone resistance
Ec-gs33	ARO:3003378	Escherichia coli marR mutant conferring antibiotic resistance	penam; triclosan; phenicol antibiotic; cephalosporin; tetracycline antibiotic; glycylcycline; rifamycin antibiotic; fluoroquinolone antibiotic	antibiotic efflux; antibiotic target alteration	MarR is a repressor of the mar operon marRAB, thus regulating the expression of marA, the activator of multidrug efflux pump AcrAB.
Ec-gs33	ARO:3003381	Escherichia coli soxR with mutation conferring antibiotic resistance	tetracycline antibiotic; cephalosporin; penam; triclosan; glycylcycline; fluoroquinolone antibiotic; phenicol antibiotic; rifamycin antibiotic	antibiotic target alteration; antibiotic efflux	SoxR is a sensory protein that upregulates soxS expression in the presence of redox-cycling drugs. This stress response leads to the expression many multidrug efflux pumps.
Ec-gs33	ARO:3003511	Escherichia coli soxS with mutation conferring antibiotic resistance	penem; tetracycline antibiotic; cephalosporin; carbapenem; penam; triclosan; cephamycin; glycylcycline; monobactam; fluoroquinolone antibiotic; phenicol antibiotic; rifamycin antibiotic	antibiotic target alteration; antibiotic efflux; reduced permeability to antibiotic	SoxS is a global regulator that up-regulates the expression of AcrAB efflux genes. It also reduces OmpF expression to decrease cell membrane permeability.
Ec-gs33	ARO:3003548	mdtN	acridine dye; nucleoside antibiotic	antibiotic efflux	Multidrug resistance efflux pump. Could be involved in resistance to puromycin, acriflavine and tetraphenylarsonium chloride.
Ec-gs33	ARO:3003549	mdtO	acridine dye; nucleoside antibiotic	antibiotic efflux	Multidrug resistance efflux pump. Could be involved in resistance to puromycin, acriflavine and tetraphenylarsonium chloride
Ec-gs33	ARO:3003550	mdtP	acridine dye; nucleoside antibiotic	antibiotic efflux	Multidrug resistance efflux pump. Could be involved in resistance to puromycin, acriflavine and tetraphenylarsonium chloride
Ec-gs33	ARO:3003576	eptA	peptide antibiotic	antibiotic target alteration	PmrC mediates the modification of Lipid A by the addition of 4-amino-4-deoxy-L-arabinose (L-Ara4N) and phosphoethanolamine, resulting in a less negative cell membrane and decreased binding of polymyxin B.
Ec-gs33	ARO:3003577	ugd	peptide antibiotic	antibiotic target alteration	PmrE is required for the synthesis and transfer of 4-amino-4-deoxy-L-arabinose (Ara4N) to Lipid A, which allows gram-negative bacteria to resist the antimicrobial activity of cationic antimicrobial peptides and antibiotics such as polymyxin
Ec-gs33	ARO:3003578	PmrF	peptide antibiotic	antibiotic target alteration	PmrF is required for the synthesis and transfer of 4-amino-4-deoxy-L-arabinose (Ara4N) to Lipid A, which allows gram-negative bacteria to resist the antimicrobial activity of cationic antimicrobial peptides and antibiotics such as polymyxin. pmrF corresponds to 1 locus in Pseudomonas aeruginosa PAO1 and 1 locus in Pseudomonas aeruginosa LESB58.
Ec-gs33	ARO:3003751	Escherichia coli nfsA mutations conferring resistance to nitrofurantoin	nitrofuran antibiotic	antibiotic target alteration	nfsA encodes the major oxygen-insesitive nitroreductase in E. coli. The first step of resistance to nitrofurazone is mutation of nfsA.
Ec-gs33	ARO:3003807	Escherichia coli acrR with mutation conferring multidrug antibiotic resistance	penam; triclosan; phenicol antibiotic; cephalosporin; tetracycline antibiotic; glycylcycline; rifamycin antibiotic; fluoroquinolone antibiotic	antibiotic efflux; antibiotic target alteration	AcrR is a repressor of the AcrAB-TolC multidrug efflux complex. AcrR mutations result in high level antibiotic resistance. The mutations associated with this model are specific to E. coli.
Ec-gs33	ARO:3003836	qacH	fluoroquinolone antibiotic	antibiotic efflux	qacH is a subunit of the qac multidrug efflux pump in Vibrio cholerae
Ec-gs33	ARO:3003841	kdpE	aminoglycoside antibiotic	antibiotic efflux	kdpE is a transcriptional activator that is part of the two-component system KdpD/KdpE that is studied for its regulatory role in potassium transport and has been identified as an adaptive regulator involved in the virulence and intracellular survival of pathogenic bacteria. kdpE regulates a range of virulence loci through direct promoter binding.
Ec-gs33	ARO:3003889	Escherichia coli GlpT with mutation conferring resistance to fosfomycin	fosfomycin	antibiotic target alteration	Point mutations to the active importer GlpT, which is involved with the uptake of many phosphorylated sugars, confer resistance to fosfomycin by reducing import of the drug into the bacteria.
Ec-gs33	ARO:3003950	msbA	nitroimidazole antibiotic	antibiotic efflux	MsbA is a multidrug resistance transporter homolog from E. coli and belongs to a superfamily of transporters that contain an adenosine triphosphate (ATP) binding cassette (ABC) which is also called a nucleotide-binding domain (NBD). MsbA is a member of the MDR-ABC transporter group by sequence homology. MsbA transports lipid A, a major component of the bacterial outer cell membrane, and is the on…
Ec-gs33	ARO:3003952	YojI	peptide antibiotic	antibiotic efflux	YojI mediates resistance to the peptide antibiotic microcin J25 when it is expressed from a multicopy vector. YojI is capable of pumping out microcin molecules. The outer membrane protein TolC in addition to YojI is required for export of microcin J25 out of the cell. Microcin J25 is thus the first known substrate for YojI.
Ec-gs33	ARO:3004043	Escherichia coli acrA	penam; triclosan; tetracycline antibiotic; cephalosporin; glycylcycline; fluoroquinolone antibiotic; rifamycin antibiotic; phenicol antibiotic	antibiotic efflux	AcrA is a subunit of the AcrAB-TolC multidrug efflux system that in E. coli.
Ec-gs33	ARO:3004290	Escherichia coli ampC beta-lactamase	penam; cephalosporin	antibiotic inactivation	A class C ampC beta-lactamase (cephalosporinase) enzyme described in Escherichia coli shown clinically to confer resistance to penicillin-like and cephalosporin-class antibiotics.
Ec-gs33	ARO:3004442	tet(W/N/W)	tetracycline antibiotic	antibiotic target protection	tet(W/N/W) is a mosaic tetracycline resistance gene and ribosomal protection protein.
Ec-gs33	ARO:3004446	Haemophilus influenzae PBP3 conferring resistance to beta-lactam antibiotics	carbapenem; cephalosporin; monobactam; penam; cephamycin	antibiotic target alteration	PBP3 is a penicillin-binding protein and beta-lactam resistance enzyme encoded by the ftsI gene in Haemophilus influenzae. Mutations in ftsI confer resistance to beta-lactam antibiotics.
Ec-gs34	ARO:3000027	emrA	fluoroquinolone antibiotic	antibiotic efflux	EmrA is a membrane fusion protein, providing an efflux pathway with EmrB and TolC between the inner and outer membranes of E. coli, a Gram-negative bacterium.
Ec-gs34	ARO:3000074	emrB	fluoroquinolone antibiotic	antibiotic efflux	emrB is a translocase in the emrB -TolC efflux protein in E. coli. It recognizes substrates including carbonyl cyanide m-chlorophenylhydrazone (CCCP), nalidixic acid, and thioloactomycin.
Ec-gs34	ARO:3000167	tet(C)	tetracycline antibiotic	antibiotic efflux	Tet(C) is a tetracycline efflux pump found in many species of Gram-negative bacteria. It is typically found in plasmid DNA.
Ec-gs34	ARO:3000206	emrK	tetracycline antibiotic	antibiotic efflux	emrK is a membrane fusion protein that is a homolog of EmrA. Together with the inner membrane transporter EmrY and the outer membrane channel TolC, it mediates multidrug efflux.
Ec-gs34	ARO:3000216	acrB	penam; triclosan; tetracycline antibiotic; cephalosporin; glycylcycline; fluoroquinolone antibiotic; rifamycin antibiotic; phenicol antibiotic	antibiotic efflux	Protein subunit of AcrA-AcrB-TolC multidrug efflux complex. AcrB functions as a herterotrimer which forms the inner membrane component and is primarily responsible for substrate recognition and energy transduction by acting as a drug/proton antiporter.
Ec-gs34	ARO:3000237	TolC	tetracycline antibiotic; aminocoumarin antibiotic; macrolide antibiotic; cephalosporin; rifamycin antibiotic; penam; triclosan; cephamycin; glycylcycline; fluoroquinolone antibiotic; phenicol antibiotic	antibiotic efflux	TolC is a protein subunit of many multidrug efflux complexes in Gram negative bacteria. It is an outer membrane efflux protein and is constitutively open. Regulation of efflux activity is often at its periplasmic entrance by other components of the efflux complex.
Ec-gs34	ARO:3000254	emrY	tetracycline antibiotic	antibiotic efflux	emrY is a multidrug transport that moves substrates across the inner membrane of the Gram-negative E. coli. It is a homolog of emrB.
Ec-gs34	ARO:3000263	marA	penem; tetracycline antibiotic; cephalosporin; carbapenem; penam; triclosan; cephamycin; glycylcycline; monobactam; fluoroquinolone antibiotic; phenicol antibiotic; rifamycin antibiotic	antibiotic efflux; reduced permeability to antibiotic	In the presence of antibiotic stress, E. coli overexpresses the global activator protein MarA, which besides inducing MDR efflux pump AcrAB, also down- regulates synthesis of the porin OmpF.
Ec-gs34	ARO:3000412	sul2	sulfone antibiotic; sulfonamide antibiotic	antibiotic target replacement	Sul2 is a sulfonamide resistant dihydropteroate synthase of Gram-negative bacteria, usually found on small plasmids.
Ec-gs34	ARO:3000413	sul3	sulfone antibiotic; sulfonamide antibiotic	antibiotic target replacement	Sul3 is a sulfonamide resistant dihydropteroate synthase similar to Sul1 and Sul2. Its resistance gene was found encoded in E. coli plasmid DNA of sulfonamide resistant isolates.
Ec-gs34	ARO:3000491	acrD	aminoglycoside antibiotic	antibiotic efflux	AcrD is an aminoglycoside efflux pump expressed in E. coli. Its expression can be induced by indole, and is regulated by baeRS and cpxAR.
Ec-gs34	ARO:3000499	AcrE	penam; cephalosporin; cephamycin; fluoroquinolone antibiotic	antibiotic efflux	AcrE is a membrane fusion protein, similar to AcrA.
Ec-gs34	ARO:3000502	AcrF	penam; cephalosporin; cephamycin; fluoroquinolone antibiotic	antibiotic efflux	AcrF is a inner membrane transporter, similar to AcrB.
Ec-gs34	ARO:3000508	gadX	penam; macrolide antibiotic; fluoroquinolone antibiotic	antibiotic efflux	GadX is an AraC-family regulator that promotes mdtEF expression to confer multidrug resistance.
Ec-gs34	ARO:3000516	emrR	fluoroquinolone antibiotic	antibiotic efflux	EmrR is a negative regulator for the EmrAB-TolC multidrug efflux pump in E. coli. Mutations lead to EmrAB-TolC overexpression.
Ec-gs34	ARO:3000518	CRP	penam; macrolide antibiotic; fluoroquinolone antibiotic	antibiotic efflux	CRP is a global regulator that represses MdtEF multidrug efflux pump expression.
Ec-gs34	ARO:3000656	AcrS	penam; triclosan; tetracycline antibiotic; cephalosporin; cephamycin; glycylcycline; fluoroquinolone antibiotic; rifamycin antibiotic; phenicol antibiotic	antibiotic efflux	AcrS is a repressor of the AcrAB efflux complex and is associated with the expression of AcrEF. AcrS is believed to regulate a switch between AcrAB and AcrEF efflux.
Ec-gs34	ARO:3000676	H-NS	penam; macrolide antibiotic; cephalosporin; cephamycin; tetracycline antibiotic; fluoroquinolone antibiotic	antibiotic efflux	H-NS is a histone-like protein involved in global gene regulation in Gram-negative bacteria. It is a repressor of the membrane fusion protein genes acrE, mdtE, and emrK as well as nearby genes of many RND-type multidrug exporters.
Ec-gs34	ARO:3000792	mdtA	aminocoumarin antibiotic	antibiotic efflux	MdtA is the membrane fusion protein of the multidrug efflux complex mdtABC.
Ec-gs34	ARO:3000793	mdtB	aminocoumarin antibiotic	antibiotic efflux	MdtB is a transporter that forms a heteromultimer complex with MdtC to form a multidrug transporter. MdtBC is part of the MdtABC-TolC efflux complex.
Ec-gs34	ARO:3000794	mdtC	aminocoumarin antibiotic	antibiotic efflux	MdtC is a transporter that forms a heteromultimer complex with MdtB to form a multidrug transporter. MdtBC is part of the MdtABC-TolC efflux complex. In the absence of MdtB, MdtC can form a homomultimer complex that results in a functioning efflux complex with a narrower drug specificity. mdtC corresponds to 3 loci in Pseudomonas aeruginosa PAO1 (gene name: muxC/muxB) and 3 loci in Pseudomonas ae…
Ec-gs34	ARO:3000795	mdtE	penam; macrolide antibiotic; fluoroquinolone antibiotic	antibiotic efflux	MdtE is the membrane fusion protein of the MdtEF multidrug efflux complex. It shares 70% sequence similarity with AcrA.
Ec-gs34	ARO:3000796	mdtF	penam; macrolide antibiotic; fluoroquinolone antibiotic	antibiotic efflux	MdtF is the multidrug inner membrane transporter for the MdtEF-TolC efflux complex.
Ec-gs34	ARO:3000828	baeR	aminocoumarin antibiotic; aminoglycoside antibiotic	antibiotic efflux	BaeR is a response regulator that promotes the expression of MdtABC and AcrD efflux complexes.
Ec-gs34	ARO:3000829	baeS	aminocoumarin antibiotic; aminoglycoside antibiotic	antibiotic efflux	BaeS is a sensor kinase in the BaeSR regulatory system. While it phosphorylates BaeR to increase its activity, BaeS is not necessary for overexpressed BaeR to confer resistance.
Ec-gs34	ARO:3000830	cpxA	aminocoumarin antibiotic; aminoglycoside antibiotic	antibiotic efflux	CpxA is a membrane-localized sensor kinase that is activated by envelope stress. It starts a kinase cascade that activates CpxR, which promotes efflux complex expression.
Ec-gs34	ARO:3000832	evgA	penam; macrolide antibiotic; tetracycline antibiotic; fluoroquinolone antibiotic	antibiotic efflux	EvgA, when phosphorylated, is a positive regulator for efflux protein complexes emrKY and mdtEF. While usually phosphorylated in a EvgS dependent manner, it can be phosphorylated in the absence of EvgS when overexpressed.
Ec-gs34	ARO:3000833	evgS	penam; macrolide antibiotic; tetracycline antibiotic; fluoroquinolone antibiotic	antibiotic efflux	EvgS is a sensor protein that phosphorylates the regulatory protein EvgA. evgS corresponds to 1 locus in Pseudomonas aeruginosa PAO1 and 1 locus in Pseudomonas aeruginosa LESB58.
Ec-gs34	ARO:3000890	TEM-19	penam; penem; cephalosporin; monobactam	antibiotic inactivation	TEM-19 is an extended-spectrum beta-lactamase that has been found in clinical isolates.
Ec-gs34	ARO:3001214	mdtM	acridine dye; nucleoside antibiotic; fluoroquinolone antibiotic; lincosamide antibiotic; phenicol antibiotic	antibiotic efflux	Multidrug resistance protein MdtM
Ec-gs34	ARO:3001216	mdtH	fluoroquinolone antibiotic	antibiotic efflux	Multidrug resistance protein MdtH
Ec-gs34	ARO:3001328	Escherichia coli mdfA	benzalkonium chloride; tetracycline antibiotic; rhodamine	antibiotic efflux	Multidrug efflux pump in E. coli. This multidrug efflux system was originally identified as the Cmr/CmlA chloramphenicol exporter.
Ec-gs34	ARO:3001329	mdtG	fosfomycin	antibiotic efflux	The MdtG protein, also named YceE, appears to be a member of the major facilitator superfamily of transporters, and it has been reported, when overexpressed, to increase fosfomycin and deoxycholate resistances. mdtG is a member of the marA-soxS-rob regulon.
Ec-gs34	ARO:3001917	CTX-M-55	cephalosporin	antibiotic inactivation	CTX-M-55 is a beta-lactamase found in the Enterobacteriaceae family
Ec-gs34	ARO:3002533	AAC(3)-IIa	aminoglycoside antibiotic	antibiotic inactivation	AAC(3)-IIa is a plasmid-encoded aminoglycoside acetyltransferase in K. pneumoniae, E. cloacae, Actinobacillus pleuropneumoniae, S. typhimurium, Citrobacter freundii, and P. aeruginosa.
Ec-gs34	ARO:3002601	aadA	aminoglycoside antibiotic	antibiotic inactivation	ANT(3'')-Ia is an aminoglycoside nucleotidyltransferase gene encoded by plasmids, transposons, integrons in Enterobacteriaceae, A. baumannii, P. aeruginosa and Vibrio cholerae
Ec-gs34	ARO:3002602	aadA2	aminoglycoside antibiotic	antibiotic inactivation	aadA2 is an aminoglycoside nucleotidyltransferase gene encoded by plasmids and integrons in K. pneumoniae, Salmonella spp., Corynebacterium glutamicum, C. freundii and Aeromonas spp.
Ec-gs34	ARO:3002641	APH(3')-Ia	aminoglycoside antibiotic	antibiotic inactivation	APH(3')-Ia is a transposon-encoded aminoglycoside phosphotransferase in E. coli and S. enterica. It is identical at the protein sequence to APH(3')-Ic, an aminoglycoside phosphotransferase encoded by plasmids, transposons and genomic islands in K. pneumoniae, A. baumannii, S. marcescens, Corynebacterium spp., Photobacterium spp. and Citrobacter spp.
Ec-gs34	ARO:3002696	cmlA6	phenicol antibiotic	antibiotic efflux	cmlA6 is a plasmid-encoded chloramphenicol exporter that is found in Pseudomonas aeruginosa
Ec-gs34	ARO:3002705	floR	phenicol antibiotic	antibiotic efflux	floR is a plasmid or chromosome-encoded chloramphenicol exporter that is found in Bordetella bronchiseptica, Escherichia coli, Klebsiella pneumoniae,Salmonella typhimurium DT104 and Vibrio cholerae
Ec-gs34	ARO:3002831	vgaC	pleuromutilin antibiotic; streptogramin antibiotic	antibiotic target protection	vgaC is an ABC-F subfamily protein expressed in staphylococci that confers resistance to streptogramin A antibiotics and related compounds. It is associated with plasmid DNA.
Ec-gs34	ARO:3002858	dfrA12	diaminopyrimidine antibiotic	antibiotic target replacement	dfrA12 is an integron-encoded dihydrofolate reductase found in Vibrio cholerae
Ec-gs34	ARO:3002986	bacA	peptide antibiotic	antibiotic target alteration	The bacA gene product (BacA) recycles undecaprenyl pyrophosphate during cell wall biosynthesis which confers resistance to bacitracin.
Ec-gs34	ARO:3003107	mef(B)	macrolide antibiotic	antibiotic efflux	mef(B) is a macrolide efflux gene located in the vicinity of sul3 in Escherichia coli. There is also a mefB found in Streptococcus agalactiae that confers resistance to macrolides.
Ec-gs34	ARO:3003294	Escherichia coli gyrA conferring resistance to fluoroquinolones	nybomycin; fluoroquinolone antibiotic	antibiotic target alteration	Point mutation of Escherichia coli gyrA resulted in the lowered affinity between fluoroquinolones and gyrA. Thus, conferring resistance
Ec-gs34	ARO:3003308	Escherichia coli parC conferring resistance to fluoroquinolone	fluoroquinolone antibiotic	antibiotic target alteration	Point mutation in Escherichia coli parC resulting in fluoroquinolone resistance
Ec-gs34	ARO:3003378	Escherichia coli marR mutant conferring antibiotic resistance	penam; triclosan; phenicol antibiotic; cephalosporin; tetracycline antibiotic; glycylcycline; rifamycin antibiotic; fluoroquinolone antibiotic	antibiotic efflux; antibiotic target alteration	MarR is a repressor of the mar operon marRAB, thus regulating the expression of marA, the activator of multidrug efflux pump AcrAB.
Ec-gs34	ARO:3003381	Escherichia coli soxR with mutation conferring antibiotic resistance	tetracycline antibiotic; cephalosporin; penam; triclosan; glycylcycline; fluoroquinolone antibiotic; phenicol antibiotic; rifamycin antibiotic	antibiotic target alteration; antibiotic efflux	SoxR is a sensory protein that upregulates soxS expression in the presence of redox-cycling drugs. This stress response leads to the expression many multidrug efflux pumps.
Ec-gs34	ARO:3003511	Escherichia coli soxS with mutation conferring antibiotic resistance	penem; tetracycline antibiotic; cephalosporin; carbapenem; penam; triclosan; cephamycin; glycylcycline; monobactam; fluoroquinolone antibiotic; phenicol antibiotic; rifamycin antibiotic	antibiotic target alteration; antibiotic efflux; reduced permeability to antibiotic	SoxS is a global regulator that up-regulates the expression of AcrAB efflux genes. It also reduces OmpF expression to decrease cell membrane permeability.
Ec-gs34	ARO:3003548	mdtN	acridine dye; nucleoside antibiotic	antibiotic efflux	Multidrug resistance efflux pump. Could be involved in resistance to puromycin, acriflavine and tetraphenylarsonium chloride.
Ec-gs34	ARO:3003549	mdtO	acridine dye; nucleoside antibiotic	antibiotic efflux	Multidrug resistance efflux pump. Could be involved in resistance to puromycin, acriflavine and tetraphenylarsonium chloride
Ec-gs34	ARO:3003550	mdtP	acridine dye; nucleoside antibiotic	antibiotic efflux	Multidrug resistance efflux pump. Could be involved in resistance to puromycin, acriflavine and tetraphenylarsonium chloride
Ec-gs34	ARO:3003576	eptA	peptide antibiotic	antibiotic target alteration	PmrC mediates the modification of Lipid A by the addition of 4-amino-4-deoxy-L-arabinose (L-Ara4N) and phosphoethanolamine, resulting in a less negative cell membrane and decreased binding of polymyxin B.
Ec-gs34	ARO:3003577	ugd	peptide antibiotic	antibiotic target alteration	PmrE is required for the synthesis and transfer of 4-amino-4-deoxy-L-arabinose (Ara4N) to Lipid A, which allows gram-negative bacteria to resist the antimicrobial activity of cationic antimicrobial peptides and antibiotics such as polymyxin
Ec-gs34	ARO:3003578	PmrF	peptide antibiotic	antibiotic target alteration	PmrF is required for the synthesis and transfer of 4-amino-4-deoxy-L-arabinose (Ara4N) to Lipid A, which allows gram-negative bacteria to resist the antimicrobial activity of cationic antimicrobial peptides and antibiotics such as polymyxin. pmrF corresponds to 1 locus in Pseudomonas aeruginosa PAO1 and 1 locus in Pseudomonas aeruginosa LESB58.
Ec-gs34	ARO:3003751	Escherichia coli nfsA mutations conferring resistance to nitrofurantoin	nitrofuran antibiotic	antibiotic target alteration	nfsA encodes the major oxygen-insesitive nitroreductase in E. coli. The first step of resistance to nitrofurazone is mutation of nfsA.
Ec-gs34	ARO:3003807	Escherichia coli acrR with mutation conferring multidrug antibiotic resistance	penam; triclosan; phenicol antibiotic; cephalosporin; tetracycline antibiotic; glycylcycline; rifamycin antibiotic; fluoroquinolone antibiotic	antibiotic efflux; antibiotic target alteration	AcrR is a repressor of the AcrAB-TolC multidrug efflux complex. AcrR mutations result in high level antibiotic resistance. The mutations associated with this model are specific to E. coli.
Ec-gs34	ARO:3003836	qacH	fluoroquinolone antibiotic	antibiotic efflux	qacH is a subunit of the qac multidrug efflux pump in Vibrio cholerae
Ec-gs34	ARO:3003841	kdpE	aminoglycoside antibiotic	antibiotic efflux	kdpE is a transcriptional activator that is part of the two-component system KdpD/KdpE that is studied for its regulatory role in potassium transport and has been identified as an adaptive regulator involved in the virulence and intracellular survival of pathogenic bacteria. kdpE regulates a range of virulence loci through direct promoter binding.
Ec-gs34	ARO:3003889	Escherichia coli GlpT with mutation conferring resistance to fosfomycin	fosfomycin	antibiotic target alteration	Point mutations to the active importer GlpT, which is involved with the uptake of many phosphorylated sugars, confer resistance to fosfomycin by reducing import of the drug into the bacteria.
Ec-gs34	ARO:3003950	msbA	nitroimidazole antibiotic	antibiotic efflux	MsbA is a multidrug resistance transporter homolog from E. coli and belongs to a superfamily of transporters that contain an adenosine triphosphate (ATP) binding cassette (ABC) which is also called a nucleotide-binding domain (NBD). MsbA is a member of the MDR-ABC transporter group by sequence homology. MsbA transports lipid A, a major component of the bacterial outer cell membrane, and is the on…
Ec-gs34	ARO:3003952	YojI	peptide antibiotic	antibiotic efflux	YojI mediates resistance to the peptide antibiotic microcin J25 when it is expressed from a multicopy vector. YojI is capable of pumping out microcin molecules. The outer membrane protein TolC in addition to YojI is required for export of microcin J25 out of the cell. Microcin J25 is thus the first known substrate for YojI.
Ec-gs34	ARO:3004043	Escherichia coli acrA	penam; triclosan; tetracycline antibiotic; cephalosporin; glycylcycline; fluoroquinolone antibiotic; rifamycin antibiotic; phenicol antibiotic	antibiotic efflux	AcrA is a subunit of the AcrAB-TolC multidrug efflux system that in E. coli.
Ec-gs34	ARO:3004290	Escherichia coli ampC beta-lactamase	penam; cephalosporin	antibiotic inactivation	A class C ampC beta-lactamase (cephalosporinase) enzyme described in Escherichia coli shown clinically to confer resistance to penicillin-like and cephalosporin-class antibiotics.
Ec-gs34	ARO:3004442	tet(W/N/W)	tetracycline antibiotic	antibiotic target protection	tet(W/N/W) is a mosaic tetracycline resistance gene and ribosomal protection protein.
Ec-gs34	ARO:3004446	Haemophilus influenzae PBP3 conferring resistance to beta-lactam antibiotics	carbapenem; cephalosporin; monobactam; penam; cephamycin	antibiotic target alteration	PBP3 is a penicillin-binding protein and beta-lactam resistance enzyme encoded by the ftsI gene in Haemophilus influenzae. Mutations in ftsI confer resistance to beta-lactam antibiotics.
Ec-gs35	ARO:3000027	emrA	fluoroquinolone antibiotic	antibiotic efflux	EmrA is a membrane fusion protein, providing an efflux pathway with EmrB and TolC between the inner and outer membranes of E. coli, a Gram-negative bacterium.
Ec-gs35	ARO:3000074	emrB	fluoroquinolone antibiotic	antibiotic efflux	emrB is a translocase in the emrB -TolC efflux protein in E. coli. It recognizes substrates including carbonyl cyanide m-chlorophenylhydrazone (CCCP), nalidixic acid, and thioloactomycin.
Ec-gs35	ARO:3000167	tet(C)	tetracycline antibiotic	antibiotic efflux	Tet(C) is a tetracycline efflux pump found in many species of Gram-negative bacteria. It is typically found in plasmid DNA.
Ec-gs35	ARO:3000206	emrK	tetracycline antibiotic	antibiotic efflux	emrK is a membrane fusion protein that is a homolog of EmrA. Together with the inner membrane transporter EmrY and the outer membrane channel TolC, it mediates multidrug efflux.
Ec-gs35	ARO:3000216	acrB	penam; triclosan; tetracycline antibiotic; cephalosporin; glycylcycline; fluoroquinolone antibiotic; rifamycin antibiotic; phenicol antibiotic	antibiotic efflux	Protein subunit of AcrA-AcrB-TolC multidrug efflux complex. AcrB functions as a herterotrimer which forms the inner membrane component and is primarily responsible for substrate recognition and energy transduction by acting as a drug/proton antiporter.
Ec-gs35	ARO:3000237	TolC	tetracycline antibiotic; aminocoumarin antibiotic; macrolide antibiotic; cephalosporin; rifamycin antibiotic; penam; triclosan; cephamycin; glycylcycline; fluoroquinolone antibiotic; phenicol antibiotic	antibiotic efflux	TolC is a protein subunit of many multidrug efflux complexes in Gram negative bacteria. It is an outer membrane efflux protein and is constitutively open. Regulation of efflux activity is often at its periplasmic entrance by other components of the efflux complex.
Ec-gs35	ARO:3000254	emrY	tetracycline antibiotic	antibiotic efflux	emrY is a multidrug transport that moves substrates across the inner membrane of the Gram-negative E. coli. It is a homolog of emrB.
Ec-gs35	ARO:3000263	marA	penem; tetracycline antibiotic; cephalosporin; carbapenem; penam; triclosan; cephamycin; glycylcycline; monobactam; fluoroquinolone antibiotic; phenicol antibiotic; rifamycin antibiotic	antibiotic efflux; reduced permeability to antibiotic	In the presence of antibiotic stress, E. coli overexpresses the global activator protein MarA, which besides inducing MDR efflux pump AcrAB, also down- regulates synthesis of the porin OmpF.
Ec-gs35	ARO:3000412	sul2	sulfone antibiotic; sulfonamide antibiotic	antibiotic target replacement	Sul2 is a sulfonamide resistant dihydropteroate synthase of Gram-negative bacteria, usually found on small plasmids.
Ec-gs35	ARO:3000413	sul3	sulfone antibiotic; sulfonamide antibiotic	antibiotic target replacement	Sul3 is a sulfonamide resistant dihydropteroate synthase similar to Sul1 and Sul2. Its resistance gene was found encoded in E. coli plasmid DNA of sulfonamide resistant isolates.
Ec-gs35	ARO:3000491	acrD	aminoglycoside antibiotic	antibiotic efflux	AcrD is an aminoglycoside efflux pump expressed in E. coli. Its expression can be induced by indole, and is regulated by baeRS and cpxAR.
Ec-gs35	ARO:3000499	AcrE	penam; cephalosporin; cephamycin; fluoroquinolone antibiotic	antibiotic efflux	AcrE is a membrane fusion protein, similar to AcrA.
Ec-gs35	ARO:3000502	AcrF	penam; cephalosporin; cephamycin; fluoroquinolone antibiotic	antibiotic efflux	AcrF is a inner membrane transporter, similar to AcrB.
Ec-gs35	ARO:3000508	gadX	penam; macrolide antibiotic; fluoroquinolone antibiotic	antibiotic efflux	GadX is an AraC-family regulator that promotes mdtEF expression to confer multidrug resistance.
Ec-gs35	ARO:3000516	emrR	fluoroquinolone antibiotic	antibiotic efflux	EmrR is a negative regulator for the EmrAB-TolC multidrug efflux pump in E. coli. Mutations lead to EmrAB-TolC overexpression.
Ec-gs35	ARO:3000518	CRP	penam; macrolide antibiotic; fluoroquinolone antibiotic	antibiotic efflux	CRP is a global regulator that represses MdtEF multidrug efflux pump expression.
Ec-gs35	ARO:3000656	AcrS	penam; triclosan; tetracycline antibiotic; cephalosporin; cephamycin; glycylcycline; fluoroquinolone antibiotic; rifamycin antibiotic; phenicol antibiotic	antibiotic efflux	AcrS is a repressor of the AcrAB efflux complex and is associated with the expression of AcrEF. AcrS is believed to regulate a switch between AcrAB and AcrEF efflux.
Ec-gs35	ARO:3000676	H-NS	penam; macrolide antibiotic; cephalosporin; cephamycin; tetracycline antibiotic; fluoroquinolone antibiotic	antibiotic efflux	H-NS is a histone-like protein involved in global gene regulation in Gram-negative bacteria. It is a repressor of the membrane fusion protein genes acrE, mdtE, and emrK as well as nearby genes of many RND-type multidrug exporters.
Ec-gs35	ARO:3000792	mdtA	aminocoumarin antibiotic	antibiotic efflux	MdtA is the membrane fusion protein of the multidrug efflux complex mdtABC.
Ec-gs35	ARO:3000793	mdtB	aminocoumarin antibiotic	antibiotic efflux	MdtB is a transporter that forms a heteromultimer complex with MdtC to form a multidrug transporter. MdtBC is part of the MdtABC-TolC efflux complex.
Ec-gs35	ARO:3000794	mdtC	aminocoumarin antibiotic	antibiotic efflux	MdtC is a transporter that forms a heteromultimer complex with MdtB to form a multidrug transporter. MdtBC is part of the MdtABC-TolC efflux complex. In the absence of MdtB, MdtC can form a homomultimer complex that results in a functioning efflux complex with a narrower drug specificity. mdtC corresponds to 3 loci in Pseudomonas aeruginosa PAO1 (gene name: muxC/muxB) and 3 loci in Pseudomonas ae…
Ec-gs35	ARO:3000795	mdtE	penam; macrolide antibiotic; fluoroquinolone antibiotic	antibiotic efflux	MdtE is the membrane fusion protein of the MdtEF multidrug efflux complex. It shares 70% sequence similarity with AcrA.
Ec-gs35	ARO:3000796	mdtF	penam; macrolide antibiotic; fluoroquinolone antibiotic	antibiotic efflux	MdtF is the multidrug inner membrane transporter for the MdtEF-TolC efflux complex.
Ec-gs35	ARO:3000828	baeR	aminocoumarin antibiotic; aminoglycoside antibiotic	antibiotic efflux	BaeR is a response regulator that promotes the expression of MdtABC and AcrD efflux complexes.
Ec-gs35	ARO:3000829	baeS	aminocoumarin antibiotic; aminoglycoside antibiotic	antibiotic efflux	BaeS is a sensor kinase in the BaeSR regulatory system. While it phosphorylates BaeR to increase its activity, BaeS is not necessary for overexpressed BaeR to confer resistance.
Ec-gs35	ARO:3000830	cpxA	aminocoumarin antibiotic; aminoglycoside antibiotic	antibiotic efflux	CpxA is a membrane-localized sensor kinase that is activated by envelope stress. It starts a kinase cascade that activates CpxR, which promotes efflux complex expression.
Ec-gs35	ARO:3000832	evgA	penam; macrolide antibiotic; tetracycline antibiotic; fluoroquinolone antibiotic	antibiotic efflux	EvgA, when phosphorylated, is a positive regulator for efflux protein complexes emrKY and mdtEF. While usually phosphorylated in a EvgS dependent manner, it can be phosphorylated in the absence of EvgS when overexpressed.
Ec-gs35	ARO:3000833	evgS	penam; macrolide antibiotic; tetracycline antibiotic; fluoroquinolone antibiotic	antibiotic efflux	EvgS is a sensor protein that phosphorylates the regulatory protein EvgA. evgS corresponds to 1 locus in Pseudomonas aeruginosa PAO1 and 1 locus in Pseudomonas aeruginosa LESB58.
Ec-gs35	ARO:3000873	TEM-1	penam; penem; cephalosporin; monobactam	antibiotic inactivation	TEM-1 is a broad-spectrum beta-lactamase found in many Gram-negative bacteria. Confers resistance to penicillins and first generation cephalosphorins.
Ec-gs35	ARO:3001214	mdtM	acridine dye; nucleoside antibiotic; fluoroquinolone antibiotic; lincosamide antibiotic; phenicol antibiotic	antibiotic efflux	Multidrug resistance protein MdtM
Ec-gs35	ARO:3001216	mdtH	fluoroquinolone antibiotic	antibiotic efflux	Multidrug resistance protein MdtH
Ec-gs35	ARO:3001328	Escherichia coli mdfA	benzalkonium chloride; tetracycline antibiotic; rhodamine	antibiotic efflux	Multidrug efflux pump in E. coli. This multidrug efflux system was originally identified as the Cmr/CmlA chloramphenicol exporter.
Ec-gs35	ARO:3001329	mdtG	fosfomycin	antibiotic efflux	The MdtG protein, also named YceE, appears to be a member of the major facilitator superfamily of transporters, and it has been reported, when overexpressed, to increase fosfomycin and deoxycholate resistances. mdtG is a member of the marA-soxS-rob regulon.
Ec-gs35	ARO:3001917	CTX-M-55	cephalosporin	antibiotic inactivation	CTX-M-55 is a beta-lactamase found in the Enterobacteriaceae family
Ec-gs35	ARO:3002533	AAC(3)-IIa	aminoglycoside antibiotic	antibiotic inactivation	AAC(3)-IIa is a plasmid-encoded aminoglycoside acetyltransferase in K. pneumoniae, E. cloacae, Actinobacillus pleuropneumoniae, S. typhimurium, Citrobacter freundii, and P. aeruginosa.
Ec-gs35	ARO:3002601	aadA	aminoglycoside antibiotic	antibiotic inactivation	ANT(3'')-Ia is an aminoglycoside nucleotidyltransferase gene encoded by plasmids, transposons, integrons in Enterobacteriaceae, A. baumannii, P. aeruginosa and Vibrio cholerae
Ec-gs35	ARO:3002602	aadA2	aminoglycoside antibiotic	antibiotic inactivation	aadA2 is an aminoglycoside nucleotidyltransferase gene encoded by plasmids and integrons in K. pneumoniae, Salmonella spp., Corynebacterium glutamicum, C. freundii and Aeromonas spp.
Ec-gs35	ARO:3002641	APH(3')-Ia	aminoglycoside antibiotic	antibiotic inactivation	APH(3')-Ia is a transposon-encoded aminoglycoside phosphotransferase in E. coli and S. enterica. It is identical at the protein sequence to APH(3')-Ic, an aminoglycoside phosphotransferase encoded by plasmids, transposons and genomic islands in K. pneumoniae, A. baumannii, S. marcescens, Corynebacterium spp., Photobacterium spp. and Citrobacter spp.
Ec-gs35	ARO:3002696	cmlA6	phenicol antibiotic	antibiotic efflux	cmlA6 is a plasmid-encoded chloramphenicol exporter that is found in Pseudomonas aeruginosa
Ec-gs35	ARO:3002705	floR	phenicol antibiotic	antibiotic efflux	floR is a plasmid or chromosome-encoded chloramphenicol exporter that is found in Bordetella bronchiseptica, Escherichia coli, Klebsiella pneumoniae,Salmonella typhimurium DT104 and Vibrio cholerae
Ec-gs35	ARO:3002831	vgaC	pleuromutilin antibiotic; streptogramin antibiotic	antibiotic target protection	vgaC is an ABC-F subfamily protein expressed in staphylococci that confers resistance to streptogramin A antibiotics and related compounds. It is associated with plasmid DNA.
Ec-gs35	ARO:3002858	dfrA12	diaminopyrimidine antibiotic	antibiotic target replacement	dfrA12 is an integron-encoded dihydrofolate reductase found in Vibrio cholerae
Ec-gs35	ARO:3002986	bacA	peptide antibiotic	antibiotic target alteration	The bacA gene product (BacA) recycles undecaprenyl pyrophosphate during cell wall biosynthesis which confers resistance to bacitracin.
Ec-gs35	ARO:3003107	mef(B)	macrolide antibiotic	antibiotic efflux	mef(B) is a macrolide efflux gene located in the vicinity of sul3 in Escherichia coli. There is also a mefB found in Streptococcus agalactiae that confers resistance to macrolides.
Ec-gs35	ARO:3003294	Escherichia coli gyrA conferring resistance to fluoroquinolones	nybomycin; fluoroquinolone antibiotic	antibiotic target alteration	Point mutation of Escherichia coli gyrA resulted in the lowered affinity between fluoroquinolones and gyrA. Thus, conferring resistance
Ec-gs35	ARO:3003308	Escherichia coli parC conferring resistance to fluoroquinolone	fluoroquinolone antibiotic	antibiotic target alteration	Point mutation in Escherichia coli parC resulting in fluoroquinolone resistance
Ec-gs35	ARO:3003378	Escherichia coli marR mutant conferring antibiotic resistance	penam; triclosan; phenicol antibiotic; cephalosporin; tetracycline antibiotic; glycylcycline; rifamycin antibiotic; fluoroquinolone antibiotic	antibiotic efflux; antibiotic target alteration	MarR is a repressor of the mar operon marRAB, thus regulating the expression of marA, the activator of multidrug efflux pump AcrAB.
Ec-gs35	ARO:3003381	Escherichia coli soxR with mutation conferring antibiotic resistance	tetracycline antibiotic; cephalosporin; penam; triclosan; glycylcycline; fluoroquinolone antibiotic; phenicol antibiotic; rifamycin antibiotic	antibiotic target alteration; antibiotic efflux	SoxR is a sensory protein that upregulates soxS expression in the presence of redox-cycling drugs. This stress response leads to the expression many multidrug efflux pumps.
Ec-gs35	ARO:3003511	Escherichia coli soxS with mutation conferring antibiotic resistance	penem; tetracycline antibiotic; cephalosporin; carbapenem; penam; triclosan; cephamycin; glycylcycline; monobactam; fluoroquinolone antibiotic; phenicol antibiotic; rifamycin antibiotic	antibiotic target alteration; antibiotic efflux; reduced permeability to antibiotic	SoxS is a global regulator that up-regulates the expression of AcrAB efflux genes. It also reduces OmpF expression to decrease cell membrane permeability.
Ec-gs35	ARO:3003548	mdtN	acridine dye; nucleoside antibiotic	antibiotic efflux	Multidrug resistance efflux pump. Could be involved in resistance to puromycin, acriflavine and tetraphenylarsonium chloride.
Ec-gs35	ARO:3003549	mdtO	acridine dye; nucleoside antibiotic	antibiotic efflux	Multidrug resistance efflux pump. Could be involved in resistance to puromycin, acriflavine and tetraphenylarsonium chloride
Ec-gs35	ARO:3003550	mdtP	acridine dye; nucleoside antibiotic	antibiotic efflux	Multidrug resistance efflux pump. Could be involved in resistance to puromycin, acriflavine and tetraphenylarsonium chloride
Ec-gs35	ARO:3003576	eptA	peptide antibiotic	antibiotic target alteration	PmrC mediates the modification of Lipid A by the addition of 4-amino-4-deoxy-L-arabinose (L-Ara4N) and phosphoethanolamine, resulting in a less negative cell membrane and decreased binding of polymyxin B.
Ec-gs35	ARO:3003577	ugd	peptide antibiotic	antibiotic target alteration	PmrE is required for the synthesis and transfer of 4-amino-4-deoxy-L-arabinose (Ara4N) to Lipid A, which allows gram-negative bacteria to resist the antimicrobial activity of cationic antimicrobial peptides and antibiotics such as polymyxin
Ec-gs35	ARO:3003578	PmrF	peptide antibiotic	antibiotic target alteration	PmrF is required for the synthesis and transfer of 4-amino-4-deoxy-L-arabinose (Ara4N) to Lipid A, which allows gram-negative bacteria to resist the antimicrobial activity of cationic antimicrobial peptides and antibiotics such as polymyxin. pmrF corresponds to 1 locus in Pseudomonas aeruginosa PAO1 and 1 locus in Pseudomonas aeruginosa LESB58.
Ec-gs35	ARO:3003751	Escherichia coli nfsA mutations conferring resistance to nitrofurantoin	nitrofuran antibiotic	antibiotic target alteration	nfsA encodes the major oxygen-insesitive nitroreductase in E. coli. The first step of resistance to nitrofurazone is mutation of nfsA.
Ec-gs35	ARO:3003807	Escherichia coli acrR with mutation conferring multidrug antibiotic resistance	penam; triclosan; phenicol antibiotic; cephalosporin; tetracycline antibiotic; glycylcycline; rifamycin antibiotic; fluoroquinolone antibiotic	antibiotic efflux; antibiotic target alteration	AcrR is a repressor of the AcrAB-TolC multidrug efflux complex. AcrR mutations result in high level antibiotic resistance. The mutations associated with this model are specific to E. coli.
Ec-gs35	ARO:3003836	qacH	fluoroquinolone antibiotic	antibiotic efflux	qacH is a subunit of the qac multidrug efflux pump in Vibrio cholerae
Ec-gs35	ARO:3003841	kdpE	aminoglycoside antibiotic	antibiotic efflux	kdpE is a transcriptional activator that is part of the two-component system KdpD/KdpE that is studied for its regulatory role in potassium transport and has been identified as an adaptive regulator involved in the virulence and intracellular survival of pathogenic bacteria. kdpE regulates a range of virulence loci through direct promoter binding.
Ec-gs35	ARO:3003889	Escherichia coli GlpT with mutation conferring resistance to fosfomycin	fosfomycin	antibiotic target alteration	Point mutations to the active importer GlpT, which is involved with the uptake of many phosphorylated sugars, confer resistance to fosfomycin by reducing import of the drug into the bacteria.
Ec-gs35	ARO:3003950	msbA	nitroimidazole antibiotic	antibiotic efflux	MsbA is a multidrug resistance transporter homolog from E. coli and belongs to a superfamily of transporters that contain an adenosine triphosphate (ATP) binding cassette (ABC) which is also called a nucleotide-binding domain (NBD). MsbA is a member of the MDR-ABC transporter group by sequence homology. MsbA transports lipid A, a major component of the bacterial outer cell membrane, and is the on…
Ec-gs35	ARO:3003952	YojI	peptide antibiotic	antibiotic efflux	YojI mediates resistance to the peptide antibiotic microcin J25 when it is expressed from a multicopy vector. YojI is capable of pumping out microcin molecules. The outer membrane protein TolC in addition to YojI is required for export of microcin J25 out of the cell. Microcin J25 is thus the first known substrate for YojI.
Ec-gs35	ARO:3004043	Escherichia coli acrA	penam; triclosan; tetracycline antibiotic; cephalosporin; glycylcycline; fluoroquinolone antibiotic; rifamycin antibiotic; phenicol antibiotic	antibiotic efflux	AcrA is a subunit of the AcrAB-TolC multidrug efflux system that in E. coli.
Ec-gs35	ARO:3004290	Escherichia coli ampC beta-lactamase	penam; cephalosporin	antibiotic inactivation	A class C ampC beta-lactamase (cephalosporinase) enzyme described in Escherichia coli shown clinically to confer resistance to penicillin-like and cephalosporin-class antibiotics.
Ec-gs35	ARO:3004442	tet(W/N/W)	tetracycline antibiotic	antibiotic target protection	tet(W/N/W) is a mosaic tetracycline resistance gene and ribosomal protection protein.
Ec-gs35	ARO:3004446	Haemophilus influenzae PBP3 conferring resistance to beta-lactam antibiotics	carbapenem; cephalosporin; monobactam; penam; cephamycin	antibiotic target alteration	PBP3 is a penicillin-binding protein and beta-lactam resistance enzyme encoded by the ftsI gene in Haemophilus influenzae. Mutations in ftsI confer resistance to beta-lactam antibiotics.
Ec-gs36	ARO:3000027	emrA	fluoroquinolone antibiotic	antibiotic efflux	EmrA is a membrane fusion protein, providing an efflux pathway with EmrB and TolC between the inner and outer membranes of E. coli, a Gram-negative bacterium.
Ec-gs36	ARO:3000074	emrB	fluoroquinolone antibiotic	antibiotic efflux	emrB is a translocase in the emrB -TolC efflux protein in E. coli. It recognizes substrates including carbonyl cyanide m-chlorophenylhydrazone (CCCP), nalidixic acid, and thioloactomycin.
Ec-gs36	ARO:3000167	tet(C)	tetracycline antibiotic	antibiotic efflux	Tet(C) is a tetracycline efflux pump found in many species of Gram-negative bacteria. It is typically found in plasmid DNA.
Ec-gs36	ARO:3000206	emrK	tetracycline antibiotic	antibiotic efflux	emrK is a membrane fusion protein that is a homolog of EmrA. Together with the inner membrane transporter EmrY and the outer membrane channel TolC, it mediates multidrug efflux.
Ec-gs36	ARO:3000216	acrB	penam; triclosan; tetracycline antibiotic; cephalosporin; glycylcycline; fluoroquinolone antibiotic; rifamycin antibiotic; phenicol antibiotic	antibiotic efflux	Protein subunit of AcrA-AcrB-TolC multidrug efflux complex. AcrB functions as a herterotrimer which forms the inner membrane component and is primarily responsible for substrate recognition and energy transduction by acting as a drug/proton antiporter.
Ec-gs36	ARO:3000237	TolC	tetracycline antibiotic; aminocoumarin antibiotic; macrolide antibiotic; cephalosporin; rifamycin antibiotic; penam; triclosan; cephamycin; glycylcycline; fluoroquinolone antibiotic; phenicol antibiotic	antibiotic efflux	TolC is a protein subunit of many multidrug efflux complexes in Gram negative bacteria. It is an outer membrane efflux protein and is constitutively open. Regulation of efflux activity is often at its periplasmic entrance by other components of the efflux complex.
Ec-gs36	ARO:3000254	emrY	tetracycline antibiotic	antibiotic efflux	emrY is a multidrug transport that moves substrates across the inner membrane of the Gram-negative E. coli. It is a homolog of emrB.
Ec-gs36	ARO:3000263	marA	penem; tetracycline antibiotic; cephalosporin; carbapenem; penam; triclosan; cephamycin; glycylcycline; monobactam; fluoroquinolone antibiotic; phenicol antibiotic; rifamycin antibiotic	antibiotic efflux; reduced permeability to antibiotic	In the presence of antibiotic stress, E. coli overexpresses the global activator protein MarA, which besides inducing MDR efflux pump AcrAB, also down- regulates synthesis of the porin OmpF.
Ec-gs36	ARO:3000412	sul2	sulfone antibiotic; sulfonamide antibiotic	antibiotic target replacement	Sul2 is a sulfonamide resistant dihydropteroate synthase of Gram-negative bacteria, usually found on small plasmids.
Ec-gs36	ARO:3000491	acrD	aminoglycoside antibiotic	antibiotic efflux	AcrD is an aminoglycoside efflux pump expressed in E. coli. Its expression can be induced by indole, and is regulated by baeRS and cpxAR.
Ec-gs36	ARO:3000499	AcrE	penam; cephalosporin; cephamycin; fluoroquinolone antibiotic	antibiotic efflux	AcrE is a membrane fusion protein, similar to AcrA.
Ec-gs36	ARO:3000502	AcrF	penam; cephalosporin; cephamycin; fluoroquinolone antibiotic	antibiotic efflux	AcrF is a inner membrane transporter, similar to AcrB.
Ec-gs36	ARO:3000508	gadX	penam; macrolide antibiotic; fluoroquinolone antibiotic	antibiotic efflux	GadX is an AraC-family regulator that promotes mdtEF expression to confer multidrug resistance.
Ec-gs36	ARO:3000516	emrR	fluoroquinolone antibiotic	antibiotic efflux	EmrR is a negative regulator for the EmrAB-TolC multidrug efflux pump in E. coli. Mutations lead to EmrAB-TolC overexpression.
Ec-gs36	ARO:3000518	CRP	penam; macrolide antibiotic; fluoroquinolone antibiotic	antibiotic efflux	CRP is a global regulator that represses MdtEF multidrug efflux pump expression.
Ec-gs36	ARO:3000656	AcrS	penam; triclosan; tetracycline antibiotic; cephalosporin; cephamycin; glycylcycline; fluoroquinolone antibiotic; rifamycin antibiotic; phenicol antibiotic	antibiotic efflux	AcrS is a repressor of the AcrAB efflux complex and is associated with the expression of AcrEF. AcrS is believed to regulate a switch between AcrAB and AcrEF efflux.
Ec-gs36	ARO:3000676	H-NS	penam; macrolide antibiotic; cephalosporin; cephamycin; tetracycline antibiotic; fluoroquinolone antibiotic	antibiotic efflux	H-NS is a histone-like protein involved in global gene regulation in Gram-negative bacteria. It is a repressor of the membrane fusion protein genes acrE, mdtE, and emrK as well as nearby genes of many RND-type multidrug exporters.
Ec-gs36	ARO:3000792	mdtA	aminocoumarin antibiotic	antibiotic efflux	MdtA is the membrane fusion protein of the multidrug efflux complex mdtABC.
Ec-gs36	ARO:3000793	mdtB	aminocoumarin antibiotic	antibiotic efflux	MdtB is a transporter that forms a heteromultimer complex with MdtC to form a multidrug transporter. MdtBC is part of the MdtABC-TolC efflux complex.
Ec-gs36	ARO:3000794	mdtC	aminocoumarin antibiotic	antibiotic efflux	MdtC is a transporter that forms a heteromultimer complex with MdtB to form a multidrug transporter. MdtBC is part of the MdtABC-TolC efflux complex. In the absence of MdtB, MdtC can form a homomultimer complex that results in a functioning efflux complex with a narrower drug specificity. mdtC corresponds to 3 loci in Pseudomonas aeruginosa PAO1 (gene name: muxC/muxB) and 3 loci in Pseudomonas ae…
Ec-gs36	ARO:3000795	mdtE	penam; macrolide antibiotic; fluoroquinolone antibiotic	antibiotic efflux	MdtE is the membrane fusion protein of the MdtEF multidrug efflux complex. It shares 70% sequence similarity with AcrA.
Ec-gs36	ARO:3000796	mdtF	penam; macrolide antibiotic; fluoroquinolone antibiotic	antibiotic efflux	MdtF is the multidrug inner membrane transporter for the MdtEF-TolC efflux complex.
Ec-gs36	ARO:3000828	baeR	aminocoumarin antibiotic; aminoglycoside antibiotic	antibiotic efflux	BaeR is a response regulator that promotes the expression of MdtABC and AcrD efflux complexes.
Ec-gs36	ARO:3000829	baeS	aminocoumarin antibiotic; aminoglycoside antibiotic	antibiotic efflux	BaeS is a sensor kinase in the BaeSR regulatory system. While it phosphorylates BaeR to increase its activity, BaeS is not necessary for overexpressed BaeR to confer resistance.
Ec-gs36	ARO:3000830	cpxA	aminocoumarin antibiotic; aminoglycoside antibiotic	antibiotic efflux	CpxA is a membrane-localized sensor kinase that is activated by envelope stress. It starts a kinase cascade that activates CpxR, which promotes efflux complex expression.
Ec-gs36	ARO:3000832	evgA	penam; macrolide antibiotic; tetracycline antibiotic; fluoroquinolone antibiotic	antibiotic efflux	EvgA, when phosphorylated, is a positive regulator for efflux protein complexes emrKY and mdtEF. While usually phosphorylated in a EvgS dependent manner, it can be phosphorylated in the absence of EvgS when overexpressed.
Ec-gs36	ARO:3000833	evgS	penam; macrolide antibiotic; tetracycline antibiotic; fluoroquinolone antibiotic	antibiotic efflux	EvgS is a sensor protein that phosphorylates the regulatory protein EvgA. evgS corresponds to 1 locus in Pseudomonas aeruginosa PAO1 and 1 locus in Pseudomonas aeruginosa LESB58.
Ec-gs36	ARO:3000960	TEM-93	penam; penem; cephalosporin; monobactam	antibiotic inactivation	TEM-93 is an extended-spectrum beta-lactamase found in E. coli.
Ec-gs36	ARO:3001214	mdtM	acridine dye; nucleoside antibiotic; fluoroquinolone antibiotic; lincosamide antibiotic; phenicol antibiotic	antibiotic efflux	Multidrug resistance protein MdtM
Ec-gs36	ARO:3001216	mdtH	fluoroquinolone antibiotic	antibiotic efflux	Multidrug resistance protein MdtH
Ec-gs36	ARO:3001328	Escherichia coli mdfA	benzalkonium chloride; tetracycline antibiotic; rhodamine	antibiotic efflux	Multidrug efflux pump in E. coli. This multidrug efflux system was originally identified as the Cmr/CmlA chloramphenicol exporter.
Ec-gs36	ARO:3001329	mdtG	fosfomycin	antibiotic efflux	The MdtG protein, also named YceE, appears to be a member of the major facilitator superfamily of transporters, and it has been reported, when overexpressed, to increase fosfomycin and deoxycholate resistances. mdtG is a member of the marA-soxS-rob regulon.
Ec-gs36	ARO:3002639	APH(3'')-Ib	aminoglycoside antibiotic	antibiotic inactivation	APH(3'')-Ib is an aminoglycoside phosphotransferase encoded by plasmids, transposons, integrative conjugative elements and chromosomes in Enterobacteriaceae and Pseudomonas spp.
Ec-gs36	ARO:3002660	APH(6)-Id	aminoglycoside antibiotic	antibiotic inactivation	APH(6)-Id is an aminoglycoside phosphotransferase encoded by plasmids, integrative conjugative elements and chromosomal genomic islands in K. pneumoniae, Salmonella spp., E. coli, Shigella flexneri, Providencia alcalifaciens, Pseudomonas spp., V. cholerae, Edwardsiella tarda, Pasteurella multocida and Aeromonas bestiarum
Ec-gs36	ARO:3002705	floR	phenicol antibiotic	antibiotic efflux	floR is a plasmid or chromosome-encoded chloramphenicol exporter that is found in Bordetella bronchiseptica, Escherichia coli, Klebsiella pneumoniae,Salmonella typhimurium DT104 and Vibrio cholerae
Ec-gs36	ARO:3002790	QnrS1	fluoroquinolone antibiotic	antibiotic target protection	QnrS1 is a plasmid-mediated quinolone resistance protein found in Shigella flexneri
Ec-gs36	ARO:3002831	vgaC	pleuromutilin antibiotic; streptogramin antibiotic	antibiotic target protection	vgaC is an ABC-F subfamily protein expressed in staphylococci that confers resistance to streptogramin A antibiotics and related compounds. It is associated with plasmid DNA.
Ec-gs36	ARO:3002986	bacA	peptide antibiotic	antibiotic target alteration	The bacA gene product (BacA) recycles undecaprenyl pyrophosphate during cell wall biosynthesis which confers resistance to bacitracin.
Ec-gs36	ARO:3003378	Escherichia coli marR mutant conferring antibiotic resistance	penam; triclosan; phenicol antibiotic; cephalosporin; tetracycline antibiotic; glycylcycline; rifamycin antibiotic; fluoroquinolone antibiotic	antibiotic efflux; antibiotic target alteration	MarR is a repressor of the mar operon marRAB, thus regulating the expression of marA, the activator of multidrug efflux pump AcrAB.
Ec-gs36	ARO:3003381	Escherichia coli soxR with mutation conferring antibiotic resistance	tetracycline antibiotic; cephalosporin; penam; triclosan; glycylcycline; fluoroquinolone antibiotic; phenicol antibiotic; rifamycin antibiotic	antibiotic target alteration; antibiotic efflux	SoxR is a sensory protein that upregulates soxS expression in the presence of redox-cycling drugs. This stress response leads to the expression many multidrug efflux pumps.
Ec-gs36	ARO:3003511	Escherichia coli soxS with mutation conferring antibiotic resistance	penem; tetracycline antibiotic; cephalosporin; carbapenem; penam; triclosan; cephamycin; glycylcycline; monobactam; fluoroquinolone antibiotic; phenicol antibiotic; rifamycin antibiotic	antibiotic target alteration; antibiotic efflux; reduced permeability to antibiotic	SoxS is a global regulator that up-regulates the expression of AcrAB efflux genes. It also reduces OmpF expression to decrease cell membrane permeability.
Ec-gs36	ARO:3003548	mdtN	acridine dye; nucleoside antibiotic	antibiotic efflux	Multidrug resistance efflux pump. Could be involved in resistance to puromycin, acriflavine and tetraphenylarsonium chloride.
Ec-gs36	ARO:3003549	mdtO	acridine dye; nucleoside antibiotic	antibiotic efflux	Multidrug resistance efflux pump. Could be involved in resistance to puromycin, acriflavine and tetraphenylarsonium chloride
Ec-gs36	ARO:3003550	mdtP	acridine dye; nucleoside antibiotic	antibiotic efflux	Multidrug resistance efflux pump. Could be involved in resistance to puromycin, acriflavine and tetraphenylarsonium chloride
Ec-gs36	ARO:3003576	eptA	peptide antibiotic	antibiotic target alteration	PmrC mediates the modification of Lipid A by the addition of 4-amino-4-deoxy-L-arabinose (L-Ara4N) and phosphoethanolamine, resulting in a less negative cell membrane and decreased binding of polymyxin B.
Ec-gs36	ARO:3003577	ugd	peptide antibiotic	antibiotic target alteration	PmrE is required for the synthesis and transfer of 4-amino-4-deoxy-L-arabinose (Ara4N) to Lipid A, which allows gram-negative bacteria to resist the antimicrobial activity of cationic antimicrobial peptides and antibiotics such as polymyxin
Ec-gs36	ARO:3003578	PmrF	peptide antibiotic	antibiotic target alteration	PmrF is required for the synthesis and transfer of 4-amino-4-deoxy-L-arabinose (Ara4N) to Lipid A, which allows gram-negative bacteria to resist the antimicrobial activity of cationic antimicrobial peptides and antibiotics such as polymyxin. pmrF corresponds to 1 locus in Pseudomonas aeruginosa PAO1 and 1 locus in Pseudomonas aeruginosa LESB58.
Ec-gs36	ARO:3003751	Escherichia coli nfsA mutations conferring resistance to nitrofurantoin	nitrofuran antibiotic	antibiotic target alteration	nfsA encodes the major oxygen-insesitive nitroreductase in E. coli. The first step of resistance to nitrofurazone is mutation of nfsA.
Ec-gs36	ARO:3003807	Escherichia coli acrR with mutation conferring multidrug antibiotic resistance	penam; triclosan; phenicol antibiotic; cephalosporin; tetracycline antibiotic; glycylcycline; rifamycin antibiotic; fluoroquinolone antibiotic	antibiotic efflux; antibiotic target alteration	AcrR is a repressor of the AcrAB-TolC multidrug efflux complex. AcrR mutations result in high level antibiotic resistance. The mutations associated with this model are specific to E. coli.
Ec-gs36	ARO:3003841	kdpE	aminoglycoside antibiotic	antibiotic efflux	kdpE is a transcriptional activator that is part of the two-component system KdpD/KdpE that is studied for its regulatory role in potassium transport and has been identified as an adaptive regulator involved in the virulence and intracellular survival of pathogenic bacteria. kdpE regulates a range of virulence loci through direct promoter binding.
Ec-gs36	ARO:3003889	Escherichia coli GlpT with mutation conferring resistance to fosfomycin	fosfomycin	antibiotic target alteration	Point mutations to the active importer GlpT, which is involved with the uptake of many phosphorylated sugars, confer resistance to fosfomycin by reducing import of the drug into the bacteria.
Ec-gs36	ARO:3003950	msbA	nitroimidazole antibiotic	antibiotic efflux	MsbA is a multidrug resistance transporter homolog from E. coli and belongs to a superfamily of transporters that contain an adenosine triphosphate (ATP) binding cassette (ABC) which is also called a nucleotide-binding domain (NBD). MsbA is a member of the MDR-ABC transporter group by sequence homology. MsbA transports lipid A, a major component of the bacterial outer cell membrane, and is the on…
Ec-gs36	ARO:3003952	YojI	peptide antibiotic	antibiotic efflux	YojI mediates resistance to the peptide antibiotic microcin J25 when it is expressed from a multicopy vector. YojI is capable of pumping out microcin molecules. The outer membrane protein TolC in addition to YojI is required for export of microcin J25 out of the cell. Microcin J25 is thus the first known substrate for YojI.
Ec-gs36	ARO:3004043	Escherichia coli acrA	penam; triclosan; tetracycline antibiotic; cephalosporin; glycylcycline; fluoroquinolone antibiotic; rifamycin antibiotic; phenicol antibiotic	antibiotic efflux	AcrA is a subunit of the AcrAB-TolC multidrug efflux system that in E. coli.
Ec-gs36	ARO:3004290	Escherichia coli ampC beta-lactamase	penam; cephalosporin	antibiotic inactivation	A class C ampC beta-lactamase (cephalosporinase) enzyme described in Escherichia coli shown clinically to confer resistance to penicillin-like and cephalosporin-class antibiotics.
Ec-gs36	ARO:3004442	tet(W/N/W)	tetracycline antibiotic	antibiotic target protection	tet(W/N/W) is a mosaic tetracycline resistance gene and ribosomal protection protein.
Ec-gs36	ARO:3004446	Haemophilus influenzae PBP3 conferring resistance to beta-lactam antibiotics	carbapenem; cephalosporin; monobactam; penam; cephamycin	antibiotic target alteration	PBP3 is a penicillin-binding protein and beta-lactam resistance enzyme encoded by the ftsI gene in Haemophilus influenzae. Mutations in ftsI confer resistance to beta-lactam antibiotics.
Ec-gs37	ARO:3000027	emrA	fluoroquinolone antibiotic	antibiotic efflux	EmrA is a membrane fusion protein, providing an efflux pathway with EmrB and TolC between the inner and outer membranes of E. coli, a Gram-negative bacterium.
Ec-gs37	ARO:3000074	emrB	fluoroquinolone antibiotic	antibiotic efflux	emrB is a translocase in the emrB -TolC efflux protein in E. coli. It recognizes substrates including carbonyl cyanide m-chlorophenylhydrazone (CCCP), nalidixic acid, and thioloactomycin.
Ec-gs37	ARO:3000167	tet(C)	tetracycline antibiotic	antibiotic efflux	Tet(C) is a tetracycline efflux pump found in many species of Gram-negative bacteria. It is typically found in plasmid DNA.
Ec-gs37	ARO:3000206	emrK	tetracycline antibiotic	antibiotic efflux	emrK is a membrane fusion protein that is a homolog of EmrA. Together with the inner membrane transporter EmrY and the outer membrane channel TolC, it mediates multidrug efflux.
Ec-gs37	ARO:3000216	acrB	penam; triclosan; tetracycline antibiotic; cephalosporin; glycylcycline; fluoroquinolone antibiotic; rifamycin antibiotic; phenicol antibiotic	antibiotic efflux	Protein subunit of AcrA-AcrB-TolC multidrug efflux complex. AcrB functions as a herterotrimer which forms the inner membrane component and is primarily responsible for substrate recognition and energy transduction by acting as a drug/proton antiporter.
Ec-gs37	ARO:3000237	TolC	tetracycline antibiotic; aminocoumarin antibiotic; macrolide antibiotic; cephalosporin; rifamycin antibiotic; penam; triclosan; cephamycin; glycylcycline; fluoroquinolone antibiotic; phenicol antibiotic	antibiotic efflux	TolC is a protein subunit of many multidrug efflux complexes in Gram negative bacteria. It is an outer membrane efflux protein and is constitutively open. Regulation of efflux activity is often at its periplasmic entrance by other components of the efflux complex.
Ec-gs37	ARO:3000254	emrY	tetracycline antibiotic	antibiotic efflux	emrY is a multidrug transport that moves substrates across the inner membrane of the Gram-negative E. coli. It is a homolog of emrB.
Ec-gs37	ARO:3000263	marA	penem; tetracycline antibiotic; cephalosporin; carbapenem; penam; triclosan; cephamycin; glycylcycline; monobactam; fluoroquinolone antibiotic; phenicol antibiotic; rifamycin antibiotic	antibiotic efflux; reduced permeability to antibiotic	In the presence of antibiotic stress, E. coli overexpresses the global activator protein MarA, which besides inducing MDR efflux pump AcrAB, also down- regulates synthesis of the porin OmpF.
Ec-gs37	ARO:3000412	sul2	sulfone antibiotic; sulfonamide antibiotic	antibiotic target replacement	Sul2 is a sulfonamide resistant dihydropteroate synthase of Gram-negative bacteria, usually found on small plasmids.
Ec-gs37	ARO:3000413	sul3	sulfone antibiotic; sulfonamide antibiotic	antibiotic target replacement	Sul3 is a sulfonamide resistant dihydropteroate synthase similar to Sul1 and Sul2. Its resistance gene was found encoded in E. coli plasmid DNA of sulfonamide resistant isolates.
Ec-gs37	ARO:3000491	acrD	aminoglycoside antibiotic	antibiotic efflux	AcrD is an aminoglycoside efflux pump expressed in E. coli. Its expression can be induced by indole, and is regulated by baeRS and cpxAR.
Ec-gs37	ARO:3000499	AcrE	penam; cephalosporin; cephamycin; fluoroquinolone antibiotic	antibiotic efflux	AcrE is a membrane fusion protein, similar to AcrA.
Ec-gs37	ARO:3000502	AcrF	penam; cephalosporin; cephamycin; fluoroquinolone antibiotic	antibiotic efflux	AcrF is a inner membrane transporter, similar to AcrB.
Ec-gs37	ARO:3000508	gadX	penam; macrolide antibiotic; fluoroquinolone antibiotic	antibiotic efflux	GadX is an AraC-family regulator that promotes mdtEF expression to confer multidrug resistance.
Ec-gs37	ARO:3000516	emrR	fluoroquinolone antibiotic	antibiotic efflux	EmrR is a negative regulator for the EmrAB-TolC multidrug efflux pump in E. coli. Mutations lead to EmrAB-TolC overexpression.
Ec-gs37	ARO:3000518	CRP	penam; macrolide antibiotic; fluoroquinolone antibiotic	antibiotic efflux	CRP is a global regulator that represses MdtEF multidrug efflux pump expression.
Ec-gs37	ARO:3000656	AcrS	penam; triclosan; tetracycline antibiotic; cephalosporin; cephamycin; glycylcycline; fluoroquinolone antibiotic; rifamycin antibiotic; phenicol antibiotic	antibiotic efflux	AcrS is a repressor of the AcrAB efflux complex and is associated with the expression of AcrEF. AcrS is believed to regulate a switch between AcrAB and AcrEF efflux.
Ec-gs37	ARO:3000676	H-NS	penam; macrolide antibiotic; cephalosporin; cephamycin; tetracycline antibiotic; fluoroquinolone antibiotic	antibiotic efflux	H-NS is a histone-like protein involved in global gene regulation in Gram-negative bacteria. It is a repressor of the membrane fusion protein genes acrE, mdtE, and emrK as well as nearby genes of many RND-type multidrug exporters.
Ec-gs37	ARO:3000792	mdtA	aminocoumarin antibiotic	antibiotic efflux	MdtA is the membrane fusion protein of the multidrug efflux complex mdtABC.
Ec-gs37	ARO:3000793	mdtB	aminocoumarin antibiotic	antibiotic efflux	MdtB is a transporter that forms a heteromultimer complex with MdtC to form a multidrug transporter. MdtBC is part of the MdtABC-TolC efflux complex.
Ec-gs37	ARO:3000794	mdtC	aminocoumarin antibiotic	antibiotic efflux	MdtC is a transporter that forms a heteromultimer complex with MdtB to form a multidrug transporter. MdtBC is part of the MdtABC-TolC efflux complex. In the absence of MdtB, MdtC can form a homomultimer complex that results in a functioning efflux complex with a narrower drug specificity. mdtC corresponds to 3 loci in Pseudomonas aeruginosa PAO1 (gene name: muxC/muxB) and 3 loci in Pseudomonas ae…
Ec-gs37	ARO:3000795	mdtE	penam; macrolide antibiotic; fluoroquinolone antibiotic	antibiotic efflux	MdtE is the membrane fusion protein of the MdtEF multidrug efflux complex. It shares 70% sequence similarity with AcrA.
Ec-gs37	ARO:3000796	mdtF	penam; macrolide antibiotic; fluoroquinolone antibiotic	antibiotic efflux	MdtF is the multidrug inner membrane transporter for the MdtEF-TolC efflux complex.
Ec-gs37	ARO:3000828	baeR	aminocoumarin antibiotic; aminoglycoside antibiotic	antibiotic efflux	BaeR is a response regulator that promotes the expression of MdtABC and AcrD efflux complexes.
Ec-gs37	ARO:3000829	baeS	aminocoumarin antibiotic; aminoglycoside antibiotic	antibiotic efflux	BaeS is a sensor kinase in the BaeSR regulatory system. While it phosphorylates BaeR to increase its activity, BaeS is not necessary for overexpressed BaeR to confer resistance.
Ec-gs37	ARO:3000830	cpxA	aminocoumarin antibiotic; aminoglycoside antibiotic	antibiotic efflux	CpxA is a membrane-localized sensor kinase that is activated by envelope stress. It starts a kinase cascade that activates CpxR, which promotes efflux complex expression.
Ec-gs37	ARO:3000832	evgA	penam; macrolide antibiotic; tetracycline antibiotic; fluoroquinolone antibiotic	antibiotic efflux	EvgA, when phosphorylated, is a positive regulator for efflux protein complexes emrKY and mdtEF. While usually phosphorylated in a EvgS dependent manner, it can be phosphorylated in the absence of EvgS when overexpressed.
Ec-gs37	ARO:3000833	evgS	penam; macrolide antibiotic; tetracycline antibiotic; fluoroquinolone antibiotic	antibiotic efflux	EvgS is a sensor protein that phosphorylates the regulatory protein EvgA. evgS corresponds to 1 locus in Pseudomonas aeruginosa PAO1 and 1 locus in Pseudomonas aeruginosa LESB58.
Ec-gs37	ARO:3000873	TEM-1	penam; penem; cephalosporin; monobactam	antibiotic inactivation	TEM-1 is a broad-spectrum beta-lactamase found in many Gram-negative bacteria. Confers resistance to penicillins and first generation cephalosphorins.
Ec-gs37	ARO:3001214	mdtM	acridine dye; nucleoside antibiotic; fluoroquinolone antibiotic; lincosamide antibiotic; phenicol antibiotic	antibiotic efflux	Multidrug resistance protein MdtM
Ec-gs37	ARO:3001216	mdtH	fluoroquinolone antibiotic	antibiotic efflux	Multidrug resistance protein MdtH
Ec-gs37	ARO:3001328	Escherichia coli mdfA	benzalkonium chloride; tetracycline antibiotic; rhodamine	antibiotic efflux	Multidrug efflux pump in E. coli. This multidrug efflux system was originally identified as the Cmr/CmlA chloramphenicol exporter.
Ec-gs37	ARO:3001329	mdtG	fosfomycin	antibiotic efflux	The MdtG protein, also named YceE, appears to be a member of the major facilitator superfamily of transporters, and it has been reported, when overexpressed, to increase fosfomycin and deoxycholate resistances. mdtG is a member of the marA-soxS-rob regulon.
Ec-gs37	ARO:3002602	aadA2	aminoglycoside antibiotic	antibiotic inactivation	aadA2 is an aminoglycoside nucleotidyltransferase gene encoded by plasmids and integrons in K. pneumoniae, Salmonella spp., Corynebacterium glutamicum, C. freundii and Aeromonas spp.
Ec-gs37	ARO:3002639	APH(3'')-Ib	aminoglycoside antibiotic	antibiotic inactivation	APH(3'')-Ib is an aminoglycoside phosphotransferase encoded by plasmids, transposons, integrative conjugative elements and chromosomes in Enterobacteriaceae and Pseudomonas spp.
Ec-gs37	ARO:3002660	APH(6)-Id	aminoglycoside antibiotic	antibiotic inactivation	APH(6)-Id is an aminoglycoside phosphotransferase encoded by plasmids, integrative conjugative elements and chromosomal genomic islands in K. pneumoniae, Salmonella spp., E. coli, Shigella flexneri, Providencia alcalifaciens, Pseudomonas spp., V. cholerae, Edwardsiella tarda, Pasteurella multocida and Aeromonas bestiarum
Ec-gs37	ARO:3002705	floR	phenicol antibiotic	antibiotic efflux	floR is a plasmid or chromosome-encoded chloramphenicol exporter that is found in Bordetella bronchiseptica, Escherichia coli, Klebsiella pneumoniae,Salmonella typhimurium DT104 and Vibrio cholerae
Ec-gs37	ARO:3002790	QnrS1	fluoroquinolone antibiotic	antibiotic target protection	QnrS1 is a plasmid-mediated quinolone resistance protein found in Shigella flexneri
Ec-gs37	ARO:3002831	vgaC	pleuromutilin antibiotic; streptogramin antibiotic	antibiotic target protection	vgaC is an ABC-F subfamily protein expressed in staphylococci that confers resistance to streptogramin A antibiotics and related compounds. It is associated with plasmid DNA.
Ec-gs37	ARO:3002858	dfrA12	diaminopyrimidine antibiotic	antibiotic target replacement	dfrA12 is an integron-encoded dihydrofolate reductase found in Vibrio cholerae
Ec-gs37	ARO:3002986	bacA	peptide antibiotic	antibiotic target alteration	The bacA gene product (BacA) recycles undecaprenyl pyrophosphate during cell wall biosynthesis which confers resistance to bacitracin.
Ec-gs37	ARO:3003107	mef(B)	macrolide antibiotic	antibiotic efflux	mef(B) is a macrolide efflux gene located in the vicinity of sul3 in Escherichia coli. There is also a mefB found in Streptococcus agalactiae that confers resistance to macrolides.
Ec-gs37	ARO:3003378	Escherichia coli marR mutant conferring antibiotic resistance	penam; triclosan; phenicol antibiotic; cephalosporin; tetracycline antibiotic; glycylcycline; rifamycin antibiotic; fluoroquinolone antibiotic	antibiotic efflux; antibiotic target alteration	MarR is a repressor of the mar operon marRAB, thus regulating the expression of marA, the activator of multidrug efflux pump AcrAB.
Ec-gs37	ARO:3003381	Escherichia coli soxR with mutation conferring antibiotic resistance	tetracycline antibiotic; cephalosporin; penam; triclosan; glycylcycline; fluoroquinolone antibiotic; phenicol antibiotic; rifamycin antibiotic	antibiotic target alteration; antibiotic efflux	SoxR is a sensory protein that upregulates soxS expression in the presence of redox-cycling drugs. This stress response leads to the expression many multidrug efflux pumps.
Ec-gs37	ARO:3003511	Escherichia coli soxS with mutation conferring antibiotic resistance	penem; tetracycline antibiotic; cephalosporin; carbapenem; penam; triclosan; cephamycin; glycylcycline; monobactam; fluoroquinolone antibiotic; phenicol antibiotic; rifamycin antibiotic	antibiotic target alteration; antibiotic efflux; reduced permeability to antibiotic	SoxS is a global regulator that up-regulates the expression of AcrAB efflux genes. It also reduces OmpF expression to decrease cell membrane permeability.
Ec-gs37	ARO:3003548	mdtN	acridine dye; nucleoside antibiotic	antibiotic efflux	Multidrug resistance efflux pump. Could be involved in resistance to puromycin, acriflavine and tetraphenylarsonium chloride.
Ec-gs37	ARO:3003549	mdtO	acridine dye; nucleoside antibiotic	antibiotic efflux	Multidrug resistance efflux pump. Could be involved in resistance to puromycin, acriflavine and tetraphenylarsonium chloride
Ec-gs37	ARO:3003550	mdtP	acridine dye; nucleoside antibiotic	antibiotic efflux	Multidrug resistance efflux pump. Could be involved in resistance to puromycin, acriflavine and tetraphenylarsonium chloride
Ec-gs37	ARO:3003576	eptA	peptide antibiotic	antibiotic target alteration	PmrC mediates the modification of Lipid A by the addition of 4-amino-4-deoxy-L-arabinose (L-Ara4N) and phosphoethanolamine, resulting in a less negative cell membrane and decreased binding of polymyxin B.
Ec-gs37	ARO:3003577	ugd	peptide antibiotic	antibiotic target alteration	PmrE is required for the synthesis and transfer of 4-amino-4-deoxy-L-arabinose (Ara4N) to Lipid A, which allows gram-negative bacteria to resist the antimicrobial activity of cationic antimicrobial peptides and antibiotics such as polymyxin
Ec-gs37	ARO:3003578	PmrF	peptide antibiotic	antibiotic target alteration	PmrF is required for the synthesis and transfer of 4-amino-4-deoxy-L-arabinose (Ara4N) to Lipid A, which allows gram-negative bacteria to resist the antimicrobial activity of cationic antimicrobial peptides and antibiotics such as polymyxin. pmrF corresponds to 1 locus in Pseudomonas aeruginosa PAO1 and 1 locus in Pseudomonas aeruginosa LESB58.
Ec-gs37	ARO:3003751	Escherichia coli nfsA mutations conferring resistance to nitrofurantoin	nitrofuran antibiotic	antibiotic target alteration	nfsA encodes the major oxygen-insesitive nitroreductase in E. coli. The first step of resistance to nitrofurazone is mutation of nfsA.
Ec-gs37	ARO:3003807	Escherichia coli acrR with mutation conferring multidrug antibiotic resistance	penam; triclosan; phenicol antibiotic; cephalosporin; tetracycline antibiotic; glycylcycline; rifamycin antibiotic; fluoroquinolone antibiotic	antibiotic efflux; antibiotic target alteration	AcrR is a repressor of the AcrAB-TolC multidrug efflux complex. AcrR mutations result in high level antibiotic resistance. The mutations associated with this model are specific to E. coli.
Ec-gs37	ARO:3003841	kdpE	aminoglycoside antibiotic	antibiotic efflux	kdpE is a transcriptional activator that is part of the two-component system KdpD/KdpE that is studied for its regulatory role in potassium transport and has been identified as an adaptive regulator involved in the virulence and intracellular survival of pathogenic bacteria. kdpE regulates a range of virulence loci through direct promoter binding.
Ec-gs37	ARO:3003889	Escherichia coli GlpT with mutation conferring resistance to fosfomycin	fosfomycin	antibiotic target alteration	Point mutations to the active importer GlpT, which is involved with the uptake of many phosphorylated sugars, confer resistance to fosfomycin by reducing import of the drug into the bacteria.
Ec-gs37	ARO:3003950	msbA	nitroimidazole antibiotic	antibiotic efflux	MsbA is a multidrug resistance transporter homolog from E. coli and belongs to a superfamily of transporters that contain an adenosine triphosphate (ATP) binding cassette (ABC) which is also called a nucleotide-binding domain (NBD). MsbA is a member of the MDR-ABC transporter group by sequence homology. MsbA transports lipid A, a major component of the bacterial outer cell membrane, and is the on…
Ec-gs37	ARO:3003952	YojI	peptide antibiotic	antibiotic efflux	YojI mediates resistance to the peptide antibiotic microcin J25 when it is expressed from a multicopy vector. YojI is capable of pumping out microcin molecules. The outer membrane protein TolC in addition to YojI is required for export of microcin J25 out of the cell. Microcin J25 is thus the first known substrate for YojI.
Ec-gs37	ARO:3004043	Escherichia coli acrA	penam; triclosan; tetracycline antibiotic; cephalosporin; glycylcycline; fluoroquinolone antibiotic; rifamycin antibiotic; phenicol antibiotic	antibiotic efflux	AcrA is a subunit of the AcrAB-TolC multidrug efflux system that in E. coli.
Ec-gs37	ARO:3004290	Escherichia coli ampC beta-lactamase	penam; cephalosporin	antibiotic inactivation	A class C ampC beta-lactamase (cephalosporinase) enzyme described in Escherichia coli shown clinically to confer resistance to penicillin-like and cephalosporin-class antibiotics.
Ec-gs37	ARO:3004446	Haemophilus influenzae PBP3 conferring resistance to beta-lactam antibiotics	carbapenem; cephalosporin; monobactam; penam; cephamycin	antibiotic target alteration	PBP3 is a penicillin-binding protein and beta-lactam resistance enzyme encoded by the ftsI gene in Haemophilus influenzae. Mutations in ftsI confer resistance to beta-lactam antibiotics.
Ec-gs38	ARO:3000027	emrA	fluoroquinolone antibiotic	antibiotic efflux	EmrA is a membrane fusion protein, providing an efflux pathway with EmrB and TolC between the inner and outer membranes of E. coli, a Gram-negative bacterium.
Ec-gs38	ARO:3000074	emrB	fluoroquinolone antibiotic	antibiotic efflux	emrB is a translocase in the emrB -TolC efflux protein in E. coli. It recognizes substrates including carbonyl cyanide m-chlorophenylhydrazone (CCCP), nalidixic acid, and thioloactomycin.
Ec-gs38	ARO:3000167	tet(C)	tetracycline antibiotic	antibiotic efflux	Tet(C) is a tetracycline efflux pump found in many species of Gram-negative bacteria. It is typically found in plasmid DNA.
Ec-gs38	ARO:3000206	emrK	tetracycline antibiotic	antibiotic efflux	emrK is a membrane fusion protein that is a homolog of EmrA. Together with the inner membrane transporter EmrY and the outer membrane channel TolC, it mediates multidrug efflux.
Ec-gs38	ARO:3000216	acrB	penam; triclosan; tetracycline antibiotic; cephalosporin; glycylcycline; fluoroquinolone antibiotic; rifamycin antibiotic; phenicol antibiotic	antibiotic efflux	Protein subunit of AcrA-AcrB-TolC multidrug efflux complex. AcrB functions as a herterotrimer which forms the inner membrane component and is primarily responsible for substrate recognition and energy transduction by acting as a drug/proton antiporter.
Ec-gs38	ARO:3000237	TolC	tetracycline antibiotic; aminocoumarin antibiotic; macrolide antibiotic; cephalosporin; rifamycin antibiotic; penam; triclosan; cephamycin; glycylcycline; fluoroquinolone antibiotic; phenicol antibiotic	antibiotic efflux	TolC is a protein subunit of many multidrug efflux complexes in Gram negative bacteria. It is an outer membrane efflux protein and is constitutively open. Regulation of efflux activity is often at its periplasmic entrance by other components of the efflux complex.
Ec-gs38	ARO:3000254	emrY	tetracycline antibiotic	antibiotic efflux	emrY is a multidrug transport that moves substrates across the inner membrane of the Gram-negative E. coli. It is a homolog of emrB.
Ec-gs38	ARO:3000263	marA	penem; tetracycline antibiotic; cephalosporin; carbapenem; penam; triclosan; cephamycin; glycylcycline; monobactam; fluoroquinolone antibiotic; phenicol antibiotic; rifamycin antibiotic	antibiotic efflux; reduced permeability to antibiotic	In the presence of antibiotic stress, E. coli overexpresses the global activator protein MarA, which besides inducing MDR efflux pump AcrAB, also down- regulates synthesis of the porin OmpF.
Ec-gs38	ARO:3000491	acrD	aminoglycoside antibiotic	antibiotic efflux	AcrD is an aminoglycoside efflux pump expressed in E. coli. Its expression can be induced by indole, and is regulated by baeRS and cpxAR.
Ec-gs38	ARO:3000499	AcrE	penam; cephalosporin; cephamycin; fluoroquinolone antibiotic	antibiotic efflux	AcrE is a membrane fusion protein, similar to AcrA.
Ec-gs38	ARO:3000502	AcrF	penam; cephalosporin; cephamycin; fluoroquinolone antibiotic	antibiotic efflux	AcrF is a inner membrane transporter, similar to AcrB.
[truncated: 7,269 more rows]
