# Supplementary material for: Genomic epidemiology of antimicrobial resistance determinants in Chinese swine farm Escherichia coli isolates
Source: Front Microbiol. 2025 Apr 2;16:1575426. doi: 10.3389/fmicb.2025.1575426 (PMC12000052; doi:10.3389/fmicb.2025.1575426)
Supplement: Supplementary file 8 [file Table_8.XLSX]

## Sheet: Sheet1
Isolate	VFDB_gene_name	Virulence_factor_id	VFDB_target_id	Percent-identity	Query-cover	VFDB_gene_function
Ec-ah41	irp1	VF0136	VFG000362(gb|NP_405471)	99.65	99.97	yersiniabactin biosynthetic protein Irp1
Ec-ah41	irp2	VF0136	VFG000363(gb|NP_405472)	99.71	99.95	yersiniabactin biosynthetic protein Irp2
Ec-ah41	entF	VF0228	VFG000930(gb|NP_752604)	96.52	99.92	enterobactin synthase multienzyme complex component, ATP-dependent
Ec-ah41	acrB	VF0568	VFG049144(gb|YP_002918165.1)	91.52	99.9	acriflavine resistance protein B
Ec-ah41	fimD	VF0221	VFG000876(gb|NP_757244)	99.66	99.89	Outer membrane usher protein fimD precursor
Ec-ah41	yagX/ecpC	VF0404	VFG002415(gb|NP_286008)	99.29	99.88	E. coli common pilus usher EcpC
Ec-ah41	fepA	VF0228	VFG000923(gb|NP_752600)	99.33	99.87	ferrienterobactin outer membrane transporter
Ec-ah41	fyuA	VF0564	VFG044333(gb|YP_002920253)	99.7	99.85	yersiniabactin receptor FyuA
Ec-ah41	escV	VF0191	VFG000813(gb|NP_290269)	97.93	99.85	Type III secretion system major export apparatus protein
Ec-ah41	ybtQ	VF0136	VFG000366(gb|NP_405475)	99.33	99.83	yersiniabactin ABC transporter ATP-binding/permease protein YbtQ
Ec-ah41	ybtP	VF0564	VFG044326(gb|YP_002920246)	99.82	99.82	yersiniabactin ABC transporter ATP-binding/permease protein YbtP
Ec-ah41	yagW/ecpD	VF0404	VFG002416(gb|NP_286007)	99.45	99.82	polymerized tip adhesin of ECP fibers
Ec-ah41	ybtE	VF0136	VFG000359(gb|NP_405468)	99.43	99.81	yersiniabactin siderophore biosynthetic protein
Ec-ah41	entE	VF0228	VFG000932(gb|NP_752612)	98.51	99.81	2,3-dihydroxybenzoate-AMP ligase component of enterobactin synthase multienzyme complex
Ec-ah41	gspE	VF0333	VFG002048(gb|YP_404601)	97.79	99.8	general secretion pathway protein E
Ec-ah41	escC	VF0191	VFG000819(gb|NP_290275)	96.88	99.8	Type III secretion system secretin EscC
Ec-ah41	gnd	VF0560	VFG048830(gb|YP_002920353.1)	94.44	99.79	6-phosphogluconate dehydrogenase
Ec-ah41	espX1	SS020	VFG034849(gb|NP_285716)	91.33	99.79	Type III secretion system effector EspX1
Ec-ah41	escN	VF0191	VFG000812(gb|NP_290268)	96.64	99.78	ATPase EscN
Ec-ah41	allB	VF0572	VFG049120(gb|YP_002918207.1)	91.39	99.78	allantoinase
Ec-ah41	ybtX	VF0136	VFG000367(gb|NP_405476)	99.77	99.77	putative signal transducer
Ec-ah41	ybtS	VF0136	VFG000368(gb|NP_405477)	99.54	99.77	salicylate synthase Irp9
Ec-ah41	entS	IA019	VFG044165(gb|NP_752609)	99.52	99.76	enterobactin exporter, iron-regulated
Ec-ah41	escD	VF0191	VFG000802(gb|NP_290258)	96.8	99.75	Type III secretion system outer MS ring protein EscD
Ec-ah41	fes	IA019	VFG044159(gb|NP_752602)	96.5	99.75	enterobactin/ferric enterobactin esterase
Ec-ah41	entC	VF0228	VFG000931(gb|NP_752611)	99.23	99.74	isochorismate synthase 1
Ec-ah41	ybtU	VF0136	VFG000361(gb|NP_405470)	99.73	99.73	yersiniabactin biosynthetic protein YbtU
Ec-ah41	espL1	SS020	VFG034754(gb|NP_288154)	94.88	99.73	Type III secretion system effector espL1
Ec-ah41	espW	SS020	VFG034840(gb|NP_289177)	98.01	99.72	Type III secretion system effector EspW
Ec-ah41	sepL	VF0191	VFG000801(gb|NP_290257)	93.73	99.72	Type III secretion system secretion gatekeeper SepL
Ec-ah41	fdeC	VF0506	VFG045349(gb|YP_002390132)	90.95	99.72	adhesin FdeC
Ec-ah41	ompA	VF0236	VFG001443(gb|AAF37887)	99.13	99.71	outer membrane protein A
Ec-ah41	escU	VF0191	VFG000824(gb|NP_290280)	97.39	99.71	Type III secretion system export apparatus switch protein EscU
Ec-ah41	fepD	VF0228	VFG000926(gb|NP_752608)	99.7	99.7	ferrienterobactin ABC transporter permease
Ec-ah41	fepG	VF0228	VFG000928(gb|NP_752607)	97.58	99.7	iron-enterobactin ABC transporter permease
Ec-ah41	nleC	VF0340	VFG002122(gb|NP_286533)	93.33	99.7	Type III secretion system effector NleC, zinc metalloprotease
Ec-ah41	fepB	VF0228	VFG000924(gb|NP_752610)	99.69	99.69	ferrienterobactin ABC transporter periplasmic binding protein
Ec-ah41	ybtA	VF0136	VFG000364(gb|NP_405473)	99.37	99.69	transcriptional regulator YbtA
Ec-ah41	nleB2	SS020	VFG034942(gb|NP_286532)	98.77	99.69	Type III secretion system effector NleB2
Ec-ah41	gspK	VF0333	VFG002054(gb|YP_404607)	98.15	99.69	general secretion pathway protein K
Ec-ah41	fimH	VF0221	VFG000879(gb|NP_757248)	99	99.67	FimH protein precursor
Ec-ah41	cif	VF0205	VFG042218(gb|AAN07916)	100	99.65	Type III secretion system effector Cif, cyclomodulin
Ec-ah41	entB	VF0228	VFG000933(gb|NP_752613)	98.95	99.65	isochorismatase
Ec-ah41	csgG	VF0103	VFG000462(gb|NP_460110)	96.03	99.64	curli production assembly/transport protein CsgG
Ec-ah41	ybtT	VF0136	VFG000360(gb|NP_405469)	98.88	99.63	type II thioesterase YbtT
Ec-ah41	gspC	VF0333	VFG002046(gb|YP_404599)	94.49	99.63	general secretion pathway protein C
Ec-ah41	escT	VF0191	VFG000825(gb|NP_290281)	97.67	99.61	Type III secretion system minor export apparatus protein EscT
Ec-ah41	fimC	VF0221	VFG000875(gb|NP_757243)	99.17	99.59	Chaperone protein fimC precursor
Ec-ah41	yagV/ecpE	VF0404	VFG002417(gb|NP_286006)	97.03	99.58	E. coli common pilus chaperone EcpE
Ec-ah41	espX5	SS020	VFG034873(gb|NP_290699)	90.72	99.58	Type III secretion system effector EspX5
Ec-ah41	espL1	SS020	VFG034754(gb|NP_288154)	90.71	99.56	Type III secretion system effector espL1
Ec-ah41	yagY/ecpB	VF0404	VFG002412(gb|NP_286009)	99.1	99.55	E. coli common pilus chaperone EcpB
Ec-ah41	escR	VF0191	VFG000827(gb|NP_290283)	99.54	99.54	Type III secretion systemminor export apparatus protein EscR
Ec-ah41	rcsB	VF0571	VFG049018(gb|YP_002920501.1)	96.76	99.54	transcriptional regulator RcsB
Ec-ah41	csgD	AI094	VFG004125(gb|NP_460113)	92.59	99.54	DNA-binding transcriptional regulator CsgD
Ec-ah41	entD	VF0228	VFG000929(gb|NP_752599)	94.74	99.52	phosphopantetheinyl transferase component of enterobactin synthase multienzyme complex
Ec-ah41	fimB	VF0221	VFG000871(gb|NP_757239)	99.5	99.5	Type 1 fimbriae Regulatory protein fimB
Ec-ah41	nleH1	SS020	VFG035062(gb|NP_286534)	92.57	99.5	Type III secretion system effector NleH1
Ec-ah41	fimE	VF0221	VFG000872(gb|NP_757240)	100	99.49	Type 1 fimbriae Regulatory protein fimE
Ec-ah41	yagZ/ecpA	VF0404	VFG002414(gb|NP_286010)	100	99.49	E. coli common pilus structural subunit EcpA
Ec-ah41	escJ	VF0191	VFG000817(gb|NP_290273)	95.79	99.47	Type III secretion system inner MS ring protein EscJ
Ec-ah41	ykgK/ecpR	VF0404	VFG002413(gb|NP_286011)	99.44	99.44	regulator protein EcpR
Ec-ah41	fimF	VF0221	VFG000877(gb|NP_757245)	98.86	99.43	FimF protein precursor
Ec-ah41	fimG	VF0221	VFG000878(gb|NP_757247)	98.8	99.4	FimG protein precursor
Ec-ah41	cesT	SS020	VFG000804(gb|NP_290260)	97.44	99.36	multieffector chaperone
Ec-ah41	gspG	VF0333	VFG002050(gb|YP_404603)	99.34	99.34	general secretion pathway protein G
Ec-ah41	cesD	VF0191	VFG000820(gb|NP_290276)	96.03	99.34	chaperone for EspB and EspD
Ec-ah41	sepD	SS020	VFG000818(gb|NP_290274)	90.73	99.34	Type III secretion system secretion switch protein SepD
Ec-ah41	escI	SS020	VFG000816(gb|NP_290272)	90.14	99.3	Type III secretion system inner rod component EscI
Ec-ah41	fepC	VF0228	VFG000925(gb|NP_752606)	98.89	99.26	ferrienterobactin ABC transporter ATPase
Ec-ah41	cesD2	SS020	VFG000797(gb|NP_290253)	97.04	99.26	chaperone for EspD
Ec-ah41	cheY	AI145	VFG043206(gb|YP_001006774)	91.47	99.22	chemotaxis regulatory protein CheY
Ec-ah41	csgE	VF0103	VFG000460(gb|NP_460112)	90.08	99.22	curli production assembly/transport protein CsgE
Ec-ah41	gspI	VF0333	VFG002052(gb|YP_404605)	91.87	99.19	general secretion pathway protein I
Ec-ah41	espL4	SS020	VFG034772(gb|NP_290644)	96.61	99.15	Type III secretion system effector EspL4
Ec-ah41	cesL	SS020	VFG000814(gb|NP_290270)	95.73	99.15	chaperone for SepL
Ec-ah41	escO	SS020	VFG000811(gb|NP_290267)	97.17	99.06	positive regulator EscO
Ec-ah41	escS	VF0191	VFG000826(gb|NP_290282)	96.63	98.88	Type III secretion systemminor export apparatus protein EscS
Ec-ah41	nleC	VF0340	VFG002122(gb|NP_286533)	95.4	98.85	Type III secretion system effector NleC, zinc metalloprotease
Ec-ah41	escF	VF0191	VFG000796(gb|NP_290252)	100	98.63	Type III secretion system needle filament protein EscF
Ec-ah41	escE	SS020	VFG000831(gb|NP_290287)	95.83	98.61	chaperone for EscF
Ec-ah41	nleA	VF0339	VFG045339(gb|EIQ72111)	99.51	98.3	non-LEE-encoded effector NleA
Ec-ah41	etgA	SS020	VFG000823(gb|NP_290279)	96.71	98.05	T3SS-associated peptidoglycan lytic enzyme
Ec-ah41	espX5	SS020	VFG034873(gb|NP_290699)	95.24	97.92	Type III secretion system effector EspX5
Ec-ah41	espM2	SS020	VFG034786(gb|NP_289175)	96.32	97.83	Type III secretion system effector EspM2, Rho guanine exchange factor
Ec-ah41	gspF	VF0333	VFG002049(gb|YP_404602)	97.24	97.79	general secretion pathway protein F
Ec-ah41	espL4	SS020	VFG034772(gb|NP_290644)	91.85	96.55	Type III secretion system effector EspL4
Ec-ah41	gspH	VF0333	VFG002051(gb|YP_404604)	94.89	93.58	general secretion pathway protein H
Ec-ah41	gspJ	VF0333	VFG002053(gb|YP_404606)	98.93	93.47	general secretion pathway protein J
Ec-ah41	gspD	VF0333	VFG002047(gb|YP_404600)	98.86	89.65	general secretion pathway protein D
Ec-ah41	aslA	VF0238	VFG001444(gb|AAG10151)	95.65	84.91	putative arylsulfatase
Ec-ah41	fimI	VF0221	VFG000874(gb|NP_757242)	97.21	79.82	Fimbrin-like protein fimI precursor
Ec-ah41	espR1	SS020	VFG034815(gb|NP_287686)	90.6	79.01	Type III secretion system effector espR1
Ec-ah41	gspM	VF0333	VFG002056(gb|YP_404609)	92.14	78.09	general secretion pathway protein M
Ec-ah41	gspL	VF0333	VFG002055(gb|YP_404608)	97.2	72.7	general secretion pathway protein L
Ec-bj42	irp1	VF0136	VFG000362(gb|NP_405471)	99.56	99.97	yersiniabactin biosynthetic protein Irp1
Ec-bj42	irp2	VF0136	VFG000363(gb|NP_405472)	99.71	99.95	yersiniabactin biosynthetic protein Irp2
Ec-bj42	entF	VF0228	VFG000930(gb|NP_752604)	96.98	99.92	enterobactin synthase multienzyme complex component, ATP-dependent
Ec-bj42	acrB	VF0568	VFG049144(gb|YP_002918165.1)	91.52	99.9	acriflavine resistance protein B
Ec-bj42	fimD	VF0221	VFG000876(gb|NP_757244)	99.43	99.89	Outer membrane usher protein fimD precursor
Ec-bj42	yagX/ecpC	VF0404	VFG002415(gb|NP_286008)	99.41	99.88	E. coli common pilus usher EcpC
Ec-bj42	fepA	VF0228	VFG000923(gb|NP_752600)	99.33	99.87	ferrienterobactin outer membrane transporter
Ec-bj42	espL4	SS020	VFG034772(gb|NP_290644)	96.84	99.86	Type III secretion system effector EspL4
Ec-bj42	fyuA	VF0564	VFG044333(gb|YP_002920253)	99.85	99.85	yersiniabactin receptor FyuA
Ec-bj42	ybtQ	VF0136	VFG000366(gb|NP_405475)	99.67	99.83	yersiniabactin ABC transporter ATP-binding/permease protein YbtQ
Ec-bj42	ybtP	VF0564	VFG044326(gb|YP_002920246)	99.47	99.82	yersiniabactin ABC transporter ATP-binding/permease protein YbtP
Ec-bj42	ybtE	VF0136	VFG000359(gb|NP_405468)	99.62	99.81	yersiniabactin siderophore biosynthetic protein
Ec-bj42	entE	VF0228	VFG000932(gb|NP_752612)	99.07	99.81	2,3-dihydroxybenzoate-AMP ligase component of enterobactin synthase multienzyme complex
Ec-bj42	gnd	VF0560	VFG048830(gb|YP_002920353.1)	95.51	99.79	6-phosphogluconate dehydrogenase
Ec-bj42	allB	VF0572	VFG049120(gb|YP_002918207.1)	91.61	99.78	allantoinase
Ec-bj42	ybtS	VF0136	VFG000368(gb|NP_405477)	99.54	99.77	salicylate synthase Irp9
Ec-bj42	ybtX	VF0136	VFG000367(gb|NP_405476)	98.83	99.77	putative signal transducer
Ec-bj42	espX5	SS020	VFG034873(gb|NP_290699)	95.81	99.77	Type III secretion system effector EspX5
Ec-bj42	entS	IA019	VFG044165(gb|NP_752609)	99.28	99.76	enterobactin exporter, iron-regulated
Ec-bj42	fes	IA019	VFG044159(gb|NP_752602)	95.75	99.75	enterobactin/ferric enterobactin esterase
Ec-bj42	entC	VF0228	VFG000931(gb|NP_752611)	99.49	99.74	isochorismate synthase 1
Ec-bj42	espL1	SS020	VFG034754(gb|NP_288154)	96.91	99.74	Type III secretion system effector espL1
Ec-bj42	fdeC	VF0506	VFG045349(gb|YP_002390132)	93.53	99.74	adhesin FdeC
Ec-bj42	yagW/ecpD	VF0404	VFG002416(gb|NP_286007)	98.36	99.73	polymerized tip adhesin of ECP fibers
Ec-bj42	ybtU	VF0136	VFG000361(gb|NP_405470)	97.81	99.73	yersiniabactin biosynthetic protein YbtU
Ec-bj42	ompA	VF0236	VFG001443(gb|AAF37887)	99.13	99.71	outer membrane protein A
Ec-bj42	fepD	VF0228	VFG000926(gb|NP_752608)	99.4	99.7	ferrienterobactin ABC transporter permease
Ec-bj42	fepG	VF0228	VFG000928(gb|NP_752607)	97.58	99.7	iron-enterobactin ABC transporter permease
Ec-bj42	fepB	VF0228	VFG000924(gb|NP_752610)	100	99.69	ferrienterobactin ABC transporter periplasmic binding protein
Ec-bj42	ybtA	VF0136	VFG000364(gb|NP_405473)	99.06	99.69	transcriptional regulator YbtA
Ec-bj42	fimH	VF0221	VFG000879(gb|NP_757248)	98.33	99.67	FimH protein precursor
Ec-bj42	entB	VF0228	VFG000933(gb|NP_752613)	99.65	99.65	isochorismatase
Ec-bj42	csgG	VF0103	VFG000462(gb|NP_460110)	96.03	99.64	curli production assembly/transport protein CsgG
Ec-bj42	ybtT	VF0136	VFG000360(gb|NP_405469)	98.88	99.63	type II thioesterase YbtT
Ec-bj42	entD	VF0228	VFG000929(gb|NP_752599)	95.55	99.6	phosphopantetheinyl transferase component of enterobactin synthase multienzyme complex
Ec-bj42	fimC	VF0221	VFG000875(gb|NP_757243)	99.17	99.59	Chaperone protein fimC precursor
Ec-bj42	fdeC	VF0506	VFG045349(gb|YP_002390132)	96.73	99.59	adhesin FdeC
Ec-bj42	yagV/ecpE	VF0404	VFG002417(gb|NP_286006)	97.03	99.58	E. coli common pilus chaperone EcpE
Ec-bj42	rcsB	VF0571	VFG049018(gb|YP_002920501.1)	96.76	99.54	transcriptional regulator RcsB
Ec-bj42	espX1	SS020	VFG034849(gb|NP_285716)	92.66	99.54	Type III secretion system effector EspX1
Ec-bj42	csgD	AI094	VFG004125(gb|NP_460113)	92.13	99.54	DNA-binding transcriptional regulator CsgD
Ec-bj42	fimB	VF0221	VFG000871(gb|NP_757239)	99.5	99.5	Type 1 fimbriae Regulatory protein fimB
Ec-bj42	fimE	VF0221	VFG000872(gb|NP_757240)	99.49	99.49	Type 1 fimbriae Regulatory protein fimE
Ec-bj42	fimA	VF0221	VFG000873(gb|NP_757241)	98.35	99.45	Type-1 fimbrial protein, A chain precursor
Ec-bj42	fimF	VF0221	VFG000877(gb|NP_757245)	99.43	99.43	FimF protein precursor
Ec-bj42	fimG	VF0221	VFG000878(gb|NP_757247)	98.8	99.4	FimG protein precursor
Ec-bj42	fepC	VF0228	VFG000925(gb|NP_752606)	99.26	99.26	ferrienterobactin ABC transporter ATPase
Ec-bj42	cheY	AI145	VFG043206(gb|YP_001006774)	91.47	99.22	chemotaxis regulatory protein CheY
Ec-bj42	yagW/ecpD	VF0404	VFG002416(gb|NP_286007)	99.19	99.19	polymerized tip adhesin of ECP fibers
Ec-bj42	espR1	SS020	VFG034815(gb|NP_287686)	92.79	99.1	Type III secretion system effector espR1
Ec-bj42	espL1	SS020	VFG034754(gb|NP_288154)	94.04	95.54	Type III secretion system effector espL1
Ec-bj42	fimI	VF0221	VFG000874(gb|NP_757242)	96.58	90.06	Fimbrin-like protein fimI precursor
Ec-bj42	aslA	VF0238	VFG001444(gb|AAG10151)	96.11	83.85	putative arylsulfatase
Ec-bj42	espX1	SS020	VFG034849(gb|NP_285716)	93.68	72.87	Type III secretion system effector EspX1
Ec-bj43	entF	VF0228	VFG000930(gb|NP_752604)	96.29	99.92	enterobactin synthase multienzyme complex component, ATP-dependent
Ec-bj43	acrB	VF0568	VFG049144(gb|YP_002918165.1)	91.52	99.9	acriflavine resistance protein B
Ec-bj43	fimD	VF0221	VFG000876(gb|NP_757244)	99.43	99.89	Outer membrane usher protein fimD precursor
Ec-bj43	yagX/ecpC	VF0404	VFG002415(gb|NP_286008)	99.29	99.88	E. coli common pilus usher EcpC
Ec-bj43	fepA	VF0228	VFG000923(gb|NP_752600)	99.46	99.87	ferrienterobactin outer membrane transporter
Ec-bj43	yagW/ecpD	VF0404	VFG002416(gb|NP_286007)	98.9	99.82	polymerized tip adhesin of ECP fibers
Ec-bj43	entE	VF0228	VFG000932(gb|NP_752612)	98.88	99.81	2,3-dihydroxybenzoate-AMP ligase component of enterobactin synthase multienzyme complex
Ec-bj43	gnd	VF0560	VFG048830(gb|YP_002920353.1)	94.66	99.79	6-phosphogluconate dehydrogenase
Ec-bj43	allB	VF0572	VFG049120(gb|YP_002918207.1)	91.39	99.78	allantoinase
Ec-bj43	entS	IA019	VFG044165(gb|NP_752609)	99.52	99.76	enterobactin exporter, iron-regulated
Ec-bj43	espX1	SS020	VFG034849(gb|NP_285716)	90.45	99.76	Type III secretion system effector EspX1
Ec-bj43	fes	IA019	VFG044159(gb|NP_752602)	95.75	99.75	enterobactin/ferric enterobactin esterase
Ec-bj43	entC	VF0228	VFG000931(gb|NP_752611)	99.23	99.74	isochorismate synthase 1
Ec-bj43	ompA	VF0236	VFG001443(gb|AAF37887)	95.71	99.71	outer membrane protein A
Ec-bj43	fepD	VF0228	VFG000926(gb|NP_752608)	99.4	99.7	ferrienterobactin ABC transporter permease
Ec-bj43	fepG	VF0228	VFG000928(gb|NP_752607)	98.18	99.7	iron-enterobactin ABC transporter permease
Ec-bj43	fepB	VF0228	VFG000924(gb|NP_752610)	99.37	99.69	ferrienterobactin ABC transporter periplasmic binding protein
Ec-bj43	espX5	SS020	VFG034873(gb|NP_290699)	92.53	99.68	Type III secretion system effector EspX5
Ec-bj43	fdeC	VF0506	VFG045349(gb|YP_002390132)	90.38	99.68	adhesin FdeC
Ec-bj43	fimH	VF0221	VFG000879(gb|NP_757248)	99	99.67	FimH protein precursor
Ec-bj43	entB	VF0228	VFG000933(gb|NP_752613)	98.95	99.65	isochorismatase
Ec-bj43	csgG	VF0103	VFG000462(gb|NP_460110)	96.03	99.64	curli production assembly/transport protein CsgG
Ec-bj43	fimC	VF0221	VFG000875(gb|NP_757243)	99.17	99.59	Chaperone protein fimC precursor
Ec-bj43	yagV/ecpE	VF0404	VFG002417(gb|NP_286006)	97.88	99.58	E. coli common pilus chaperone EcpE
Ec-bj43	yagY/ecpB	VF0404	VFG002412(gb|NP_286009)	98.65	99.55	E. coli common pilus chaperone EcpB
Ec-bj43	rcsB	VF0571	VFG049018(gb|YP_002920501.1)	96.76	99.54	transcriptional regulator RcsB
Ec-bj43	csgD	AI094	VFG004125(gb|NP_460113)	92.59	99.54	DNA-binding transcriptional regulator CsgD
Ec-bj43	entD	VF0228	VFG000929(gb|NP_752599)	94.74	99.52	phosphopantetheinyl transferase component of enterobactin synthase multienzyme complex
Ec-bj43	yagZ/ecpA	VF0404	VFG002414(gb|NP_286010)	100	99.49	E. coli common pilus structural subunit EcpA
Ec-bj43	fimE	VF0221	VFG000872(gb|NP_757240)	100	99.49	Type 1 fimbriae Regulatory protein fimE
Ec-bj43	fimA	VF0221	VFG000873(gb|NP_757241)	90.66	99.45	Type-1 fimbrial protein, A chain precursor
Ec-bj43	ykgK/ecpR	VF0404	VFG002413(gb|NP_286011)	97.22	99.44	regulator protein EcpR
Ec-bj43	fimF	VF0221	VFG000877(gb|NP_757245)	98.3	99.43	FimF protein precursor
Ec-bj43	fimG	VF0221	VFG000878(gb|NP_757247)	97.6	99.4	FimG protein precursor
Ec-bj43	gspL	VF0333	VFG002055(gb|YP_404608)	96.67	99.33	general secretion pathway protein L
Ec-bj43	fimI	VF0221	VFG000874(gb|NP_757242)	97.3	99.32	Fimbrin-like protein fimI precursor
Ec-bj43	fepC	VF0228	VFG000925(gb|NP_752606)	98.89	99.26	ferrienterobactin ABC transporter ATPase
Ec-bj43	cheY	AI145	VFG043206(gb|YP_001006774)	91.47	99.22	chemotaxis regulatory protein CheY
Ec-bj43	csgE	VF0103	VFG000460(gb|NP_460112)	90.08	99.22	curli production assembly/transport protein CsgE
Ec-bj43	espL1	SS020	VFG034754(gb|NP_288154)	93.6	98.84	Type III secretion system effector espL1
Ec-bj43	espL1	SS020	VFG034754(gb|NP_288154)	97.22	98.61	Type III secretion system effector espL1
Ec-bj43	espX5	SS020	VFG034873(gb|NP_290699)	92.71	97.94	Type III secretion system effector EspX5
Ec-bj43	fdeC	VF0506	VFG045349(gb|YP_002390132)	96.23	94.05	adhesin FdeC
Ec-bj43	aslA	VF0238	VFG001444(gb|AAG10151)	95.65	84.91	putative arylsulfatase
Ec-bj43	gspM	VF0333	VFG002056(gb|YP_404609)	92.14	78.09	general secretion pathway protein M
Ec-bj43	espX1	SS020	VFG034849(gb|NP_285716)	92.31	72.86	Type III secretion system effector EspX1
Ec-bj44	entF	VF0228	VFG000930(gb|NP_752604)	96.29	99.92	enterobactin synthase multienzyme complex component, ATP-dependent
Ec-bj44	acrB	VF0568	VFG049144(gb|YP_002918165.1)	91.52	99.9	acriflavine resistance protein B
Ec-bj44	fimD	VF0221	VFG000876(gb|NP_757244)	99.54	99.89	Outer membrane usher protein fimD precursor
Ec-bj44	fepA	VF0228	VFG000923(gb|NP_752600)	99.33	99.87	ferrienterobactin outer membrane transporter
Ec-bj44	entE	VF0228	VFG000932(gb|NP_752612)	98.69	99.81	2,3-dihydroxybenzoate-AMP ligase component of enterobactin synthase multienzyme complex
Ec-bj44	gnd	VF0560	VFG048830(gb|YP_002920353.1)	95.09	99.79	6-phosphogluconate dehydrogenase
Ec-bj44	espX1	SS020	VFG034849(gb|NP_285716)	91.54	99.79	Type III secretion system effector EspX1
Ec-bj44	allB	VF0572	VFG049120(gb|YP_002918207.1)	91.39	99.78	allantoinase
Ec-bj44	espX5	SS020	VFG034873(gb|NP_290699)	92.56	99.77	Type III secretion system effector EspX5
Ec-bj44	entS	IA019	VFG044165(gb|NP_752609)	99.52	99.76	enterobactin exporter, iron-regulated
Ec-bj44	fes	IA019	VFG044159(gb|NP_752602)	96.5	99.75	enterobactin/ferric enterobactin esterase
Ec-bj44	entC	VF0228	VFG000931(gb|NP_752611)	99.23	99.74	isochorismate synthase 1
Ec-bj44	espL1	SS020	VFG034754(gb|NP_288154)	95.42	99.73	Type III secretion system effector espL1
Ec-bj44	fdeC	VF0506	VFG045349(gb|YP_002390132)	92.51	99.72	adhesin FdeC
Ec-bj44	ompA	VF0236	VFG001443(gb|AAF37887)	99.13	99.71	outer membrane protein A
Ec-bj44	fepD	VF0228	VFG000926(gb|NP_752608)	99.4	99.7	ferrienterobactin ABC transporter permease
Ec-bj44	fepG	VF0228	VFG000928(gb|NP_752607)	97.88	99.7	iron-enterobactin ABC transporter permease
Ec-bj44	fepB	VF0228	VFG000924(gb|NP_752610)	99.69	99.69	ferrienterobactin ABC transporter periplasmic binding protein
Ec-bj44	fimH	VF0221	VFG000879(gb|NP_757248)	99	99.67	FimH protein precursor
Ec-bj44	entB	VF0228	VFG000933(gb|NP_752613)	98.95	99.65	isochorismatase
Ec-bj44	csgG	VF0103	VFG000462(gb|NP_460110)	95.67	99.64	curli production assembly/transport protein CsgG
Ec-bj44	fimC	VF0221	VFG000875(gb|NP_757243)	98.76	99.59	Chaperone protein fimC precursor
Ec-bj44	espL1	SS020	VFG034754(gb|NP_288154)	90.71	99.56	Type III secretion system effector espL1
Ec-bj44	rcsB	VF0571	VFG049018(gb|YP_002920501.1)	96.76	99.54	transcriptional regulator RcsB
Ec-bj44	csgD	AI094	VFG004125(gb|NP_460113)	93.06	99.54	DNA-binding transcriptional regulator CsgD
Ec-bj44	entD	VF0228	VFG000929(gb|NP_752599)	94.74	99.52	phosphopantetheinyl transferase component of enterobactin synthase multienzyme complex
Ec-bj44	fimB	VF0221	VFG000871(gb|NP_757239)	99.5	99.5	Type 1 fimbriae Regulatory protein fimB
Ec-bj44	fimE	VF0221	VFG000872(gb|NP_757240)	100	99.49	Type 1 fimbriae Regulatory protein fimE
Ec-bj44	fimA	VF0221	VFG000873(gb|NP_757241)	90.11	99.45	Type-1 fimbrial protein, A chain precursor
Ec-bj44	fimF	VF0221	VFG000877(gb|NP_757245)	98.3	99.43	FimF protein precursor
Ec-bj44	fimG	VF0221	VFG000878(gb|NP_757247)	97.6	99.4	FimG protein precursor
Ec-bj44	fimI	VF0221	VFG000874(gb|NP_757242)	97.58	99.39	Fimbrin-like protein fimI precursor
Ec-bj44	fepC	VF0228	VFG000925(gb|NP_752606)	99.26	99.26	ferrienterobactin ABC transporter ATPase
Ec-bj44	cheY	AI145	VFG043206(gb|YP_001006774)	91.47	99.22	chemotaxis regulatory protein CheY
Ec-bj44	csgE	VF0103	VFG000460(gb|NP_460112)	90.08	99.22	curli production assembly/transport protein CsgE
Ec-bj44	aslA	VF0238	VFG001444(gb|AAG10151)	93.48	84.91	putative arylsulfatase
Ec-bj44	espR1	SS020	VFG034815(gb|NP_287686)	90.6	81.21	Type III secretion system effector espR1
Ec-bj45	entF	VF0228	VFG000930(gb|NP_752604)	97.06	99.92	enterobactin synthase multienzyme complex component, ATP-dependent
Ec-bj45	acrB	VF0568	VFG049144(gb|YP_002918165.1)	91.42	99.9	acriflavine resistance protein B
Ec-bj45	fimD	VF0221	VFG000876(gb|NP_757244)	99.09	99.89	Outer membrane usher protein fimD precursor
Ec-bj45	fepA	VF0228	VFG000923(gb|NP_752600)	99.46	99.87	ferrienterobactin outer membrane transporter
Ec-bj45	entE	VF0228	VFG000932(gb|NP_752612)	98.69	99.81	2,3-dihydroxybenzoate-AMP ligase component of enterobactin synthase multienzyme complex
Ec-bj45	gnd	VF0560	VFG048830(gb|YP_002920353.1)	95.09	99.79	6-phosphogluconate dehydrogenase
Ec-bj45	allB	VF0572	VFG049120(gb|YP_002918207.1)	91.17	99.78	allantoinase
Ec-bj45	fes	IA019	VFG044159(gb|NP_752602)	95.5	99.75	enterobactin/ferric enterobactin esterase
Ec-bj45	entC	VF0228	VFG000931(gb|NP_752611)	98.98	99.74	isochorismate synthase 1
Ec-bj45	espL1	SS020	VFG034754(gb|NP_288154)	95.15	99.73	Type III secretion system effector espL1
Ec-bj45	ompA	VF0236	VFG001443(gb|AAF37887)	99.13	99.71	outer membrane protein A
Ec-bj45	fepD	VF0228	VFG000926(gb|NP_752608)	99.4	99.7	ferrienterobactin ABC transporter permease
Ec-bj45	fepG	VF0228	VFG000928(gb|NP_752607)	97.88	99.7	iron-enterobactin ABC transporter permease
Ec-bj45	fdeC	VF0506	VFG045349(gb|YP_002390132)	96.95	99.7	adhesin FdeC
Ec-bj45	fepB	VF0228	VFG000924(gb|NP_752610)	99.37	99.69	ferrienterobactin ABC transporter periplasmic binding protein
Ec-bj45	fdeC	VF0506	VFG045349(gb|YP_002390132)	93.33	99.69	adhesin FdeC
Ec-bj45	espX5	SS020	VFG034873(gb|NP_290699)	95.78	99.68	Type III secretion system effector EspX5
Ec-bj45	fimH	VF0221	VFG000879(gb|NP_757248)	98.33	99.67	FimH protein precursor
Ec-bj45	entB	VF0228	VFG000933(gb|NP_752613)	99.3	99.65	isochorismatase
Ec-bj45	csgG	VF0103	VFG000462(gb|NP_460110)	96.03	99.64	curli production assembly/transport protein CsgG
Ec-bj45	fepC	VF0228	VFG000925(gb|NP_752606)	99.63	99.63	ferrienterobactin ABC transporter ATPase
Ec-bj45	entD	VF0228	VFG000929(gb|NP_752599)	94.74	99.6	phosphopantetheinyl transferase component of enterobactin synthase multienzyme complex
Ec-bj45	fimC	VF0221	VFG000875(gb|NP_757243)	99.17	99.59	Chaperone protein fimC precursor
Ec-bj45	espL1	SS020	VFG034754(gb|NP_288154)	91.15	99.56	Type III secretion system effector espL1
Ec-bj45	rcsB	VF0571	VFG049018(gb|YP_002920501.1)	96.76	99.54	transcriptional regulator RcsB
Ec-bj45	espX1	SS020	VFG034849(gb|NP_285716)	92.66	99.54	Type III secretion system effector EspX1
Ec-bj45	csgD	AI094	VFG004125(gb|NP_460113)	92.59	99.54	DNA-binding transcriptional regulator CsgD
Ec-bj45	entS	IA019	VFG044165(gb|NP_752609)	99.52	99.52	enterobactin exporter, iron-regulated
Ec-bj45	fimB	VF0221	VFG000871(gb|NP_757239)	99.5	99.5	Type 1 fimbriae Regulatory protein fimB
Ec-bj45	fimE	VF0221	VFG000872(gb|NP_757240)	100	99.49	Type 1 fimbriae Regulatory protein fimE
Ec-bj45	fimA	VF0221	VFG000873(gb|NP_757241)	90.11	99.45	Type-1 fimbrial protein, A chain precursor
Ec-bj45	fimF	VF0221	VFG000877(gb|NP_757245)	98.86	99.43	FimF protein precursor
Ec-bj45	fimG	VF0221	VFG000878(gb|NP_757247)	98.2	99.4	FimG protein precursor
Ec-bj45	fimI	VF0221	VFG000874(gb|NP_757242)	96.97	99.39	Fimbrin-like protein fimI precursor
Ec-bj45	cheY	AI145	VFG043206(gb|YP_001006774)	91.47	99.22	chemotaxis regulatory protein CheY
Ec-bj45	csgE	VF0103	VFG000460(gb|NP_460112)	90.08	99.22	curli production assembly/transport protein CsgE
Ec-bj45	espR1	SS020	VFG034815(gb|NP_287686)	92.79	99.1	Type III secretion system effector espR1
Ec-bj45	espL4	SS020	VFG034772(gb|NP_290644)	93.18	96.32	Type III secretion system effector EspL4
Ec-bj45	espX5	SS020	VFG034873(gb|NP_290699)	93.27	91.96	Type III secretion system effector EspX5
Ec-bj45	aslA	VF0238	VFG001444(gb|AAG10151)	96.11	83.85	putative arylsulfatase
Ec-bj45	espX1	SS020	VFG034849(gb|NP_285716)	92.63	72.87	Type III secretion system effector EspX1
Ec-cq63	entF	VF0228	VFG000930(gb|NP_752604)	96.98	99.92	enterobactin synthase multienzyme complex component, ATP-dependent
Ec-cq63	acrB	VF0568	VFG049144(gb|YP_002918165.1)	91.52	99.9	acriflavine resistance protein B
Ec-cq63	yagX/ecpC	VF0404	VFG002415(gb|NP_286008)	99.52	99.88	E. coli common pilus usher EcpC
Ec-cq63	fepA	VF0228	VFG000923(gb|NP_752600)	99.2	99.87	ferrienterobactin outer membrane transporter
Ec-cq63	espL4	SS020	VFG034772(gb|NP_290644)	96.62	99.85	Type III secretion system effector EspL4
Ec-cq63	yagW/ecpD	VF0404	VFG002416(gb|NP_286007)	99.09	99.82	polymerized tip adhesin of ECP fibers
Ec-cq63	entE	VF0228	VFG000932(gb|NP_752612)	99.07	99.81	2,3-dihydroxybenzoate-AMP ligase component of enterobactin synthase multienzyme complex
Ec-cq63	gspE	VF0333	VFG002048(gb|YP_404601)	98.19	99.8	general secretion pathway protein E
Ec-cq63	gnd	VF0560	VFG048830(gb|YP_002920353.1)	95.51	99.79	6-phosphogluconate dehydrogenase
Ec-cq63	fimD	VF0221	VFG000876(gb|NP_757244)	99.55	99.78	Outer membrane usher protein fimD precursor
Ec-cq63	allB	VF0572	VFG049120(gb|YP_002918207.1)	91.61	99.78	allantoinase
Ec-cq63	entS	IA019	VFG044165(gb|NP_752609)	99.28	99.76	enterobactin exporter, iron-regulated
Ec-cq63	fes	IA019	VFG044159(gb|NP_752602)	95.75	99.75	enterobactin/ferric enterobactin esterase
Ec-cq63	entC	VF0228	VFG000931(gb|NP_752611)	99.49	99.74	isochorismate synthase 1
Ec-cq63	ompA	VF0236	VFG001443(gb|AAF37887)	99.13	99.71	outer membrane protein A
Ec-cq63	fepD	VF0228	VFG000926(gb|NP_752608)	99.4	99.7	ferrienterobactin ABC transporter permease
Ec-cq63	fepG	VF0228	VFG000928(gb|NP_752607)	97.58	99.7	iron-enterobactin ABC transporter permease
Ec-cq63	fepB	VF0228	VFG000924(gb|NP_752610)	100	99.69	ferrienterobactin ABC transporter periplasmic binding protein
Ec-cq63	gspK	VF0333	VFG002054(gb|YP_404607)	98.77	99.69	general secretion pathway protein K
Ec-cq63	fimH	VF0221	VFG000879(gb|NP_757248)	98.67	99.67	FimH protein precursor
Ec-cq63	entB	VF0228	VFG000933(gb|NP_752613)	99.65	99.65	isochorismatase
Ec-cq63	csgG	VF0103	VFG000462(gb|NP_460110)	96.03	99.64	curli production assembly/transport protein CsgG
Ec-cq63	wzm	VF0561	VFG049095(gb|YP_002920348.1)	92.16	99.61	lipopolysaccharide O-antigen ABC transport system transmembrane component
Ec-cq63	entD	VF0228	VFG000929(gb|NP_752599)	95.14	99.6	phosphopantetheinyl transferase component of enterobactin synthase multienzyme complex
Ec-cq63	wzt	VF0561	VFG049084(gb|YP_002920347.1)	94.72	99.59	lipopolysaccharide O-antigen ABC transport system ATP-binding component
Ec-cq63	espL1	SS020	VFG034754(gb|NP_288154)	97.66	99.58	Type III secretion system effector espL1
Ec-cq63	yagV/ecpE	VF0404	VFG002417(gb|NP_286006)	97.46	99.58	E. coli common pilus chaperone EcpE
Ec-cq63	espX5	SS020	VFG034873(gb|NP_290699)	93.67	99.58	Type III secretion system effector EspX5
Ec-cq63	fdeC	VF0506	VFG045349(gb|YP_002390132)	91.71	99.57	adhesin FdeC
Ec-cq63	mrkD	VF0567	VFG043624(gb|YP_002921125)	98.25	99.56	fimbrial adhesin protein precursor MrkD
Ec-cq63	fdeC	VF0506	VFG045349(gb|YP_002390132)	96.05	99.56	adhesin FdeC
Ec-cq63	yagY/ecpB	VF0404	VFG002412(gb|NP_286009)	98.65	99.55	E. coli common pilus chaperone EcpB
Ec-cq63	rcsB	VF0571	VFG049018(gb|YP_002920501.1)	96.76	99.54	transcriptional regulator RcsB
Ec-cq63	espX1	SS020	VFG034849(gb|NP_285716)	92.66	99.54	Type III secretion system effector EspX1
Ec-cq63	csgD	AI094	VFG004125(gb|NP_460113)	92.59	99.54	DNA-binding transcriptional regulator CsgD
Ec-cq63	mrkF	VF0567	VFG043623(gb|YP_002921124)	99.05	99.53	type 3 fimbrial minor pilin subunit MrkF
Ec-cq63	yagZ/ecpA	VF0404	VFG002414(gb|NP_286010)	100	99.49	E. coli common pilus structural subunit EcpA
Ec-cq63	ykgK/ecpR	VF0404	VFG002413(gb|NP_286011)	97.22	99.44	regulator protein EcpR
Ec-cq63	fimF	VF0221	VFG000877(gb|NP_757245)	98.86	99.43	FimF protein precursor
Ec-cq63	fimG	VF0221	VFG000878(gb|NP_757247)	98.8	99.4	FimG protein precursor
Ec-cq63	gspG	VF0333	VFG002050(gb|YP_404603)	98.68	99.34	general secretion pathway protein G
Ec-cq63	fepC	VF0228	VFG000925(gb|NP_752606)	99.26	99.26	ferrienterobactin ABC transporter ATPase
Ec-cq63	cheY	AI145	VFG043206(gb|YP_001006774)	91.47	99.22	chemotaxis regulatory protein CheY
Ec-cq63	csgE	VF0103	VFG000460(gb|NP_460112)	90.08	99.22	curli production assembly/transport protein CsgE
Ec-cq63	gspI	VF0333	VFG002052(gb|YP_404605)	94.31	99.19	general secretion pathway protein I
Ec-cq63	gtrA	VF0124	VFG000669(gb|NP_706257)	91.67	99.17	bactoprenol-linked glucose translocase/flippase
Ec-cq63	espR1	SS020	VFG034815(gb|NP_287686)	92.79	99.1	Type III secretion system effector espR1
Ec-cq63	gspF	VF0333	VFG002049(gb|YP_404602)	96.99	97.79	general secretion pathway protein F
Ec-cq63	espX4	SS020	VFG034866(gb|NP_290672)	93.86	96.52	Type III secretion system effector EspX4
Ec-cq63	espX4	SS020	VFG034866(gb|NP_290672)	96.3	96.36	Type III secretion system effector EspX4
Ec-cq63	fdeC	VF0506	VFG045349(gb|YP_002390132)	96.7	95.91	adhesin FdeC
Ec-cq63	espL1	SS020	VFG034754(gb|NP_288154)	94.7	95.54	Type III secretion system effector espL1
Ec-cq63	gspD	VF0333	VFG002047(gb|YP_404600)	98.54	94.47	general secretion pathway protein D
Ec-cq63	gspH	VF0333	VFG002051(gb|YP_404604)	95.45	93.58	general secretion pathway protein H
Ec-cq63	gspJ	VF0333	VFG002053(gb|YP_404606)	98.4	93.47	general secretion pathway protein J
Ec-cq63	aslA	VF0238	VFG001444(gb|AAG10151)	95.9	83.85	putative arylsulfatase
Ec-cq63	gspM	VF0333	VFG002056(gb|YP_404609)	96.43	78.09	general secretion pathway protein M
Ec-cq63	mrkJ	VF0567	VFG048348(gb|YP_002921123.1)	100	77.11	phosphodiesterase
Ec-cq63	espX1	SS020	VFG034849(gb|NP_285716)	93.68	72.87	Type III secretion system effector EspX1
Ec-cq63	gspL	VF0333	VFG002055(gb|YP_404608)	96.5	72.7	general secretion pathway protein L
Ec-cq82	entF	VF0228	VFG000930(gb|NP_752604)	96.21	99.92	enterobactin synthase multienzyme complex component, ATP-dependent
Ec-cq82	acrB	VF0568	VFG049144(gb|YP_002918165.1)	91.52	99.9	acriflavine resistance protein B
Ec-cq82	fimD	VF0221	VFG000876(gb|NP_757244)	99.32	99.89	Outer membrane usher protein fimD precursor
Ec-cq82	yagX/ecpC	VF0404	VFG002415(gb|NP_286008)	99.29	99.88	E. coli common pilus usher EcpC
Ec-cq82	fepA	VF0228	VFG000923(gb|NP_752600)	99.46	99.87	ferrienterobactin outer membrane transporter
Ec-cq82	yagW/ecpD	VF0404	VFG002416(gb|NP_286007)	98.9	99.82	polymerized tip adhesin of ECP fibers
Ec-cq82	entE	VF0228	VFG000932(gb|NP_752612)	98.88	99.81	2,3-dihydroxybenzoate-AMP ligase component of enterobactin synthase multienzyme complex
Ec-cq82	gnd	VF0560	VFG048830(gb|YP_002920353.1)	99.36	99.79	6-phosphogluconate dehydrogenase
Ec-cq82	wzi	VF0560	VFG048980(gb|YP_002920367.1)	94.97	99.79	surface assembly of capsule
Ec-cq82	allB	VF0572	VFG049120(gb|YP_002918207.1)	91.39	99.78	allantoinase
Ec-cq82	espX5	SS020	VFG034873(gb|NP_290699)	92.33	99.77	Type III secretion system effector EspX5
Ec-cq82	entS	IA019	VFG044165(gb|NP_752609)	99.52	99.76	enterobactin exporter, iron-regulated
Ec-cq82	espX1	SS020	VFG034849(gb|NP_285716)	90.45	99.76	Type III secretion system effector EspX1
Ec-cq82	fes	IA019	VFG044159(gb|NP_752602)	95.75	99.75	enterobactin/ferric enterobactin esterase
Ec-cq82	entC	VF0228	VFG000931(gb|NP_752611)	99.23	99.74	isochorismate synthase 1
Ec-cq82	ugd	VF0560	VFG048797(gb|YP_002920350.1)	99.23	99.74	UDP-glucose 6-dehydrogenase
Ec-cq82	espL1	SS020	VFG034754(gb|NP_288154)	94.88	99.73	Type III secretion system effector espL1
Ec-cq82	fdeC	VF0506	VFG045349(gb|YP_002390132)	91.1	99.72	adhesin FdeC
Ec-cq82	ompA	VF0236	VFG001443(gb|AAF37887)	95.71	99.71	outer membrane protein A
Ec-cq82	fepD	VF0228	VFG000926(gb|NP_752608)	99.4	99.7	ferrienterobactin ABC transporter permease
Ec-cq82	fepG	VF0228	VFG000928(gb|NP_752607)	98.18	99.7	iron-enterobactin ABC transporter permease
Ec-cq82	fepB	VF0228	VFG000924(gb|NP_752610)	99.37	99.69	ferrienterobactin ABC transporter periplasmic binding protein
Ec-cq82	fimH	VF0221	VFG000879(gb|NP_757248)	99	99.67	FimH protein precursor
Ec-cq82	sat	VF0231	VFG000902(gb|NP_755494)	96.9	99.66	Aecreted auto transpoter toxin
Ec-cq82	entB	VF0228	VFG000933(gb|NP_752613)	98.95	99.65	isochorismatase
Ec-cq82	csgG	VF0103	VFG000462(gb|NP_460110)	96.03	99.64	curli production assembly/transport protein CsgG
Ec-cq82	fimC	VF0221	VFG000875(gb|NP_757243)	99.17	99.59	Chaperone protein fimC precursor
Ec-cq82	yagV/ecpE	VF0404	VFG002417(gb|NP_286006)	97.88	99.58	E. coli common pilus chaperone EcpE
Ec-cq82	yagY/ecpB	VF0404	VFG002412(gb|NP_286009)	98.65	99.55	E. coli common pilus chaperone EcpB
Ec-cq82	rcsB	VF0571	VFG049018(gb|YP_002920501.1)	96.76	99.54	transcriptional regulator RcsB
Ec-cq82	csgD	AI094	VFG004125(gb|NP_460113)	92.59	99.54	DNA-binding transcriptional regulator CsgD
Ec-cq82	entD	VF0228	VFG000929(gb|NP_752599)	94.74	99.52	phosphopantetheinyl transferase component of enterobactin synthase multienzyme complex
Ec-cq82	fimB	VF0221	VFG000871(gb|NP_757239)	99.5	99.5	Type 1 fimbriae Regulatory protein fimB
Ec-cq82	fimE	VF0221	VFG000872(gb|NP_757240)	100	99.49	Type 1 fimbriae Regulatory protein fimE
Ec-cq82	yagZ/ecpA	VF0404	VFG002414(gb|NP_286010)	100	99.49	E. coli common pilus structural subunit EcpA
Ec-cq82	fimA	VF0221	VFG000873(gb|NP_757241)	90.66	99.45	Type-1 fimbrial protein, A chain precursor
Ec-cq82	ykgK/ecpR	VF0404	VFG002413(gb|NP_286011)	97.22	99.44	regulator protein EcpR
Ec-cq82	fimF	VF0221	VFG000877(gb|NP_757245)	98.3	99.43	FimF protein precursor
Ec-cq82	fimG	VF0221	VFG000878(gb|NP_757247)	97.6	99.4	FimG protein precursor
Ec-cq82	fimI	VF0221	VFG000874(gb|NP_757242)	97.3	99.32	Fimbrin-like protein fimI precursor
Ec-cq82	fepC	VF0228	VFG000925(gb|NP_752606)	98.89	99.26	ferrienterobactin ABC transporter ATPase
Ec-cq82	cheY	AI145	VFG043206(gb|YP_001006774)	91.47	99.22	chemotaxis regulatory protein CheY
Ec-cq82	csgE	VF0103	VFG000460(gb|NP_460112)	90.08	99.22	curli production assembly/transport protein CsgE
Ec-cq82	wza	VF0560	VFG048972(gb|YP_002920366.1)	92.31	99.21	capsule polysaccharide export protein precursor
Ec-cq82	espL1	SS020	VFG034754(gb|NP_288154)	97.22	98.61	Type III secretion system effector espL1
Ec-cq82	aslA	VF0238	VFG001444(gb|AAG10151)	95.65	84.91	putative arylsulfatase
Ec-cq82	espX1	SS020	VFG034849(gb|NP_285716)	92.31	72.86	Type III secretion system effector EspX1
Ec-fj18	irp1	VF0136	VFG000362(gb|NP_405471)	99.68	99.97	yersiniabactin biosynthetic protein Irp1
Ec-fj18	irp2	VF0136	VFG000363(gb|NP_405472)	99.71	99.95	yersiniabactin biosynthetic protein Irp2
Ec-fj18	iroC	IA013	VFG012509(gb|NP_753167)	99.51	99.92	ATP binding cassette transporter
Ec-fj18	entF	VF0228	VFG000930(gb|NP_752604)	96.6	99.92	enterobactin synthase multienzyme complex component, ATP-dependent
Ec-fj18	acrB	VF0568	VFG049144(gb|YP_002918165.1)	91.52	99.9	acriflavine resistance protein B
Ec-fj18	yagX/ecpC	VF0404	VFG002415(gb|NP_286008)	99.41	99.88	E. coli common pilus usher EcpC
Ec-fj18	fepA	VF0228	VFG000923(gb|NP_752600)	99.46	99.87	ferrienterobactin outer membrane transporter
Ec-fj18	iutA	VF0565	VFG048621(gb|YP_001688090.1)	99.73	99.86	ferric aerobactin receptor IutA
Ec-fj18	iroN	VF0230	VFG000935(gb|NP_753164)	98.9	99.86	salmochelin receptor IroN
Ec-fj18	fyuA	VF0564	VFG044333(gb|YP_002920253)	99.85	99.85	yersiniabactin receptor FyuA
Ec-fj18	ybtQ	VF0136	VFG000366(gb|NP_405475)	99.67	99.83	yersiniabactin ABC transporter ATP-binding/permease protein YbtQ
Ec-fj18	iucC	VF0123	VFG000617(gb|NP_709456)	97.41	99.83	aerobactin synthesis protein IucC
Ec-fj18	iucA	VF0229	VFG000940(gb|NP_755502)	94.95	99.83	aerobactin siderophore biosynthesis protein IucD
Ec-fj18	ybtP	VF0564	VFG044326(gb|YP_002920246)	99.82	99.82	yersiniabactin ABC transporter ATP-binding/permease protein YbtP
Ec-fj18	kpsD	VF0239	VFG001448(gb|AAA21682)	99.64	99.82	KpsD
Ec-fj18	yagW/ecpD	VF0404	VFG002416(gb|NP_286007)	98.72	99.82	polymerized tip adhesin of ECP fibers
Ec-fj18	ybtE	VF0136	VFG000359(gb|NP_405468)	100	99.81	yersiniabactin siderophore biosynthetic protein
Ec-fj18	entE	VF0228	VFG000932(gb|NP_752612)	98.88	99.81	2,3-dihydroxybenzoate-AMP ligase component of enterobactin synthase multienzyme complex
Ec-fj18	gspE	VF0333	VFG002048(gb|YP_404601)	97.99	99.8	general secretion pathway protein E
Ec-fj18	gnd	VF0560	VFG048830(gb|YP_002920353.1)	95.51	99.79	6-phosphogluconate dehydrogenase
Ec-fj18	espX1	SS020	VFG034849(gb|NP_285716)	91.33	99.79	Type III secretion system effector EspX1
Ec-fj18	allB	VF0572	VFG049120(gb|YP_002918207.1)	91.39	99.78	allantoinase
Ec-fj18	ybtS	VF0136	VFG000368(gb|NP_405477)	100	99.77	salicylate synthase Irp9
Ec-fj18	ybtX	VF0136	VFG000367(gb|NP_405476)	99.3	99.77	putative signal transducer
Ec-fj18	espX5	SS020	VFG034873(gb|NP_290699)	92.33	99.77	Type III secretion system effector EspX5
Ec-fj18	entS	IA019	VFG044165(gb|NP_752609)	99.52	99.76	enterobactin exporter, iron-regulated
Ec-fj18	iroD	IA013	VFG012505(gb|NP_753166)	99.02	99.76	esterase
Ec-fj18	iucD	VF0229	VFG000937(gb|NP_755499)	97.88	99.76	L-lysine 6-monooxygenase IucD
Ec-fj18	fes	IA019	VFG044159(gb|NP_752602)	96.25	99.75	enterobactin/ferric enterobactin esterase
Ec-fj18	entC	VF0228	VFG000931(gb|NP_752611)	99.23	99.74	isochorismate synthase 1
Ec-fj18	iroB	IA013	VFG012513(gb|NP_753168)	99.46	99.73	glucosyltransferase IroB
Ec-fj18	ybtU	VF0136	VFG000361(gb|NP_405470)	99.45	99.73	yersiniabactin biosynthetic protein YbtU
Ec-fj18	espL1	SS020	VFG034754(gb|NP_288154)	94.34	99.73	Type III secretion system effector espL1
Ec-fj18	fdeC	VF0506	VFG045349(gb|YP_002390132)	92.65	99.72	adhesin FdeC
Ec-fj18	ompA	VF0236	VFG001443(gb|AAF37887)	95.71	99.71	outer membrane protein A
Ec-fj18	fepD	VF0228	VFG000926(gb|NP_752608)	99.4	99.7	ferrienterobactin ABC transporter permease
Ec-fj18	fepG	VF0228	VFG000928(gb|NP_752607)	97.27	99.7	iron-enterobactin ABC transporter permease
Ec-fj18	fepB	VF0228	VFG000924(gb|NP_752610)	99.37	99.69	ferrienterobactin ABC transporter periplasmic binding protein
Ec-fj18	ybtA	VF0136	VFG000364(gb|NP_405473)	99.37	99.69	transcriptional regulator YbtA
Ec-fj18	iroE	IA013	VFG012501(gb|NP_753165)	99.06	99.69	esterase
Ec-fj18	gspK	VF0333	VFG002054(gb|YP_404607)	98.15	99.69	general secretion pathway protein K
Ec-fj18	iucB	VF0229	VFG000939(gb|NP_755501)	96.19	99.68	aerobactin siderophore biosynthesis protein IucB
Ec-fj18	fimH	VF0221	VFG000879(gb|NP_757248)	98.67	99.67	FimH protein precursor
Ec-fj18	entB	VF0228	VFG000933(gb|NP_752613)	98.95	99.65	isochorismatase
Ec-fj18	csgG	VF0103	VFG000462(gb|NP_460110)	96.03	99.64	curli production assembly/transport protein CsgG
Ec-fj18	ybtT	VF0136	VFG000360(gb|NP_405469)	99.63	99.63	type II thioesterase YbtT
Ec-fj18	gspC	VF0333	VFG002046(gb|YP_404599)	94.49	99.63	general secretion pathway protein C
Ec-fj18	kpsM	VF0239	VFG001450(gb|AAA24046)	98.06	99.61	KpsM
Ec-fj18	fimC	VF0221	VFG000875(gb|NP_757243)	98.76	99.59	Chaperone protein fimC precursor
Ec-fj18	yagV/ecpE	VF0404	VFG002417(gb|NP_286006)	97.88	99.58	E. coli common pilus chaperone EcpE
Ec-fj18	espL1	SS020	VFG034754(gb|NP_288154)	90.71	99.56	Type III secretion system effector espL1
Ec-fj18	yagY/ecpB	VF0404	VFG002412(gb|NP_286009)	98.65	99.55	E. coli common pilus chaperone EcpB
Ec-fj18	rcsB	VF0571	VFG049018(gb|YP_002920501.1)	96.76	99.54	transcriptional regulator RcsB
Ec-fj18	csgD	AI094	VFG004125(gb|NP_460113)	93.06	99.54	DNA-binding transcriptional regulator CsgD
Ec-fj18	entD	VF0228	VFG000929(gb|NP_752599)	94.74	99.52	phosphopantetheinyl transferase component of enterobactin synthase multienzyme complex
Ec-fj18	fimE	VF0221	VFG000872(gb|NP_757240)	100	99.49	Type 1 fimbriae Regulatory protein fimE
Ec-fj18	yagZ/ecpA	VF0404	VFG002414(gb|NP_286010)	99.49	99.49	E. coli common pilus structural subunit EcpA
Ec-fj18	ykgK/ecpR	VF0404	VFG002413(gb|NP_286011)	98.33	99.44	regulator protein EcpR
Ec-fj18	fimF	VF0221	VFG000877(gb|NP_757245)	98.86	99.43	FimF protein precursor
Ec-fj18	fimG	VF0221	VFG000878(gb|NP_757247)	97.6	99.4	FimG protein precursor
Ec-fj18	gspG	VF0333	VFG002050(gb|YP_404603)	99.34	99.34	general secretion pathway protein G
Ec-fj18	fimI	VF0221	VFG000874(gb|NP_757242)	97.3	99.32	Fimbrin-like protein fimI precursor
Ec-fj18	fepC	VF0228	VFG000925(gb|NP_752606)	98.89	99.26	ferrienterobactin ABC transporter ATPase
Ec-fj18	cheY	AI145	VFG043206(gb|YP_001006774)	91.47	99.22	chemotaxis regulatory protein CheY
Ec-fj18	csgE	VF0103	VFG000460(gb|NP_460112)	90.08	99.22	curli production assembly/transport protein CsgE
Ec-fj18	gspI	VF0333	VFG002052(gb|YP_404605)	95.12	99.19	general secretion pathway protein I
Ec-fj18	espL4	SS020	VFG034772(gb|NP_290644)	97.46	99.15	Type III secretion system effector EspL4
Ec-fj18	gspF	VF0333	VFG002049(gb|YP_404602)	96.49	97.79	general secretion pathway protein F
Ec-fj18	espL4	SS020	VFG034772(gb|NP_290644)	90.86	96.55	Type III secretion system effector EspL4
Ec-fj18	fimD	VF0221	VFG000876(gb|NP_757244)	99.54	95.4	Outer membrane usher protein fimD precursor
Ec-fj18	gspH	VF0333	VFG002051(gb|YP_404604)	97.73	93.58	general secretion pathway protein H
Ec-fj18	gspJ	VF0333	VFG002053(gb|YP_404606)	96.3	93.53	general secretion pathway protein J
Ec-fj18	gspD	VF0333	VFG002047(gb|YP_404600)	99.03	89.65	general secretion pathway protein D
Ec-fj18	aslA	VF0238	VFG001444(gb|AAG10151)	93.48	84.91	putative arylsulfatase
Ec-fj18	espR1	SS020	VFG034815(gb|NP_287686)	90.31	81.21	Type III secretion system effector espR1
Ec-fj18	gspM	VF0333	VFG002056(gb|YP_404609)	94.24	77.53	general secretion pathway protein M
Ec-fj18	gspL	VF0333	VFG002055(gb|YP_404608)	96.15	72.7	general secretion pathway protein L
Ec-fj21	entF	VF0228	VFG000930(gb|NP_752604)	96.91	99.92	enterobactin synthase multienzyme complex component, ATP-dependent
Ec-fj21	acrB	VF0568	VFG049144(gb|YP_002918165.1)	91.52	99.9	acriflavine resistance protein B
Ec-fj21	fimD	VF0221	VFG000876(gb|NP_757244)	99.89	99.89	Outer membrane usher protein fimD precursor
Ec-fj21	yagX/ecpC	VF0404	VFG002415(gb|NP_286008)	99.64	99.88	E. coli common pilus usher EcpC
Ec-fj21	fepA	VF0228	VFG000923(gb|NP_752600)	99.46	99.87	ferrienterobactin outer membrane transporter
Ec-fj21	yagW/ecpD	VF0404	VFG002416(gb|NP_286007)	98.9	99.82	polymerized tip adhesin of ECP fibers
Ec-fj21	entE	VF0228	VFG000932(gb|NP_752612)	98.69	99.81	2,3-dihydroxybenzoate-AMP ligase component of enterobactin synthase multienzyme complex
Ec-fj21	gspE	VF0333	VFG002048(gb|YP_404601)	97.99	99.8	general secretion pathway protein E
Ec-fj21	gnd	VF0560	VFG048830(gb|YP_002920353.1)	94.66	99.79	6-phosphogluconate dehydrogenase
Ec-fj21	espX1	SS020	VFG034849(gb|NP_285716)	91.54	99.79	Type III secretion system effector EspX1
Ec-fj21	allB	VF0572	VFG049120(gb|YP_002918207.1)	91.39	99.78	allantoinase
Ec-fj21	espX5	SS020	VFG034873(gb|NP_290699)	92.79	99.77	Type III secretion system effector EspX5
Ec-fj21	fes	IA019	VFG044159(gb|NP_752602)	95.75	99.75	enterobactin/ferric enterobactin esterase
Ec-fj21	entC	VF0228	VFG000931(gb|NP_752611)	99.23	99.74	isochorismate synthase 1
Ec-fj21	espL1	SS020	VFG034754(gb|NP_288154)	94.88	99.73	Type III secretion system effector espL1
Ec-fj21	ompA	VF0236	VFG001443(gb|AAF37887)	95.71	99.71	outer membrane protein A
Ec-fj21	fdeC	VF0506	VFG045349(gb|YP_002390132)	92.43	99.71	adhesin FdeC
Ec-fj21	fepD	VF0228	VFG000926(gb|NP_752608)	99.1	99.7	ferrienterobactin ABC transporter permease
Ec-fj21	fepG	VF0228	VFG000928(gb|NP_752607)	97.58	99.7	iron-enterobactin ABC transporter permease
Ec-fj21	fepB	VF0228	VFG000924(gb|NP_752610)	99.06	99.69	ferrienterobactin ABC transporter periplasmic binding protein
Ec-fj21	gspK	VF0333	VFG002054(gb|YP_404607)	98.15	99.69	general secretion pathway protein K
Ec-fj21	fimH	VF0221	VFG000879(gb|NP_757248)	99	99.67	FimH protein precursor
Ec-fj21	entB	VF0228	VFG000933(gb|NP_752613)	99.3	99.65	isochorismatase
Ec-fj21	csgG	VF0103	VFG000462(gb|NP_460110)	96.03	99.64	curli production assembly/transport protein CsgG
Ec-fj21	gspC	VF0333	VFG002046(gb|YP_404599)	94.85	99.63	general secretion pathway protein C
Ec-fj21	entD	VF0228	VFG000929(gb|NP_752599)	94.74	99.6	phosphopantetheinyl transferase component of enterobactin synthase multienzyme complex
Ec-fj21	fimC	VF0221	VFG000875(gb|NP_757243)	98.76	99.59	Chaperone protein fimC precursor
Ec-fj21	yagV/ecpE	VF0404	VFG002417(gb|NP_286006)	97.88	99.58	E. coli common pilus chaperone EcpE
Ec-fj21	espL1	SS020	VFG034754(gb|NP_288154)	90.71	99.56	Type III secretion system effector espL1
Ec-fj21	yagY/ecpB	VF0404	VFG002412(gb|NP_286009)	98.65	99.55	E. coli common pilus chaperone EcpB
Ec-fj21	rcsB	VF0571	VFG049018(gb|YP_002920501.1)	96.76	99.54	transcriptional regulator RcsB
Ec-fj21	csgD	AI094	VFG004125(gb|NP_460113)	93.06	99.54	DNA-binding transcriptional regulator CsgD
Ec-fj21	entS	IA019	VFG044165(gb|NP_752609)	99.52	99.52	enterobactin exporter, iron-regulated
Ec-fj21	fimB	VF0221	VFG000871(gb|NP_757239)	99.5	99.5	Type 1 fimbriae Regulatory protein fimB
Ec-fj21	fimE	VF0221	VFG000872(gb|NP_757240)	99.49	99.49	Type 1 fimbriae Regulatory protein fimE
Ec-fj21	yagZ/ecpA	VF0404	VFG002414(gb|NP_286010)	99.49	99.49	E. coli common pilus structural subunit EcpA
Ec-fj21	fimA	VF0221	VFG000873(gb|NP_757241)	91.21	99.45	Type-1 fimbrial protein, A chain precursor
Ec-fj21	ykgK/ecpR	VF0404	VFG002413(gb|NP_286011)	98.33	99.44	regulator protein EcpR
Ec-fj21	fimF	VF0221	VFG000877(gb|NP_757245)	98.3	99.43	FimF protein precursor
Ec-fj21	fimG	VF0221	VFG000878(gb|NP_757247)	98.2	99.4	FimG protein precursor
Ec-fj21	fimI	VF0221	VFG000874(gb|NP_757242)	98.18	99.39	Fimbrin-like protein fimI precursor
Ec-fj21	gspG	VF0333	VFG002050(gb|YP_404603)	99.34	99.34	general secretion pathway protein G
Ec-fj21	fepC	VF0228	VFG000925(gb|NP_752606)	98.89	99.26	ferrienterobactin ABC transporter ATPase
Ec-fj21	cheY	AI145	VFG043206(gb|YP_001006774)	91.47	99.22	chemotaxis regulatory protein CheY
Ec-fj21	csgE	VF0103	VFG000460(gb|NP_460112)	90.08	99.22	curli production assembly/transport protein CsgE
Ec-fj21	gspI	VF0333	VFG002052(gb|YP_404605)	93.5	99.19	general secretion pathway protein I
Ec-fj21	gspF	VF0333	VFG002049(gb|YP_404602)	96.99	97.79	general secretion pathway protein F
Ec-fj21	gspH	VF0333	VFG002051(gb|YP_404604)	95.45	93.58	general secretion pathway protein H
Ec-fj21	gspJ	VF0333	VFG002053(gb|YP_404606)	98.93	93.47	general secretion pathway protein J
Ec-fj21	espL4	SS020	VFG034772(gb|NP_290644)	96	89.86	Type III secretion system effector EspL4
Ec-fj21	gspD	VF0333	VFG002047(gb|YP_404600)	99.03	89.65	general secretion pathway protein D
Ec-fj21	aslA	VF0238	VFG001444(gb|AAG10151)	95.65	84.91	putative arylsulfatase
Ec-fj21	espR1	SS020	VFG034815(gb|NP_287686)	90.88	81.21	Type III secretion system effector espR1
Ec-fj21	gspM	VF0333	VFG002056(gb|YP_404609)	91.43	78.09	general secretion pathway protein M
Ec-fj21	gspL	VF0333	VFG002055(gb|YP_404608)	96.85	72.7	general secretion pathway protein L
Ec-gd51	entF	VF0228	VFG000930(gb|NP_752604)	96.91	99.92	enterobactin synthase multienzyme complex component, ATP-dependent
Ec-gd51	acrB	VF0568	VFG049144(gb|YP_002918165.1)	91.52	99.9	acriflavine resistance protein B
Ec-gd51	fepA	VF0228	VFG000923(gb|NP_752600)	99.33	99.87	ferrienterobactin outer membrane transporter
Ec-gd51	entE	VF0228	VFG000932(gb|NP_752612)	98.69	99.81	2,3-dihydroxybenzoate-AMP ligase component of enterobactin synthase multienzyme complex
Ec-gd51	gspE	VF0333	VFG002048(gb|YP_404601)	98.19	99.8	general secretion pathway protein E
Ec-gd51	gnd	VF0560	VFG048830(gb|YP_002920353.1)	95.3	99.79	6-phosphogluconate dehydrogenase
Ec-gd51	allB	VF0572	VFG049120(gb|YP_002918207.1)	91.17	99.78	allantoinase
Ec-gd51	espX5	SS020	VFG034873(gb|NP_290699)	96.51	99.77	Type III secretion system effector EspX5
Ec-gd51	entS	IA019	VFG044165(gb|NP_752609)	99.28	99.76	enterobactin exporter, iron-regulated
Ec-gd51	fes	IA019	VFG044159(gb|NP_752602)	95.75	99.75	enterobactin/ferric enterobactin esterase
Ec-gd51	entC	VF0228	VFG000931(gb|NP_752611)	99.49	99.74	isochorismate synthase 1
Ec-gd51	ompA	VF0236	VFG001443(gb|AAF37887)	96.29	99.71	outer membrane protein A
Ec-gd51	fepD	VF0228	VFG000926(gb|NP_752608)	99.4	99.7	ferrienterobactin ABC transporter permease
Ec-gd51	fepG	VF0228	VFG000928(gb|NP_752607)	97.27	99.7	iron-enterobactin ABC transporter permease
Ec-gd51	fepB	VF0228	VFG000924(gb|NP_752610)	100	99.69	ferrienterobactin ABC transporter periplasmic binding protein
Ec-gd51	gspK	VF0333	VFG002054(gb|YP_404607)	98.77	99.69	general secretion pathway protein K
Ec-gd51	entB	VF0228	VFG000933(gb|NP_752613)	99.3	99.65	isochorismatase
Ec-gd51	csgG	VF0103	VFG000462(gb|NP_460110)	96.03	99.64	curli production assembly/transport protein CsgG
Ec-gd51	espL1	SS020	VFG034754(gb|NP_288154)	97.76	99.63	Type III secretion system effector espL1
Ec-gd51	gspC	VF0333	VFG002046(gb|YP_404599)	95.59	99.63	general secretion pathway protein C
Ec-gd51	entD	VF0228	VFG000929(gb|NP_752599)	95.14	99.6	phosphopantetheinyl transferase component of enterobactin synthase multienzyme complex
Ec-gd51	espX4	SS020	VFG034866(gb|NP_290672)	90.02	99.55	Type III secretion system effector EspX4
Ec-gd51	rcsB	VF0571	VFG049018(gb|YP_002920501.1)	96.76	99.54	transcriptional regulator RcsB
Ec-gd51	csgD	AI094	VFG004125(gb|NP_460113)	93.06	99.54	DNA-binding transcriptional regulator CsgD
Ec-gd51	gspG	VF0333	VFG002050(gb|YP_404603)	98.68	99.34	general secretion pathway protein G
Ec-gd51	fepC	VF0228	VFG000925(gb|NP_752606)	99.26	99.26	ferrienterobactin ABC transporter ATPase
Ec-gd51	cheY	AI145	VFG043206(gb|YP_001006774)	91.47	99.22	chemotaxis regulatory protein CheY
Ec-gd51	csgE	VF0103	VFG000460(gb|NP_460112)	90.08	99.22	curli production assembly/transport protein CsgE
Ec-gd51	gspI	VF0333	VFG002052(gb|YP_404605)	94.31	99.19	general secretion pathway protein I
Ec-gd51	espR1	SS020	VFG034815(gb|NP_287686)	92.79	99.1	Type III secretion system effector espR1
Ec-gd51	gspF	VF0333	VFG002049(gb|YP_404602)	96.74	97.79	general secretion pathway protein F
Ec-gd51	espL1	SS020	VFG034754(gb|NP_288154)	94.7	95.54	Type III secretion system effector espL1
Ec-gd51	gspH	VF0333	VFG002051(gb|YP_404604)	95.45	93.58	general secretion pathway protein H
Ec-gd51	gspJ	VF0333	VFG002053(gb|YP_404606)	98.4	93.47	general secretion pathway protein J
Ec-gd51	gspD	VF0333	VFG002047(gb|YP_404600)	98.7	89.65	general secretion pathway protein D
Ec-gd51	espX1	SS020	VFG034849(gb|NP_285716)	94.74	86.15	Type III secretion system effector EspX1
Ec-gd51	aslA	VF0238	VFG001444(gb|AAG10151)	95.65	84.91	putative arylsulfatase
Ec-gd51	gspM	VF0333	VFG002056(gb|YP_404609)	96.43	78.09	general secretion pathway protein M
Ec-gd51	gspL	VF0333	VFG002055(gb|YP_404608)	96.15	72.7	general secretion pathway protein L
Ec-gd52	entF	VF0228	VFG000930(gb|NP_752604)	96.98	99.92	enterobactin synthase multienzyme complex component, ATP-dependent
Ec-gd52	acrB	VF0568	VFG049144(gb|YP_002918165.1)	91.52	99.9	acriflavine resistance protein B
Ec-gd52	fimD	VF0221	VFG000876(gb|NP_757244)	99.09	99.89	Outer membrane usher protein fimD precursor
Ec-gd52	fepA	VF0228	VFG000923(gb|NP_752600)	99.33	99.87	ferrienterobactin outer membrane transporter
Ec-gd52	entE	VF0228	VFG000932(gb|NP_752612)	98.69	99.81	2,3-dihydroxybenzoate-AMP ligase component of enterobactin synthase multienzyme complex
Ec-gd52	gnd	VF0560	VFG048830(gb|YP_002920353.1)	94.87	99.79	6-phosphogluconate dehydrogenase
Ec-gd52	fdeC	VF0506	VFG045349(gb|YP_002390132)	94.07	99.79	adhesin FdeC
Ec-gd52	allB	VF0572	VFG049120(gb|YP_002918207.1)	91.61	99.78	allantoinase
Ec-gd52	espX5	SS020	VFG034873(gb|NP_290699)	95.58	99.77	Type III secretion system effector EspX5
Ec-gd52	fes	IA019	VFG044159(gb|NP_752602)	95.5	99.75	enterobactin/ferric enterobactin esterase
Ec-gd52	entC	VF0228	VFG000931(gb|NP_752611)	99.23	99.74	isochorismate synthase 1
Ec-gd52	espL1	SS020	VFG034754(gb|NP_288154)	97.16	99.74	Type III secretion system effector espL1
Ec-gd52	ugd	VF0560	VFG048797(gb|YP_002920350.1)	90.46	99.74	UDP-glucose 6-dehydrogenase
Ec-gd52	ompA	VF0236	VFG001443(gb|AAF37887)	99.13	99.71	outer membrane protein A
Ec-gd52	fepD	VF0228	VFG000926(gb|NP_752608)	99.4	99.7	ferrienterobactin ABC transporter permease
Ec-gd52	fepG	VF0228	VFG000928(gb|NP_752607)	97.88	99.7	iron-enterobactin ABC transporter permease
Ec-gd52	fepB	VF0228	VFG000924(gb|NP_752610)	99.37	99.69	ferrienterobactin ABC transporter periplasmic binding protein
Ec-gd52	fimH	VF0221	VFG000879(gb|NP_757248)	98.33	99.67	FimH protein precursor
Ec-gd52	entB	VF0228	VFG000933(gb|NP_752613)	99.3	99.65	isochorismatase
Ec-gd52	csgG	VF0103	VFG000462(gb|NP_460110)	96.03	99.64	curli production assembly/transport protein CsgG
Ec-gd52	entD	VF0228	VFG000929(gb|NP_752599)	95.55	99.6	phosphopantetheinyl transferase component of enterobactin synthase multienzyme complex
Ec-gd52	rcsB	VF0571	VFG049018(gb|YP_002920501.1)	96.76	99.54	transcriptional regulator RcsB
Ec-gd52	entS	IA019	VFG044165(gb|NP_752609)	99.52	99.52	enterobactin exporter, iron-regulated
Ec-gd52	ykgK/ecpR	VF0404	VFG002413(gb|NP_286011)	96.67	99.44	regulator protein EcpR
Ec-gd52	fimF	VF0221	VFG000877(gb|NP_757245)	98.86	99.43	FimF protein precursor
Ec-gd52	fimG	VF0221	VFG000878(gb|NP_757247)	98.2	99.4	FimG protein precursor
Ec-gd52	fepC	VF0228	VFG000925(gb|NP_752606)	99.26	99.26	ferrienterobactin ABC transporter ATPase
Ec-gd52	cheY	AI145	VFG043206(gb|YP_001006774)	91.47	99.22	chemotaxis regulatory protein CheY
Ec-gd52	espR1	SS020	VFG034815(gb|NP_287686)	92.79	99.1	Type III secretion system effector espR1
Ec-gd52	flhC	VF0394	VFG002358(gb|YP_001006783)	95.45	98.48	flagellar biosynthesis transcription activator FlhC
Ec-gd52	espL1	SS020	VFG034754(gb|NP_288154)	94.7	95.54	Type III secretion system effector espL1
Ec-gd52	yagZ/ecpA	VF0404	VFG002414(gb|NP_286010)	100	95	E. coli common pilus structural subunit EcpA
Ec-gd52	aslA	VF0238	VFG001444(gb|AAG10151)	95.9	83.85	putative arylsulfatase
Ec-gd52	espL4	SS020	VFG034772(gb|NP_290644)	96.3	74.77	Type III secretion system effector EspL4
Ec-gd52	espX1	SS020	VFG034849(gb|NP_285716)	93.68	72.87	Type III secretion system effector EspX1
Ec-gd52	espR1	SS020	VFG034815(gb|NP_287686)	92.09	68.48	Type III secretion system effector espR1
Ec-gd53	entF	VF0228	VFG000930(gb|NP_752604)	97.06	99.92	enterobactin synthase multienzyme complex component, ATP-dependent
Ec-gd53	acrB	VF0568	VFG049144(gb|YP_002918165.1)	91.61	99.9	acriflavine resistance protein B
Ec-gd53	fimD	VF0221	VFG000876(gb|NP_757244)	99.54	99.89	Outer membrane usher protein fimD precursor
Ec-gd53	fepA	VF0228	VFG000923(gb|NP_752600)	99.33	99.87	ferrienterobactin outer membrane transporter
Ec-gd53	entE	VF0228	VFG000932(gb|NP_752612)	98.88	99.81	2,3-dihydroxybenzoate-AMP ligase component of enterobactin synthase multienzyme complex
Ec-gd53	gnd	VF0560	VFG048830(gb|YP_002920353.1)	99.15	99.79	6-phosphogluconate dehydrogenase
Ec-gd53	manC	VF0560	VFG048819(gb|YP_002920352.1)	97.45	99.79	mannose-1-phosphate guanylyltransferase
Ec-gd53	wzi	VF0560	VFG048980(gb|YP_002920367.1)	95.81	99.79	surface assembly of capsule
Ec-gd53	fdeC	VF0506	VFG045349(gb|YP_002390132)	94.21	99.79	adhesin FdeC
Ec-gd53	allB	VF0572	VFG049120(gb|YP_002918207.1)	90.95	99.78	allantoinase
Ec-gd53	espX5	SS020	VFG034873(gb|NP_290699)	92.33	99.77	Type III secretion system effector EspX5
Ec-gd53	entS	IA019	VFG044165(gb|NP_752609)	99.28	99.76	enterobactin exporter, iron-regulated
Ec-gd53	fes	IA019	VFG044159(gb|NP_752602)	95.5	99.75	enterobactin/ferric enterobactin esterase
Ec-gd53	entC	VF0228	VFG000931(gb|NP_752611)	99.49	99.74	isochorismate synthase 1
Ec-gd53	ugd	VF0560	VFG048797(gb|YP_002920350.1)	98.97	99.74	UDP-glucose 6-dehydrogenase
Ec-gd53	wza	VF0560	VFG048972(gb|YP_002920366.1)	92.04	99.73	capsule polysaccharide export protein precursor
Ec-gd53	ompA	VF0236	VFG001443(gb|AAF37887)	99.13	99.71	outer membrane protein A
Ec-gd53	fepD	VF0228	VFG000926(gb|NP_752608)	99.7	99.7	ferrienterobactin ABC transporter permease
Ec-gd53	fepG	VF0228	VFG000928(gb|NP_752607)	97.27	99.7	iron-enterobactin ABC transporter permease
Ec-gd53	fepB	VF0228	VFG000924(gb|NP_752610)	100	99.69	ferrienterobactin ABC transporter periplasmic binding protein
Ec-gd53	fimH	VF0221	VFG000879(gb|NP_757248)	98.67	99.67	FimH protein precursor
Ec-gd53	galF	VF0560	VFG048990(gb|YP_002920369.1)	98.99	99.66	UTP-glucose-1-phosphate uridylyltransferase subunit GalF
Ec-gd53	entB	VF0228	VFG000933(gb|NP_752613)	99.65	99.65	isochorismatase
Ec-gd53	csgG	VF0103	VFG000462(gb|NP_460110)	96.03	99.64	curli production assembly/transport protein CsgG
Ec-gd53	entD	VF0228	VFG000929(gb|NP_752599)	94.74	99.6	phosphopantetheinyl transferase component of enterobactin synthase multienzyme complex
Ec-gd53	fimC	VF0221	VFG000875(gb|NP_757243)	98.34	99.59	Chaperone protein fimC precursor
Ec-gd53	rcsB	VF0571	VFG049018(gb|YP_002920501.1)	96.76	99.54	transcriptional regulator RcsB
Ec-gd53	csgD	AI094	VFG004125(gb|NP_460113)	92.59	99.54	DNA-binding transcriptional regulator CsgD
Ec-gd53	espL1	SS020	VFG034754(gb|NP_288154)	98.1	99.53	Type III secretion system effector espL1
Ec-gd53	cpsACP	VF0560	VFG048985(gb|YP_002920368.1)	95.69	99.52	phosphatase PAP2 family protein
Ec-gd53	fimE	VF0221	VFG000872(gb|NP_757240)	100	99.49	Type 1 fimbriae Regulatory protein fimE
Ec-gd53	fimF	VF0221	VFG000877(gb|NP_757245)	98.86	99.43	FimF protein precursor
Ec-gd53	fimG	VF0221	VFG000878(gb|NP_757247)	97.01	99.4	FimG protein precursor
Ec-gd53	fimI	VF0221	VFG000874(gb|NP_757242)	97.97	99.32	Fimbrin-like protein fimI precursor
Ec-gd53	fepC	VF0228	VFG000925(gb|NP_752606)	99.26	99.26	ferrienterobactin ABC transporter ATPase
Ec-gd53	espX1	SS020	VFG034849(gb|NP_285716)	93.39	99.22	Type III secretion system effector EspX1
Ec-gd53	cheY	AI145	VFG043206(gb|YP_001006774)	91.47	99.22	chemotaxis regulatory protein CheY
Ec-gd53	csgE	VF0103	VFG000460(gb|NP_460112)	90.08	99.22	curli production assembly/transport protein CsgE
Ec-gd53	espL4	SS020	VFG034772(gb|NP_290644)	97.46	99.15	Type III secretion system effector EspL4
Ec-gd53	manB	VF0560	VFG048808(gb|YP_002920351.1)	98.25	98.91	phosphomannomutase
Ec-gd53	espL4	SS020	VFG034772(gb|NP_290644)	91.85	96.55	Type III secretion system effector EspL4
Ec-gd53	espL1	SS020	VFG034754(gb|NP_288154)	94.7	95.54	Type III secretion system effector espL1
Ec-gd53	espX1	SS020	VFG034849(gb|NP_285716)	91.58	90.87	Type III secretion system effector EspX1
Ec-gd53	aslA	VF0238	VFG001444(gb|AAG10151)	95.65	84.91	putative arylsulfatase
Ec-gd53	espR1	SS020	VFG034815(gb|NP_287686)	90.31	81.21	Type III secretion system effector espR1
Ec-gd54	entF	VF0228	VFG000930(gb|NP_752604)	96.91	99.92	enterobactin synthase multienzyme complex component, ATP-dependent
Ec-gd54	acrB	VF0568	VFG049144(gb|YP_002918165.1)	91.52	99.9	acriflavine resistance protein B
Ec-gd54	yagX/ecpC	VF0404	VFG002415(gb|NP_286008)	99.29	99.88	E. coli common pilus usher EcpC
Ec-gd54	fepA	VF0228	VFG000923(gb|NP_752600)	99.46	99.87	ferrienterobactin outer membrane transporter
Ec-gd54	espL4	SS020	VFG034772(gb|NP_290644)	96.84	99.86	Type III secretion system effector EspL4
Ec-gd54	yagW/ecpD	VF0404	VFG002416(gb|NP_286007)	99.09	99.82	polymerized tip adhesin of ECP fibers
Ec-gd54	entE	VF0228	VFG000932(gb|NP_752612)	99.07	99.81	2,3-dihydroxybenzoate-AMP ligase component of enterobactin synthase multienzyme complex
Ec-gd54	gnd	VF0560	VFG048830(gb|YP_002920353.1)	99.57	99.79	6-phosphogluconate dehydrogenase
Ec-gd54	manC	VF0560	VFG048819(gb|YP_002920352.1)	99.36	99.79	mannose-1-phosphate guanylyltransferase
Ec-gd54	wzi	VF0560	VFG048980(gb|YP_002920367.1)	95.81	99.79	surface assembly of capsule
Ec-gd54	fdeC	VF0506	VFG045349(gb|YP_002390132)	94.28	99.79	adhesin FdeC
Ec-gd54	fimD	VF0221	VFG000876(gb|NP_757244)	99.78	99.78	Outer membrane usher protein fimD precursor
Ec-gd54	manB	VF0560	VFG048808(gb|YP_002920351.1)	99.34	99.78	phosphomannomutase
Ec-gd54	allB	VF0572	VFG049120(gb|YP_002918207.1)	91.61	99.78	allantoinase
Ec-gd54	espX5	SS020	VFG034873(gb|NP_290699)	94.88	99.77	Type III secretion system effector EspX5
Ec-gd54	entS	IA019	VFG044165(gb|NP_752609)	99.28	99.76	enterobactin exporter, iron-regulated
Ec-gd54	fes	IA019	VFG044159(gb|NP_752602)	95.75	99.75	enterobactin/ferric enterobactin esterase
Ec-gd54	ugd	VF0560	VFG048797(gb|YP_002920350.1)	99.74	99.74	UDP-glucose 6-dehydrogenase
Ec-gd54	entC	VF0228	VFG000931(gb|NP_752611)	99.49	99.74	isochorismate synthase 1
Ec-gd54	ompA	VF0236	VFG001443(gb|AAF37887)	99.13	99.71	outer membrane protein A
Ec-gd54	fepD	VF0228	VFG000926(gb|NP_752608)	99.4	99.7	ferrienterobactin ABC transporter permease
Ec-gd54	fepG	VF0228	VFG000928(gb|NP_752607)	97.58	99.7	iron-enterobactin ABC transporter permease
Ec-gd54	fepB	VF0228	VFG000924(gb|NP_752610)	100	99.69	ferrienterobactin ABC transporter periplasmic binding protein
Ec-gd54	fimH	VF0221	VFG000879(gb|NP_757248)	98.67	99.67	FimH protein precursor
Ec-gd54	galF	VF0560	VFG048990(gb|YP_002920369.1)	98.99	99.66	UTP-glucose-1-phosphate uridylyltransferase subunit GalF
Ec-gd54	entB	VF0228	VFG000933(gb|NP_752613)	99.65	99.65	isochorismatase
Ec-gd54	csgG	VF0103	VFG000462(gb|NP_460110)	96.03	99.64	curli production assembly/transport protein CsgG
Ec-gd54	espL1	SS020	VFG034754(gb|NP_288154)	97.79	99.63	Type III secretion system effector espL1
Ec-gd54	entD	VF0228	VFG000929(gb|NP_752599)	94.74	99.6	phosphopantetheinyl transferase component of enterobactin synthase multienzyme complex
Ec-gd54	yagV/ecpE	VF0404	VFG002417(gb|NP_286006)	98.31	99.58	E. coli common pilus chaperone EcpE
Ec-gd54	yagY/ecpB	VF0404	VFG002412(gb|NP_286009)	98.2	99.55	E. coli common pilus chaperone EcpB
Ec-gd54	rcsB	VF0571	VFG049018(gb|YP_002920501.1)	96.76	99.54	transcriptional regulator RcsB
Ec-gd54	espX1	SS020	VFG034849(gb|NP_285716)	92.66	99.54	Type III secretion system effector EspX1
Ec-gd54	cpsACP	VF0560	VFG048985(gb|YP_002920368.1)	91.87	99.52	phosphatase PAP2 family protein
Ec-gd54	yagZ/ecpA	VF0404	VFG002414(gb|NP_286010)	100	99.49	E. coli common pilus structural subunit EcpA
Ec-gd54	wza	VF0560	VFG048972(gb|YP_002920366.1)	92.57	99.47	capsule polysaccharide export protein precursor
Ec-gd54	ykgK/ecpR	VF0404	VFG002413(gb|NP_286011)	97.22	99.44	regulator protein EcpR
Ec-gd54	fimF	VF0221	VFG000877(gb|NP_757245)	98.86	99.43	FimF protein precursor
Ec-gd54	fimG	VF0221	VFG000878(gb|NP_757247)	98.2	99.4	FimG protein precursor
Ec-gd54	fepC	VF0228	VFG000925(gb|NP_752606)	99.26	99.26	ferrienterobactin ABC transporter ATPase
Ec-gd54	cheY	AI145	VFG043206(gb|YP_001006774)	91.47	99.22	chemotaxis regulatory protein CheY
Ec-gd54	espR1	SS020	VFG034815(gb|NP_287686)	91.89	99.1	Type III secretion system effector espR1
Ec-gd54	espL1	SS020	VFG034754(gb|NP_288154)	94.7	95.54	Type III secretion system effector espL1
Ec-gd54	aslA	VF0238	VFG001444(gb|AAG10151)	96.11	83.85	putative arylsulfatase
Ec-gd54	espX1	SS020	VFG034849(gb|NP_285716)	93.68	72.87	Type III secretion system effector EspX1
Ec-gs205	entF	VF0228	VFG000930(gb|NP_752604)	96.98	99.92	enterobactin synthase multienzyme complex component, ATP-dependent
Ec-gs205	acrB	VF0568	VFG049144(gb|YP_002918165.1)	91.52	99.9	acriflavine resistance protein B
Ec-gs205	fimD	VF0221	VFG000876(gb|NP_757244)	99.43	99.89	Outer membrane usher protein fimD precursor
Ec-gs205	yagX/ecpC	VF0404	VFG002415(gb|NP_286008)	99.52	99.88	E. coli common pilus usher EcpC
Ec-gs205	fepA	VF0228	VFG000923(gb|NP_752600)	99.33	99.87	ferrienterobactin outer membrane transporter
Ec-gs205	espL4	SS020	VFG034772(gb|NP_290644)	96.84	99.86	Type III secretion system effector EspL4
Ec-gs205	yagW/ecpD	VF0404	VFG002416(gb|NP_286007)	99.09	99.82	polymerized tip adhesin of ECP fibers
Ec-gs205	entE	VF0228	VFG000932(gb|NP_752612)	99.07	99.81	2,3-dihydroxybenzoate-AMP ligase component of enterobactin synthase multienzyme complex
Ec-gs205	espX4	SS020	VFG034866(gb|NP_290672)	93.92	99.81	Type III secretion system effector EspX4
Ec-gs205	gnd	VF0560	VFG048830(gb|YP_002920353.1)	94.87	99.79	6-phosphogluconate dehydrogenase
Ec-gs205	fdeC	VF0506	VFG045349(gb|YP_002390132)	94.14	99.79	adhesin FdeC
Ec-gs205	allB	VF0572	VFG049120(gb|YP_002918207.1)	91.61	99.78	allantoinase
Ec-gs205	espX5	SS020	VFG034873(gb|NP_290699)	94.88	99.77	Type III secretion system effector EspX5
Ec-gs205	entS	IA019	VFG044165(gb|NP_752609)	99.28	99.76	enterobactin exporter, iron-regulated
Ec-gs205	fes	IA019	VFG044159(gb|NP_752602)	95.75	99.75	enterobactin/ferric enterobactin esterase
Ec-gs205	entC	VF0228	VFG000931(gb|NP_752611)	99.49	99.74	isochorismate synthase 1
Ec-gs205	espL1	SS020	VFG034754(gb|NP_288154)	97.16	99.74	Type III secretion system effector espL1
Ec-gs205	ompA	VF0236	VFG001443(gb|AAF37887)	99.13	99.71	outer membrane protein A
Ec-gs205	fepD	VF0228	VFG000926(gb|NP_752608)	99.4	99.7	ferrienterobactin ABC transporter permease
Ec-gs205	fepG	VF0228	VFG000928(gb|NP_752607)	97.58	99.7	iron-enterobactin ABC transporter permease
Ec-gs205	fepB	VF0228	VFG000924(gb|NP_752610)	99.69	99.69	ferrienterobactin ABC transporter periplasmic binding protein
Ec-gs205	fimH	VF0221	VFG000879(gb|NP_757248)	98.67	99.67	FimH protein precursor
Ec-gs205	entB	VF0228	VFG000933(gb|NP_752613)	99.65	99.65	isochorismatase
Ec-gs205	csgG	VF0103	VFG000462(gb|NP_460110)	96.03	99.64	curli production assembly/transport protein CsgG
Ec-gs205	entD	VF0228	VFG000929(gb|NP_752599)	95.55	99.6	phosphopantetheinyl transferase component of enterobactin synthase multienzyme complex
Ec-gs205	fimC	VF0221	VFG000875(gb|NP_757243)	99.17	99.59	Chaperone protein fimC precursor
Ec-gs205	yagV/ecpE	VF0404	VFG002417(gb|NP_286006)	97.46	99.58	E. coli common pilus chaperone EcpE
Ec-gs205	mrkB	VF0567	VFG043626(gb|YP_002921127)	92.27	99.57	fimbrial chaperone protein mrkB precursor
Ec-gs205	yagY/ecpB	VF0404	VFG002412(gb|NP_286009)	98.2	99.55	E. coli common pilus chaperone EcpB
Ec-gs205	rcsB	VF0571	VFG049018(gb|YP_002920501.1)	96.76	99.54	transcriptional regulator RcsB
Ec-gs205	espX1	SS020	VFG034849(gb|NP_285716)	92.66	99.54	Type III secretion system effector EspX1
Ec-gs205	csgD	AI094	VFG004125(gb|NP_460113)	92.59	99.54	DNA-binding transcriptional regulator CsgD
Ec-gs205	fimB	VF0221	VFG000871(gb|NP_757239)	99.5	99.5	Type 1 fimbriae Regulatory protein fimB
Ec-gs205	mrkA	VF0567	VFG043627(gb|YP_002921128)	96.04	99.5	type 3 fimbrial major pilin subunit MrkA
Ec-gs205	fimE	VF0221	VFG000872(gb|NP_757240)	100	99.49	Type 1 fimbriae Regulatory protein fimE
Ec-gs205	yagZ/ecpA	VF0404	VFG002414(gb|NP_286010)	100	99.49	E. coli common pilus structural subunit EcpA
Ec-gs205	fimA	VF0221	VFG000873(gb|NP_757241)	90.66	99.45	Type-1 fimbrial protein, A chain precursor
Ec-gs205	ykgK/ecpR	VF0404	VFG002413(gb|NP_286011)	97.22	99.44	regulator protein EcpR
Ec-gs205	fimF	VF0221	VFG000877(gb|NP_757245)	98.86	99.43	FimF protein precursor
Ec-gs205	fimG	VF0221	VFG000878(gb|NP_757247)	98.8	99.4	FimG protein precursor
Ec-gs205	fimI	VF0221	VFG000874(gb|NP_757242)	97.58	99.39	Fimbrin-like protein fimI precursor
Ec-gs205	gtrB	VF0124	VFG000670(gb|NP_706258)	90.73	99.34	bactoprenol glucosyl transferase
Ec-gs205	fepC	VF0228	VFG000925(gb|NP_752606)	99.26	99.26	ferrienterobactin ABC transporter ATPase
Ec-gs205	cheY	AI145	VFG043206(gb|YP_001006774)	91.47	99.22	chemotaxis regulatory protein CheY
Ec-gs205	csgE	VF0103	VFG000460(gb|NP_460112)	90.08	99.22	curli production assembly/transport protein CsgE
Ec-gs205	espR1	SS020	VFG034815(gb|NP_287686)	92.79	99.1	Type III secretion system effector espR1
Ec-gs205	espL1	SS020	VFG034754(gb|NP_288154)	94.7	95.54	Type III secretion system effector espL1
Ec-gs205	aslA	VF0238	VFG001444(gb|AAG10151)	95.9	83.85	putative arylsulfatase
Ec-gs205	espX1	SS020	VFG034849(gb|NP_285716)	93.68	72.87	Type III secretion system effector EspX1
Ec-gs207	entF	VF0228	VFG000930(gb|NP_752604)	97.06	99.92	enterobactin synthase multienzyme complex component, ATP-dependent
Ec-gs207	acrB	VF0568	VFG049144(gb|YP_002918165.1)	91.42	99.9	acriflavine resistance protein B
Ec-gs207	fimD	VF0221	VFG000876(gb|NP_757244)	99.09	99.89	Outer membrane usher protein fimD precursor
Ec-gs207	fepA	VF0228	VFG000923(gb|NP_752600)	99.46	99.87	ferrienterobactin outer membrane transporter
Ec-gs207	entE	VF0228	VFG000932(gb|NP_752612)	98.69	99.81	2,3-dihydroxybenzoate-AMP ligase component of enterobactin synthase multienzyme complex
Ec-gs207	gnd	VF0560	VFG048830(gb|YP_002920353.1)	95.09	99.79	6-phosphogluconate dehydrogenase
Ec-gs207	allB	VF0572	VFG049120(gb|YP_002918207.1)	91.17	99.78	allantoinase
Ec-gs207	fes	IA019	VFG044159(gb|NP_752602)	95.5	99.75	enterobactin/ferric enterobactin esterase
Ec-gs207	entC	VF0228	VFG000931(gb|NP_752611)	98.98	99.74	isochorismate synthase 1
Ec-gs207	espL1	SS020	VFG034754(gb|NP_288154)	95.15	99.73	Type III secretion system effector espL1
Ec-gs207	ompA	VF0236	VFG001443(gb|AAF37887)	99.13	99.71	outer membrane protein A
Ec-gs207	fepD	VF0228	VFG000926(gb|NP_752608)	99.4	99.7	ferrienterobactin ABC transporter permease
Ec-gs207	fepG	VF0228	VFG000928(gb|NP_752607)	97.88	99.7	iron-enterobactin ABC transporter permease
Ec-gs207	fdeC	VF0506	VFG045349(gb|YP_002390132)	96.95	99.7	adhesin FdeC
Ec-gs207	fepB	VF0228	VFG000924(gb|NP_752610)	99.37	99.69	ferrienterobactin ABC transporter periplasmic binding protein
Ec-gs207	fdeC	VF0506	VFG045349(gb|YP_002390132)	93.33	99.69	adhesin FdeC
Ec-gs207	espX5	SS020	VFG034873(gb|NP_290699)	95.78	99.68	Type III secretion system effector EspX5
Ec-gs207	fimH	VF0221	VFG000879(gb|NP_757248)	98.33	99.67	FimH protein precursor
Ec-gs207	entB	VF0228	VFG000933(gb|NP_752613)	99.3	99.65	isochorismatase
Ec-gs207	csgG	VF0103	VFG000462(gb|NP_460110)	96.03	99.64	curli production assembly/transport protein CsgG
Ec-gs207	fepC	VF0228	VFG000925(gb|NP_752606)	99.63	99.63	ferrienterobactin ABC transporter ATPase
Ec-gs207	entD	VF0228	VFG000929(gb|NP_752599)	94.74	99.6	phosphopantetheinyl transferase component of enterobactin synthase multienzyme complex
Ec-gs207	fimC	VF0221	VFG000875(gb|NP_757243)	99.17	99.59	Chaperone protein fimC precursor
Ec-gs207	espL1	SS020	VFG034754(gb|NP_288154)	91.15	99.56	Type III secretion system effector espL1
Ec-gs207	rcsB	VF0571	VFG049018(gb|YP_002920501.1)	96.76	99.54	transcriptional regulator RcsB
Ec-gs207	espX1	SS020	VFG034849(gb|NP_285716)	92.66	99.54	Type III secretion system effector EspX1
Ec-gs207	csgD	AI094	VFG004125(gb|NP_460113)	92.59	99.54	DNA-binding transcriptional regulator CsgD
Ec-gs207	entS	IA019	VFG044165(gb|NP_752609)	99.52	99.52	enterobactin exporter, iron-regulated
Ec-gs207	fimB	VF0221	VFG000871(gb|NP_757239)	99.5	99.5	Type 1 fimbriae Regulatory protein fimB
Ec-gs207	fimE	VF0221	VFG000872(gb|NP_757240)	100	99.49	Type 1 fimbriae Regulatory protein fimE
Ec-gs207	fimA	VF0221	VFG000873(gb|NP_757241)	90.11	99.45	Type-1 fimbrial protein, A chain precursor
Ec-gs207	fimF	VF0221	VFG000877(gb|NP_757245)	98.86	99.43	FimF protein precursor
Ec-gs207	fimG	VF0221	VFG000878(gb|NP_757247)	98.2	99.4	FimG protein precursor
Ec-gs207	fimI	VF0221	VFG000874(gb|NP_757242)	96.97	99.39	Fimbrin-like protein fimI precursor
Ec-gs207	cheY	AI145	VFG043206(gb|YP_001006774)	91.47	99.22	chemotaxis regulatory protein CheY
Ec-gs207	csgE	VF0103	VFG000460(gb|NP_460112)	90.08	99.22	curli production assembly/transport protein CsgE
Ec-gs207	espR1	SS020	VFG034815(gb|NP_287686)	92.79	99.1	Type III secretion system effector espR1
Ec-gs207	espL4	SS020	VFG034772(gb|NP_290644)	93.18	96.32	Type III secretion system effector EspL4
Ec-gs207	espX5	SS020	VFG034873(gb|NP_290699)	93.27	91.96	Type III secretion system effector EspX5
Ec-gs207	aslA	VF0238	VFG001444(gb|AAG10151)	96.11	83.85	putative arylsulfatase
Ec-gs207	espX1	SS020	VFG034849(gb|NP_285716)	92.63	72.87	Type III secretion system effector EspX1
Ec-gs208	fdeC	VF0506	VFG045349(gb|YP_002390132)	96.26	99.93	adhesin FdeC
Ec-gs208	entF	VF0228	VFG000930(gb|NP_752604)	97.29	99.92	enterobactin synthase multienzyme complex component, ATP-dependent
Ec-gs208	acrB	VF0568	VFG049144(gb|YP_002918165.1)	91.52	99.9	acriflavine resistance protein B
Ec-gs208	fimD	VF0221	VFG000876(gb|NP_757244)	99.66	99.89	Outer membrane usher protein fimD precursor
Ec-gs208	yagX/ecpC	VF0404	VFG002415(gb|NP_286008)	98.69	99.88	E. coli common pilus usher EcpC
Ec-gs208	fepA	VF0228	VFG000923(gb|NP_752600)	99.46	99.87	ferrienterobactin outer membrane transporter
Ec-gs208	iutA	VF0565	VFG048621(gb|YP_001688090.1)	99.59	99.86	ferric aerobactin receptor IutA
Ec-gs208	shuA	VF0256	VFG013064(gb|YP_405019)	99.39	99.85	outer membrane heme/hemoglobin receptor ShuA
Ec-gs208	espL1	SS020	VFG034754(gb|NP_288154)	95.41	99.84	Type III secretion system effector espL1
Ec-gs208	iucC	VF0123	VFG000617(gb|NP_709456)	97.41	99.83	aerobactin synthesis protein IucC
Ec-gs208	iucA	VF0229	VFG000940(gb|NP_755502)	94.95	99.83	aerobactin siderophore biosynthesis protein IucD
Ec-gs208	kpsD	VF0239	VFG001448(gb|AAA21682)	99.64	99.82	KpsD
Ec-gs208	yagW/ecpD	VF0404	VFG002416(gb|NP_286007)	99.45	99.82	polymerized tip adhesin of ECP fibers
Ec-gs208	gspE	VF0333	VFG002048(gb|YP_404601)	97.38	99.8	general secretion pathway protein E
Ec-gs208	gnd	VF0560	VFG048830(gb|YP_002920353.1)	95.51	99.79	6-phosphogluconate dehydrogenase
Ec-gs208	chuW	VF0227	VFG000919(gb|NP_756176)	99.1	99.78	Putative oxygen independent coproporphyrinogen III oxidase
Ec-gs208	allB	VF0572	VFG049120(gb|YP_002918207.1)	91.39	99.78	allantoinase
Ec-gs208	entS	IA019	VFG044165(gb|NP_752609)	99.28	99.76	enterobactin exporter, iron-regulated
Ec-gs208	iucD	VF0229	VFG000937(gb|NP_755499)	97.88	99.76	L-lysine 6-monooxygenase IucD
Ec-gs208	fes	IA019	VFG044159(gb|NP_752602)	97.25	99.75	enterobactin/ferric enterobactin esterase
Ec-gs208	entC	VF0228	VFG000931(gb|NP_752611)	99.49	99.74	isochorismate synthase 1
Ec-gs208	chuS	VF0227	VFG000916(gb|NP_756169)	99.12	99.71	heme oxygenase ChuS
Ec-gs208	ompA	VF0236	VFG001443(gb|AAF37887)	96.57	99.71	outer membrane protein A
Ec-gs208	fepD	VF0228	VFG000926(gb|NP_752608)	99.1	99.7	ferrienterobactin ABC transporter permease
Ec-gs208	fepG	VF0228	VFG000928(gb|NP_752607)	97.88	99.7	iron-enterobactin ABC transporter permease
Ec-gs208	chuU	VF0227	VFG000922(gb|NP_756179)	100	99.69	heme permease protein ChuU
Ec-gs208	fepB	VF0228	VFG000924(gb|NP_752610)	98.74	99.69	ferrienterobactin ABC transporter periplasmic binding protein
Ec-gs208	gspK	VF0333	VFG002054(gb|YP_404607)	98.15	99.69	general secretion pathway protein K
Ec-gs208	iucB	VF0229	VFG000939(gb|NP_755501)	95.87	99.68	aerobactin siderophore biosynthesis protein IucB
Ec-gs208	chuT	VF0227	VFG000918(gb|NP_756175)	99.67	99.67	periplasmic heme-binding protein ChuT
Ec-gs208	fimH	VF0221	VFG000879(gb|NP_757248)	99	99.67	FimH protein precursor
Ec-gs208	entB	VF0228	VFG000933(gb|NP_752613)	98.6	99.65	isochorismatase
Ec-gs208	csgG	VF0103	VFG000462(gb|NP_460110)	96.03	99.64	curli production assembly/transport protein CsgG
Ec-gs208	fepC	VF0228	VFG000925(gb|NP_752606)	100	99.63	ferrienterobactin ABC transporter ATPase
Ec-gs208	entE	VF0228	VFG000932(gb|NP_752612)	97.94	99.63	2,3-dihydroxybenzoate-AMP ligase component of enterobactin synthase multienzyme complex
Ec-gs208	gspC	VF0333	VFG002046(gb|YP_404599)	93.01	99.63	general secretion pathway protein C
Ec-gs208	chuV	VF0227	VFG044172(gb|NP_756180)	100	99.61	ATP-binding hydrophilic protein ChuV
Ec-gs208	kpsM	VF0239	VFG001450(gb|AAA24046)	98.06	99.61	KpsM
Ec-gs208	fimC	VF0221	VFG000875(gb|NP_757243)	98.76	99.59	Chaperone protein fimC precursor
Ec-gs208	yagV/ecpE	VF0404	VFG002417(gb|NP_286006)	98.31	99.58	E. coli common pilus chaperone EcpE
Ec-gs208	yagY/ecpB	VF0404	VFG002412(gb|NP_286009)	99.1	99.55	E. coli common pilus chaperone EcpB
Ec-gs208	rcsB	VF0571	VFG049018(gb|YP_002920501.1)	96.76	99.54	transcriptional regulator RcsB
Ec-gs208	csgD	AI094	VFG004125(gb|NP_460113)	93.06	99.54	DNA-binding transcriptional regulator CsgD
Ec-gs208	chuY	VF0227	VFG000921(gb|NP_756178)	98.07	99.52	ChuY
Ec-gs208	espR1	SS020	VFG034815(gb|NP_287686)	91.85	99.52	Type III secretion system effector espR1
Ec-gs208	entD	VF0228	VFG000929(gb|NP_752599)	90.29	99.51	phosphopantetheinyl transferase component of enterobactin synthase multienzyme complex
Ec-gs208	fimB	VF0221	VFG000871(gb|NP_757239)	99	99.5	Type 1 fimbriae Regulatory protein fimB
Ec-gs208	fimE	VF0221	VFG000872(gb|NP_757240)	99.49	99.49	Type 1 fimbriae Regulatory protein fimE
Ec-gs208	yagZ/ecpA	VF0404	VFG002414(gb|NP_286010)	99.49	99.49	E. coli common pilus structural subunit EcpA
Ec-gs208	fimA	VF0221	VFG000873(gb|NP_757241)	93.41	99.45	Type-1 fimbrial protein, A chain precursor
Ec-gs208	ykgK/ecpR	VF0404	VFG002413(gb|NP_286011)	100	99.44	regulator protein EcpR
Ec-gs208	fimF	VF0221	VFG000877(gb|NP_757245)	99.43	99.43	FimF protein precursor
Ec-gs208	fimG	VF0221	VFG000878(gb|NP_757247)	98.8	99.4	FimG protein precursor
Ec-gs208	chuX	VF0227	VFG000920(gb|NP_756177)	99.39	99.39	putative heme-binding protein ChuX
Ec-gs208	fimI	VF0221	VFG000874(gb|NP_757242)	98.79	99.39	Fimbrin-like protein fimI precursor
Ec-gs208	gspG	VF0333	VFG002050(gb|YP_404603)	98.68	99.34	general secretion pathway protein G
Ec-gs208	cheY	AI145	VFG043206(gb|YP_001006774)	91.47	99.22	chemotaxis regulatory protein CheY
Ec-gs208	csgE	VF0103	VFG000460(gb|NP_460112)	90.08	99.22	curli production assembly/transport protein CsgE
Ec-gs208	gspI	VF0333	VFG002052(gb|YP_404605)	95.93	99.19	general secretion pathway protein I
Ec-gs208	gspF	VF0333	VFG002049(gb|YP_404602)	95.99	97.79	general secretion pathway protein F
Ec-gs208	gspH	VF0333	VFG002051(gb|YP_404604)	97.16	93.58	general secretion pathway protein H
Ec-gs208	gspJ	VF0333	VFG002053(gb|YP_404606)	96.3	93.53	general secretion pathway protein J
Ec-gs208	gspD	VF0333	VFG002047(gb|YP_404600)	99.03	89.65	general secretion pathway protein D
Ec-gs208	aslA	VF0238	VFG001444(gb|AAG10151)	97.41	83.85	putative arylsulfatase
Ec-gs208	gspM	VF0333	VFG002056(gb|YP_404609)	94.24	77.53	general secretion pathway protein M
Ec-gs208	gspL	VF0333	VFG002055(gb|YP_404608)	96.15	72.7	general secretion pathway protein L
Ec-gs209	iroC	IA013	VFG012509(gb|NP_753167)	99.43	99.92	ATP binding cassette transporter
Ec-gs209	entF	VF0228	VFG000930(gb|NP_752604)	96.98	99.92	enterobactin synthase multienzyme complex component, ATP-dependent
Ec-gs209	acrB	VF0568	VFG049144(gb|YP_002918165.1)	91.52	99.9	acriflavine resistance protein B
Ec-gs209	fimD	VF0221	VFG000876(gb|NP_757244)	99.77	99.89	Outer membrane usher protein fimD precursor
Ec-gs209	yagX/ecpC	VF0404	VFG002415(gb|NP_286008)	99.52	99.88	E. coli common pilus usher EcpC
Ec-gs209	fepA	VF0228	VFG000923(gb|NP_752600)	99.33	99.87	ferrienterobactin outer membrane transporter
Ec-gs209	iutA	VF0565	VFG048621(gb|YP_001688090.1)	99.59	99.86	ferric aerobactin receptor IutA
Ec-gs209	iroN	VF0230	VFG000935(gb|NP_753164)	99.03	99.86	salmochelin receptor IroN
Ec-gs209	espL4	SS020	VFG034772(gb|NP_290644)	96.84	99.86	Type III secretion system effector EspL4
Ec-gs209	iucC	VF0123	VFG000617(gb|NP_709456)	97.41	99.83	aerobactin synthesis protein IucC
Ec-gs209	iucA	VF0229	VFG000940(gb|NP_755502)	94.95	99.83	aerobactin siderophore biosynthesis protein IucD
Ec-gs209	yagW/ecpD	VF0404	VFG002416(gb|NP_286007)	99.09	99.82	polymerized tip adhesin of ECP fibers
Ec-gs209	entE	VF0228	VFG000932(gb|NP_752612)	99.07	99.81	2,3-dihydroxybenzoate-AMP ligase component of enterobactin synthase multienzyme complex
Ec-gs209	gspE	VF0333	VFG002048(gb|YP_404601)	98.19	99.8	general secretion pathway protein E
Ec-gs209	gnd	VF0560	VFG048830(gb|YP_002920353.1)	99.15	99.79	6-phosphogluconate dehydrogenase
Ec-gs209	manC	VF0560	VFG048819(gb|YP_002920352.1)	98.73	99.79	mannose-1-phosphate guanylyltransferase
Ec-gs209	fdeC	VF0506	VFG045349(gb|YP_002390132)	94.07	99.79	adhesin FdeC
Ec-gs209	wzi	VF0560	VFG048980(gb|YP_002920367.1)	93.74	99.79	surface assembly of capsule
Ec-gs209	manB	VF0560	VFG048808(gb|YP_002920351.1)	99.78	99.78	phosphomannomutase
Ec-gs209	allB	VF0572	VFG049120(gb|YP_002918207.1)	91.61	99.78	allantoinase
Ec-gs209	espX5	SS020	VFG034873(gb|NP_290699)	95.81	99.77	Type III secretion system effector EspX5
Ec-gs209	iroD	IA013	VFG012505(gb|NP_753166)	99.76	99.76	esterase
Ec-gs209	entS	IA019	VFG044165(gb|NP_752609)	99.28	99.76	enterobactin exporter, iron-regulated
Ec-gs209	iucD	VF0229	VFG000937(gb|NP_755499)	97.88	99.76	L-lysine 6-monooxygenase IucD
Ec-gs209	fes	IA019	VFG044159(gb|NP_752602)	95.75	99.75	enterobactin/ferric enterobactin esterase
Ec-gs209	entC	VF0228	VFG000931(gb|NP_752611)	99.49	99.74	isochorismate synthase 1
Ec-gs209	iroB	IA013	VFG012513(gb|NP_753168)	99.46	99.73	glucosyltransferase IroB
Ec-gs209	ompA	VF0236	VFG001443(gb|AAF37887)	99.13	99.71	outer membrane protein A
Ec-gs209	fepD	VF0228	VFG000926(gb|NP_752608)	99.4	99.7	ferrienterobactin ABC transporter permease
Ec-gs209	fepG	VF0228	VFG000928(gb|NP_752607)	97.58	99.7	iron-enterobactin ABC transporter permease
Ec-gs209	fepB	VF0228	VFG000924(gb|NP_752610)	100	99.69	ferrienterobactin ABC transporter periplasmic binding protein
Ec-gs209	iroE	IA013	VFG012501(gb|NP_753165)	98.74	99.69	esterase
Ec-gs209	gspK	VF0333	VFG002054(gb|YP_404607)	98.46	99.69	general secretion pathway protein K
Ec-gs209	iucB	VF0229	VFG000939(gb|NP_755501)	95.87	99.68	aerobactin siderophore biosynthesis protein IucB
Ec-gs209	fimH	VF0221	VFG000879(gb|NP_757248)	98.33	99.67	FimH protein precursor
Ec-gs209	galF	VF0560	VFG048990(gb|YP_002920369.1)	98.99	99.66	UTP-glucose-1-phosphate uridylyltransferase subunit GalF
Ec-gs209	entB	VF0228	VFG000933(gb|NP_752613)	99.65	99.65	isochorismatase
Ec-gs209	csgG	VF0103	VFG000462(gb|NP_460110)	96.03	99.64	curli production assembly/transport protein CsgG
Ec-gs209	gspC	VF0333	VFG002046(gb|YP_404599)	93.75	99.63	general secretion pathway protein C
Ec-gs209	entD	VF0228	VFG000929(gb|NP_752599)	95.55	99.6	phosphopantetheinyl transferase component of enterobactin synthase multienzyme complex
Ec-gs209	fimC	VF0221	VFG000875(gb|NP_757243)	99.17	99.59	Chaperone protein fimC precursor
Ec-gs209	espL1	SS020	VFG034754(gb|NP_288154)	97.66	99.58	Type III secretion system effector espL1
Ec-gs209	yagV/ecpE	VF0404	VFG002417(gb|NP_286006)	97.46	99.58	E. coli common pilus chaperone EcpE
Ec-gs209	yagY/ecpB	VF0404	VFG002412(gb|NP_286009)	98.65	99.55	E. coli common pilus chaperone EcpB
Ec-gs209	rcsB	VF0571	VFG049018(gb|YP_002920501.1)	96.76	99.54	transcriptional regulator RcsB
Ec-gs209	csgD	AI094	VFG004125(gb|NP_460113)	91.67	99.54	DNA-binding transcriptional regulator CsgD
Ec-gs209	fimB	VF0221	VFG000871(gb|NP_757239)	99.5	99.5	Type 1 fimbriae Regulatory protein fimB
Ec-gs209	yagZ/ecpA	VF0404	VFG002414(gb|NP_286010)	100	99.49	E. coli common pilus structural subunit EcpA
Ec-gs209	fimE	VF0221	VFG000872(gb|NP_757240)	100	99.49	Type 1 fimbriae Regulatory protein fimE
Ec-gs209	ykgK/ecpR	VF0404	VFG002413(gb|NP_286011)	97.22	99.44	regulator protein EcpR
Ec-gs209	fimF	VF0221	VFG000877(gb|NP_757245)	99.43	99.43	FimF protein precursor
Ec-gs209	fimG	VF0221	VFG000878(gb|NP_757247)	96.41	99.4	FimG protein precursor
Ec-gs209	gspG	VF0333	VFG002050(gb|YP_404603)	98.68	99.34	general secretion pathway protein G
Ec-gs209	galF	VF0560	VFG048990(gb|YP_002920369.1)	90.54	99.33	UTP-glucose-1-phosphate uridylyltransferase subunit GalF
Ec-gs209	fimI	VF0221	VFG000874(gb|NP_757242)	97.97	99.32	Fimbrin-like protein fimI precursor
Ec-gs209	fepC	VF0228	VFG000925(gb|NP_752606)	99.26	99.26	ferrienterobactin ABC transporter ATPase
Ec-gs209	cheY	AI145	VFG043206(gb|YP_001006774)	91.47	99.22	chemotaxis regulatory protein CheY
Ec-gs209	csgE	VF0103	VFG000460(gb|NP_460112)	90.08	99.22	curli production assembly/transport protein CsgE
Ec-gs209	gspI	VF0333	VFG002052(gb|YP_404605)	93.5	99.19	general secretion pathway protein I
Ec-gs209	espR1	SS020	VFG034815(gb|NP_287686)	92.79	99.1	Type III secretion system effector espR1
Ec-gs209	gspF	VF0333	VFG002049(gb|YP_404602)	96.99	97.79	general secretion pathway protein F
Ec-gs209	espL1	SS020	VFG034754(gb|NP_288154)	94.7	95.54	Type III secretion system effector espL1
Ec-gs209	gspH	VF0333	VFG002051(gb|YP_404604)	95.45	93.58	general secretion pathway protein H
Ec-gs209	gspJ	VF0333	VFG002053(gb|YP_404606)	97.88	93.53	general secretion pathway protein J
Ec-gs209	gspD	VF0333	VFG002047(gb|YP_404600)	98.86	89.65	general secretion pathway protein D
Ec-gs209	aslA	VF0238	VFG001444(gb|AAG10151)	96.11	83.85	putative arylsulfatase
Ec-gs209	gspM	VF0333	VFG002056(gb|YP_404609)	96.43	78.09	general secretion pathway protein M
Ec-gs209	gspL	VF0333	VFG002055(gb|YP_404608)	96.15	72.7	general secretion pathway protein L
Ec-gs209	gnd	VF0560	VFG048830(gb|YP_002920353.1)	100	66.67	6-phosphogluconate dehydrogenase
Ec-gs210	entF	VF0228	VFG000930(gb|NP_752604)	96.91	99.92	enterobactin synthase multienzyme complex component, ATP-dependent
Ec-gs210	acrB	VF0568	VFG049144(gb|YP_002918165.1)	91.52	99.9	acriflavine resistance protein B
Ec-gs210	fimD	VF0221	VFG000876(gb|NP_757244)	99.43	99.89	Outer membrane usher protein fimD precursor
Ec-gs210	yagX/ecpC	VF0404	VFG002415(gb|NP_286008)	99.52	99.88	E. coli common pilus usher EcpC
Ec-gs210	fepA	VF0228	VFG000923(gb|NP_752600)	99.73	99.87	ferrienterobactin outer membrane transporter
Ec-gs210	espL4	SS020	VFG034772(gb|NP_290644)	97.66	99.86	Type III secretion system effector EspL4
Ec-gs210	shuA	VF0256	VFG013064(gb|YP_405019)	99.55	99.85	outer membrane heme/hemoglobin receptor ShuA
Ec-gs210	espX2	SS020	VFG034859(gb|NP_286562)	97.16	99.85	Type III secretion system effector EspX2
Ec-gs210	espL1	SS020	VFG034754(gb|NP_288154)	95.57	99.84	Type III secretion system effector espL1
Ec-gs210	yagW/ecpD	VF0404	VFG002416(gb|NP_286007)	99.45	99.82	polymerized tip adhesin of ECP fibers
Ec-gs210	entE	VF0228	VFG000932(gb|NP_752612)	98.51	99.81	2,3-dihydroxybenzoate-AMP ligase component of enterobactin synthase multienzyme complex
Ec-gs210	espY3	SS020	VFG034908(gb|NP_286160)	95.03	99.81	Type III secretion system effector EspY3
Ec-gs210	espX4	SS020	VFG034866(gb|NP_290672)	92.59	99.81	Type III secretion system effector EspX4
Ec-gs210	gspE	VF0333	VFG002048(gb|YP_404601)	97.79	99.8	general secretion pathway protein E
Ec-gs210	gnd	VF0560	VFG048830(gb|YP_002920353.1)	95.73	99.79	6-phosphogluconate dehydrogenase
Ec-gs210	espX1	SS020	VFG034849(gb|NP_285716)	94.08	99.79	Type III secretion system effector EspX1
Ec-gs210	chuW	VF0227	VFG000919(gb|NP_756176)	97.98	99.78	Putative oxygen independent coproporphyrinogen III oxidase
Ec-gs210	allB	VF0572	VFG049120(gb|YP_002918207.1)	91.39	99.78	allantoinase
Ec-gs210	espX5	SS020	VFG034873(gb|NP_290699)	96.74	99.77	Type III secretion system effector EspX5
Ec-gs210	entS	IA019	VFG044165(gb|NP_752609)	99.52	99.76	enterobactin exporter, iron-regulated
Ec-gs210	fes	IA019	VFG044159(gb|NP_752602)	96.25	99.75	enterobactin/ferric enterobactin esterase
Ec-gs210	entC	VF0228	VFG000931(gb|NP_752611)	98.98	99.74	isochorismate synthase 1
Ec-gs210	fdeC	VF0506	VFG045349(gb|YP_002390132)	91.59	99.72	adhesin FdeC
Ec-gs210	chuS	VF0227	VFG000916(gb|NP_756169)	98.54	99.71	heme oxygenase ChuS
Ec-gs210	ompA	VF0236	VFG001443(gb|AAF37887)	95.43	99.71	outer membrane protein A
Ec-gs210	fepD	VF0228	VFG000926(gb|NP_752608)	99.7	99.7	ferrienterobactin ABC transporter permease
Ec-gs210	fepG	VF0228	VFG000928(gb|NP_752607)	97.58	99.7	iron-enterobactin ABC transporter permease
Ec-gs210	chuU	VF0227	VFG000922(gb|NP_756179)	100	99.69	heme permease protein ChuU
Ec-gs210	fepB	VF0228	VFG000924(gb|NP_752610)	99.06	99.69	ferrienterobactin ABC transporter periplasmic binding protein
Ec-gs210	gspK	VF0333	VFG002054(gb|YP_404607)	97.54	99.69	general secretion pathway protein K
Ec-gs210	fimH	VF0221	VFG000879(gb|NP_757248)	99	99.67	FimH protein precursor
Ec-gs210	shuT	VF0256	VFG013065(gb|YP_405017)	98.03	99.67	periplasmic binding protein ShuT
Ec-gs210	entB	VF0228	VFG000933(gb|NP_752613)	98.95	99.65	isochorismatase
Ec-gs210	csgG	VF0103	VFG000462(gb|NP_460110)	96.03	99.64	curli production assembly/transport protein CsgG
Ec-gs210	gspC	VF0333	VFG002046(gb|YP_404599)	96.69	99.63	general secretion pathway protein C
Ec-gs210	shuV	VF0256	VFG013070(gb|YP_405013)	98.83	99.61	ATP-binding component of hemin transport system
Ec-gs210	entD	VF0228	VFG000929(gb|NP_752599)	94.74	99.6	phosphopantetheinyl transferase component of enterobactin synthase multienzyme complex
Ec-gs210	fimC	VF0221	VFG000875(gb|NP_757243)	98.76	99.59	Chaperone protein fimC precursor
Ec-gs210	yagV/ecpE	VF0404	VFG002417(gb|NP_286006)	98.73	99.58	E. coli common pilus chaperone EcpE
Ec-gs210	yagY/ecpB	VF0404	VFG002412(gb|NP_286009)	98.65	99.55	E. coli common pilus chaperone EcpB
Ec-gs210	rcsB	VF0571	VFG049018(gb|YP_002920501.1)	96.76	99.54	transcriptional regulator RcsB
Ec-gs210	csgD	AI094	VFG004125(gb|NP_460113)	93.06	99.54	DNA-binding transcriptional regulator CsgD
Ec-gs210	shuY	VF0256	VFG013068(gb|YP_405015)	99.03	99.52	shu locus protein ShuY
Ec-gs210	espR1	SS020	VFG034815(gb|NP_287686)	98.8	99.52	Type III secretion system effector espR1
Ec-gs210	fimB	VF0221	VFG000871(gb|NP_757239)	99.5	99.5	Type 1 fimbriae Regulatory protein fimB
Ec-gs210	fimE	VF0221	VFG000872(gb|NP_757240)	99.49	99.49	Type 1 fimbriae Regulatory protein fimE
Ec-gs210	yagZ/ecpA	VF0404	VFG002414(gb|NP_286010)	99.49	99.49	E. coli common pilus structural subunit EcpA
Ec-gs210	espY2	SS020	VFG034901(gb|NP_285765)	94.18	99.47	Type III secretion system effector EspY2
Ec-gs210	espR4	SS020	VFG034831(gb|NP_288396)	91.11	99.46	Type III secretion system effector espR4
Ec-gs210	fimA	VF0221	VFG000873(gb|NP_757241)	92.31	99.45	Type-1 fimbrial protein, A chain precursor
Ec-gs210	ykgK/ecpR	VF0404	VFG002413(gb|NP_286011)	97.78	99.44	regulator protein EcpR
Ec-gs210	fimF	VF0221	VFG000877(gb|NP_757245)	97.73	99.43	FimF protein precursor
Ec-gs210	fimG	VF0221	VFG000878(gb|NP_757247)	98.8	99.4	FimG protein precursor
Ec-gs210	fimI	VF0221	VFG000874(gb|NP_757242)	98.18	99.39	Fimbrin-like protein fimI precursor
Ec-gs210	shuX	VF0256	VFG013067(gb|YP_405016)	97.56	99.39	shu locus protein ShuX
Ec-gs210	gspG	VF0333	VFG002050(gb|YP_404603)	99.34	99.34	general secretion pathway protein G
Ec-gs210	fepC	VF0228	VFG000925(gb|NP_752606)	99.26	99.26	ferrienterobactin ABC transporter ATPase
Ec-gs210	cheY	AI145	VFG043206(gb|YP_001006774)	91.47	99.22	chemotaxis regulatory protein CheY
Ec-gs210	csgE	VF0103	VFG000460(gb|NP_460112)	90.08	99.22	curli production assembly/transport protein CsgE
Ec-gs210	gspI	VF0333	VFG002052(gb|YP_404605)	95.12	99.19	general secretion pathway protein I
Ec-gs210	gspF	VF0333	VFG002049(gb|YP_404602)	95.99	97.79	general secretion pathway protein F
Ec-gs210	gspH	VF0333	VFG002051(gb|YP_404604)	97.16	93.58	general secretion pathway protein H
Ec-gs210	gspJ	VF0333	VFG002053(gb|YP_404606)	96.83	93.53	general secretion pathway protein J
Ec-gs210	gspD	VF0333	VFG002047(gb|YP_404600)	99.03	89.65	general secretion pathway protein D
Ec-gs210	aslA	VF0238	VFG001444(gb|AAG10151)	96.76	83.85	putative arylsulfatase
Ec-gs210	gspM	VF0333	VFG002056(gb|YP_404609)	97.14	78.09	general secretion pathway protein M
Ec-gs210	gspL	VF0333	VFG002055(gb|YP_404608)	97.55	72.7	general secretion pathway protein L
Ec-gs33	entF	VF0228	VFG000930(gb|NP_752604)	96.37	99.92	enterobactin synthase multienzyme complex component, ATP-dependent
Ec-gs33	acrB	VF0568	VFG049144(gb|YP_002918165.1)	91.52	99.9	acriflavine resistance protein B
Ec-gs33	fimD	VF0221	VFG000876(gb|NP_757244)	99.43	99.89	Outer membrane usher protein fimD precursor
Ec-gs33	mrkC	VF0567	VFG043625(gb|YP_002921126)	99.88	99.88	fimbrial biogenesis outer membrane usher protein mrkC precursor
Ec-gs33	fepA	VF0228	VFG000923(gb|NP_752600)	99.33	99.87	ferrienterobactin outer membrane transporter
Ec-gs33	entE	VF0228	VFG000932(gb|NP_752612)	98.69	99.81	2,3-dihydroxybenzoate-AMP ligase component of enterobactin synthase multienzyme complex
Ec-gs33	gnd	VF0560	VFG048830(gb|YP_002920353.1)	95.3	99.79	6-phosphogluconate dehydrogenase
Ec-gs33	espX1	SS020	VFG034849(gb|NP_285716)	91.54	99.79	Type III secretion system effector EspX1
Ec-gs33	allB	VF0572	VFG049120(gb|YP_002918207.1)	91.39	99.78	allantoinase
Ec-gs33	espX5	SS020	VFG034873(gb|NP_290699)	92.56	99.77	Type III secretion system effector EspX5
Ec-gs33	entS	IA019	VFG044165(gb|NP_752609)	99.52	99.76	enterobactin exporter, iron-regulated
Ec-gs33	fes	IA019	VFG044159(gb|NP_752602)	96.5	99.75	enterobactin/ferric enterobactin esterase
Ec-gs33	entC	VF0228	VFG000931(gb|NP_752611)	99.23	99.74	isochorismate synthase 1
Ec-gs33	espL1	SS020	VFG034754(gb|NP_288154)	95.42	99.73	Type III secretion system effector espL1
Ec-gs33	fdeC	VF0506	VFG045349(gb|YP_002390132)	92.44	99.72	adhesin FdeC
Ec-gs33	ompA	VF0236	VFG001443(gb|AAF37887)	99.13	99.71	outer membrane protein A
Ec-gs33	fepD	VF0228	VFG000926(gb|NP_752608)	99.4	99.7	ferrienterobactin ABC transporter permease
Ec-gs33	mrkD	VF0567	VFG043624(gb|YP_002921125)	98.79	99.7	fimbrial adhesin protein precursor MrkD
Ec-gs33	fepG	VF0228	VFG000928(gb|NP_752607)	97.88	99.7	iron-enterobactin ABC transporter permease
Ec-gs33	fepB	VF0228	VFG000924(gb|NP_752610)	99.69	99.69	ferrienterobactin ABC transporter periplasmic binding protein
Ec-gs33	fimH	VF0221	VFG000879(gb|NP_757248)	99	99.67	FimH protein precursor
Ec-gs33	entB	VF0228	VFG000933(gb|NP_752613)	98.95	99.65	isochorismatase
Ec-gs33	csgG	VF0103	VFG000462(gb|NP_460110)	95.67	99.64	curli production assembly/transport protein CsgG
Ec-gs33	fimC	VF0221	VFG000875(gb|NP_757243)	98.76	99.59	Chaperone protein fimC precursor
Ec-gs33	mrkB	VF0567	VFG043626(gb|YP_002921127)	100	99.57	fimbrial chaperone protein mrkB precursor
Ec-gs33	espL1	SS020	VFG034754(gb|NP_288154)	90.71	99.56	Type III secretion system effector espL1
Ec-gs33	rcsB	VF0571	VFG049018(gb|YP_002920501.1)	96.76	99.54	transcriptional regulator RcsB
Ec-gs33	csgD	AI094	VFG004125(gb|NP_460113)	93.06	99.54	DNA-binding transcriptional regulator CsgD
Ec-gs33	mrkF	VF0567	VFG043623(gb|YP_002921124)	99.53	99.53	type 3 fimbrial minor pilin subunit MrkF
Ec-gs33	entD	VF0228	VFG000929(gb|NP_752599)	94.74	99.52	phosphopantetheinyl transferase component of enterobactin synthase multienzyme complex
Ec-gs33	fimB	VF0221	VFG000871(gb|NP_757239)	99.5	99.5	Type 1 fimbriae Regulatory protein fimB
Ec-gs33	mrkA	VF0567	VFG043627(gb|YP_002921128)	99.5	99.5	type 3 fimbrial major pilin subunit MrkA
Ec-gs33	fimE	VF0221	VFG000872(gb|NP_757240)	100	99.49	Type 1 fimbriae Regulatory protein fimE
Ec-gs33	fimA	VF0221	VFG000873(gb|NP_757241)	90.11	99.45	Type-1 fimbrial protein, A chain precursor
Ec-gs33	fimF	VF0221	VFG000877(gb|NP_757245)	98.3	99.43	FimF protein precursor
Ec-gs33	fimG	VF0221	VFG000878(gb|NP_757247)	97.6	99.4	FimG protein precursor
Ec-gs33	fimI	VF0221	VFG000874(gb|NP_757242)	97.58	99.39	Fimbrin-like protein fimI precursor
Ec-gs33	fepC	VF0228	VFG000925(gb|NP_752606)	99.26	99.26	ferrienterobactin ABC transporter ATPase
Ec-gs33	cheY	AI145	VFG043206(gb|YP_001006774)	91.47	99.22	chemotaxis regulatory protein CheY
Ec-gs33	csgE	VF0103	VFG000460(gb|NP_460112)	90.08	99.22	curli production assembly/transport protein CsgE
Ec-gs33	aslA	VF0238	VFG001444(gb|AAG10151)	93.48	84.91	putative arylsulfatase
Ec-gs34	entF	VF0228	VFG000930(gb|NP_752604)	96.37	99.92	enterobactin synthase multienzyme complex component, ATP-dependent
Ec-gs34	acrB	VF0568	VFG049144(gb|YP_002918165.1)	91.52	99.9	acriflavine resistance protein B
Ec-gs34	fimD	VF0221	VFG000876(gb|NP_757244)	99.43	99.89	Outer membrane usher protein fimD precursor
Ec-gs34	mrkC	VF0567	VFG043625(gb|YP_002921126)	99.88	99.88	fimbrial biogenesis outer membrane usher protein mrkC precursor
Ec-gs34	fepA	VF0228	VFG000923(gb|NP_752600)	99.33	99.87	ferrienterobactin outer membrane transporter
Ec-gs34	entE	VF0228	VFG000932(gb|NP_752612)	98.69	99.81	2,3-dihydroxybenzoate-AMP ligase component of enterobactin synthase multienzyme complex
Ec-gs34	gnd	VF0560	VFG048830(gb|YP_002920353.1)	95.3	99.79	6-phosphogluconate dehydrogenase
Ec-gs34	espX1	SS020	VFG034849(gb|NP_285716)	91.54	99.79	Type III secretion system effector EspX1
Ec-gs34	allB	VF0572	VFG049120(gb|YP_002918207.1)	91.39	99.78	allantoinase
Ec-gs34	espX5	SS020	VFG034873(gb|NP_290699)	92.56	99.77	Type III secretion system effector EspX5
Ec-gs34	entS	IA019	VFG044165(gb|NP_752609)	99.52	99.76	enterobactin exporter, iron-regulated
Ec-gs34	fes	IA019	VFG044159(gb|NP_752602)	96.5	99.75	enterobactin/ferric enterobactin esterase
Ec-gs34	entC	VF0228	VFG000931(gb|NP_752611)	99.23	99.74	isochorismate synthase 1
Ec-gs34	espL1	SS020	VFG034754(gb|NP_288154)	95.42	99.73	Type III secretion system effector espL1
Ec-gs34	fdeC	VF0506	VFG045349(gb|YP_002390132)	92.44	99.72	adhesin FdeC
Ec-gs34	ompA	VF0236	VFG001443(gb|AAF37887)	99.13	99.71	outer membrane protein A
Ec-gs34	fepD	VF0228	VFG000926(gb|NP_752608)	99.4	99.7	ferrienterobactin ABC transporter permease
Ec-gs34	mrkD	VF0567	VFG043624(gb|YP_002921125)	98.79	99.7	fimbrial adhesin protein precursor MrkD
Ec-gs34	fepG	VF0228	VFG000928(gb|NP_752607)	97.88	99.7	iron-enterobactin ABC transporter permease
Ec-gs34	fepB	VF0228	VFG000924(gb|NP_752610)	99.69	99.69	ferrienterobactin ABC transporter periplasmic binding protein
Ec-gs34	fimH	VF0221	VFG000879(gb|NP_757248)	99	99.67	FimH protein precursor
Ec-gs34	entB	VF0228	VFG000933(gb|NP_752613)	98.95	99.65	isochorismatase
Ec-gs34	csgG	VF0103	VFG000462(gb|NP_460110)	95.67	99.64	curli production assembly/transport protein CsgG
Ec-gs34	fimC	VF0221	VFG000875(gb|NP_757243)	98.76	99.59	Chaperone protein fimC precursor
Ec-gs34	mrkB	VF0567	VFG043626(gb|YP_002921127)	100	99.57	fimbrial chaperone protein mrkB precursor
Ec-gs34	espL1	SS020	VFG034754(gb|NP_288154)	90.71	99.56	Type III secretion system effector espL1
Ec-gs34	rcsB	VF0571	VFG049018(gb|YP_002920501.1)	96.76	99.54	transcriptional regulator RcsB
Ec-gs34	csgD	AI094	VFG004125(gb|NP_460113)	93.06	99.54	DNA-binding transcriptional regulator CsgD
Ec-gs34	mrkF	VF0567	VFG043623(gb|YP_002921124)	99.53	99.53	type 3 fimbrial minor pilin subunit MrkF
Ec-gs34	entD	VF0228	VFG000929(gb|NP_752599)	94.74	99.52	phosphopantetheinyl transferase component of enterobactin synthase multienzyme complex
Ec-gs34	fimB	VF0221	VFG000871(gb|NP_757239)	99.5	99.5	Type 1 fimbriae Regulatory protein fimB
Ec-gs34	mrkA	VF0567	VFG043627(gb|YP_002921128)	99.5	99.5	type 3 fimbrial major pilin subunit MrkA
Ec-gs34	fimE	VF0221	VFG000872(gb|NP_757240)	100	99.49	Type 1 fimbriae Regulatory protein fimE
Ec-gs34	fimA	VF0221	VFG000873(gb|NP_757241)	90.11	99.45	Type-1 fimbrial protein, A chain precursor
Ec-gs34	fimF	VF0221	VFG000877(gb|NP_757245)	98.3	99.43	FimF protein precursor
Ec-gs34	fimG	VF0221	VFG000878(gb|NP_757247)	97.6	99.4	FimG protein precursor
Ec-gs34	fimI	VF0221	VFG000874(gb|NP_757242)	97.58	99.39	Fimbrin-like protein fimI precursor
Ec-gs34	fepC	VF0228	VFG000925(gb|NP_752606)	99.26	99.26	ferrienterobactin ABC transporter ATPase
Ec-gs34	cheY	AI145	VFG043206(gb|YP_001006774)	91.47	99.22	chemotaxis regulatory protein CheY
Ec-gs34	csgE	VF0103	VFG000460(gb|NP_460112)	90.08	99.22	curli production assembly/transport protein CsgE
Ec-gs34	aslA	VF0238	VFG001444(gb|AAG10151)	93.48	84.91	putative arylsulfatase
Ec-gs35	entF	VF0228	VFG000930(gb|NP_752604)	96.37	99.92	enterobactin synthase multienzyme complex component, ATP-dependent
Ec-gs35	acrB	VF0568	VFG049144(gb|YP_002918165.1)	91.52	99.9	acriflavine resistance protein B
Ec-gs35	fimD	VF0221	VFG000876(gb|NP_757244)	99.43	99.89	Outer membrane usher protein fimD precursor
Ec-gs35	mrkC	VF0567	VFG043625(gb|YP_002921126)	99.88	99.88	fimbrial biogenesis outer membrane usher protein mrkC precursor
Ec-gs35	fepA	VF0228	VFG000923(gb|NP_752600)	99.33	99.87	ferrienterobactin outer membrane transporter
Ec-gs35	entE	VF0228	VFG000932(gb|NP_752612)	98.69	99.81	2,3-dihydroxybenzoate-AMP ligase component of enterobactin synthase multienzyme complex
Ec-gs35	gnd	VF0560	VFG048830(gb|YP_002920353.1)	95.3	99.79	6-phosphogluconate dehydrogenase
Ec-gs35	espX1	SS020	VFG034849(gb|NP_285716)	91.54	99.79	Type III secretion system effector EspX1
Ec-gs35	allB	VF0572	VFG049120(gb|YP_002918207.1)	91.39	99.78	allantoinase
Ec-gs35	espX5	SS020	VFG034873(gb|NP_290699)	92.56	99.77	Type III secretion system effector EspX5
Ec-gs35	entS	IA019	VFG044165(gb|NP_752609)	99.52	99.76	enterobactin exporter, iron-regulated
Ec-gs35	fes	IA019	VFG044159(gb|NP_752602)	96.5	99.75	enterobactin/ferric enterobactin esterase
Ec-gs35	entC	VF0228	VFG000931(gb|NP_752611)	99.23	99.74	isochorismate synthase 1
Ec-gs35	espL1	SS020	VFG034754(gb|NP_288154)	95.42	99.73	Type III secretion system effector espL1
Ec-gs35	fdeC	VF0506	VFG045349(gb|YP_002390132)	92.44	99.72	adhesin FdeC
Ec-gs35	ompA	VF0236	VFG001443(gb|AAF37887)	99.13	99.71	outer membrane protein A
Ec-gs35	fepD	VF0228	VFG000926(gb|NP_752608)	99.4	99.7	ferrienterobactin ABC transporter permease
Ec-gs35	mrkD	VF0567	VFG043624(gb|YP_002921125)	98.79	99.7	fimbrial adhesin protein precursor MrkD
Ec-gs35	fepG	VF0228	VFG000928(gb|NP_752607)	97.88	99.7	iron-enterobactin ABC transporter permease
Ec-gs35	fepB	VF0228	VFG000924(gb|NP_752610)	99.69	99.69	ferrienterobactin ABC transporter periplasmic binding protein
Ec-gs35	fimH	VF0221	VFG000879(gb|NP_757248)	99	99.67	FimH protein precursor
Ec-gs35	entB	VF0228	VFG000933(gb|NP_752613)	98.95	99.65	isochorismatase
Ec-gs35	csgG	VF0103	VFG000462(gb|NP_460110)	95.67	99.64	curli production assembly/transport protein CsgG
Ec-gs35	fimC	VF0221	VFG000875(gb|NP_757243)	98.76	99.59	Chaperone protein fimC precursor
Ec-gs35	mrkB	VF0567	VFG043626(gb|YP_002921127)	100	99.57	fimbrial chaperone protein mrkB precursor
Ec-gs35	espL1	SS020	VFG034754(gb|NP_288154)	90.71	99.56	Type III secretion system effector espL1
Ec-gs35	rcsB	VF0571	VFG049018(gb|YP_002920501.1)	96.76	99.54	transcriptional regulator RcsB
Ec-gs35	csgD	AI094	VFG004125(gb|NP_460113)	93.06	99.54	DNA-binding transcriptional regulator CsgD
Ec-gs35	mrkF	VF0567	VFG043623(gb|YP_002921124)	99.53	99.53	type 3 fimbrial minor pilin subunit MrkF
Ec-gs35	entD	VF0228	VFG000929(gb|NP_752599)	94.74	99.52	phosphopantetheinyl transferase component of enterobactin synthase multienzyme complex
Ec-gs35	fimB	VF0221	VFG000871(gb|NP_757239)	99.5	99.5	Type 1 fimbriae Regulatory protein fimB
Ec-gs35	mrkA	VF0567	VFG043627(gb|YP_002921128)	99.5	99.5	type 3 fimbrial major pilin subunit MrkA
Ec-gs35	fimE	VF0221	VFG000872(gb|NP_757240)	100	99.49	Type 1 fimbriae Regulatory protein fimE
Ec-gs35	fimA	VF0221	VFG000873(gb|NP_757241)	90.11	99.45	Type-1 fimbrial protein, A chain precursor
Ec-gs35	fimF	VF0221	VFG000877(gb|NP_757245)	98.3	99.43	FimF protein precursor
Ec-gs35	fimG	VF0221	VFG000878(gb|NP_757247)	97.6	99.4	FimG protein precursor
Ec-gs35	fimI	VF0221	VFG000874(gb|NP_757242)	97.58	99.39	Fimbrin-like protein fimI precursor
Ec-gs35	fepC	VF0228	VFG000925(gb|NP_752606)	99.26	99.26	ferrienterobactin ABC transporter ATPase
Ec-gs35	cheY	AI145	VFG043206(gb|YP_001006774)	91.47	99.22	chemotaxis regulatory protein CheY
Ec-gs35	csgE	VF0103	VFG000460(gb|NP_460112)	90.08	99.22	curli production assembly/transport protein CsgE
Ec-gs35	aslA	VF0238	VFG001444(gb|AAG10151)	93.48	84.91	putative arylsulfatase
Ec-gs36	entF	VF0228	VFG000930(gb|NP_752604)	96.29	99.92	enterobactin synthase multienzyme complex component, ATP-dependent
Ec-gs36	acrB	VF0568	VFG049144(gb|YP_002918165.1)	91.52	99.9	acriflavine resistance protein B
Ec-gs36	fimD	VF0221	VFG000876(gb|NP_757244)	99.43	99.89	Outer membrane usher protein fimD precursor
Ec-gs36	yagX/ecpC	VF0404	VFG002415(gb|NP_286008)	99.29	99.88	E. coli common pilus usher EcpC
Ec-gs36	fepA	VF0228	VFG000923(gb|NP_752600)	99.46	99.87	ferrienterobactin outer membrane transporter
Ec-gs36	yagW/ecpD	VF0404	VFG002416(gb|NP_286007)	98.9	99.82	polymerized tip adhesin of ECP fibers
Ec-gs36	entE	VF0228	VFG000932(gb|NP_752612)	98.88	99.81	2,3-dihydroxybenzoate-AMP ligase component of enterobactin synthase multienzyme complex
Ec-gs36	gnd	VF0560	VFG048830(gb|YP_002920353.1)	95.09	99.79	6-phosphogluconate dehydrogenase
Ec-gs36	allB	VF0572	VFG049120(gb|YP_002918207.1)	91.39	99.78	allantoinase
Ec-gs36	espX5	SS020	VFG034873(gb|NP_290699)	92.56	99.77	Type III secretion system effector EspX5
Ec-gs36	entS	IA019	VFG044165(gb|NP_752609)	99.52	99.76	enterobactin exporter, iron-regulated
Ec-gs36	espX1	SS020	VFG034849(gb|NP_285716)	90.45	99.76	Type III secretion system effector EspX1
Ec-gs36	fes	IA019	VFG044159(gb|NP_752602)	95.75	99.75	enterobactin/ferric enterobactin esterase
Ec-gs36	entC	VF0228	VFG000931(gb|NP_752611)	99.23	99.74	isochorismate synthase 1
Ec-gs36	espL1	SS020	VFG034754(gb|NP_288154)	94.61	99.73	Type III secretion system effector espL1
Ec-gs36	fdeC	VF0506	VFG045349(gb|YP_002390132)	91.17	99.72	adhesin FdeC
Ec-gs36	ompA	VF0236	VFG001443(gb|AAF37887)	95.71	99.71	outer membrane protein A
Ec-gs36	fepD	VF0228	VFG000926(gb|NP_752608)	99.4	99.7	ferrienterobactin ABC transporter permease
Ec-gs36	fepG	VF0228	VFG000928(gb|NP_752607)	98.18	99.7	iron-enterobactin ABC transporter permease
Ec-gs36	fepB	VF0228	VFG000924(gb|NP_752610)	99.37	99.69	ferrienterobactin ABC transporter periplasmic binding protein
Ec-gs36	fimH	VF0221	VFG000879(gb|NP_757248)	99	99.67	FimH protein precursor
Ec-gs36	entB	VF0228	VFG000933(gb|NP_752613)	98.95	99.65	isochorismatase
Ec-gs36	csgG	VF0103	VFG000462(gb|NP_460110)	96.03	99.64	curli production assembly/transport protein CsgG
Ec-gs36	fimC	VF0221	VFG000875(gb|NP_757243)	99.17	99.59	Chaperone protein fimC precursor
Ec-gs36	yagV/ecpE	VF0404	VFG002417(gb|NP_286006)	97.88	99.58	E. coli common pilus chaperone EcpE
Ec-gs36	yagY/ecpB	VF0404	VFG002412(gb|NP_286009)	98.65	99.55	E. coli common pilus chaperone EcpB
Ec-gs36	rcsB	VF0571	VFG049018(gb|YP_002920501.1)	96.76	99.54	transcriptional regulator RcsB
Ec-gs36	csgD	AI094	VFG004125(gb|NP_460113)	92.59	99.54	DNA-binding transcriptional regulator CsgD
Ec-gs36	entD	VF0228	VFG000929(gb|NP_752599)	94.74	99.52	phosphopantetheinyl transferase component of enterobactin synthase multienzyme complex
Ec-gs36	fimB	VF0221	VFG000871(gb|NP_757239)	99.5	99.5	Type 1 fimbriae Regulatory protein fimB
Ec-gs36	fimE	VF0221	VFG000872(gb|NP_757240)	100	99.49	Type 1 fimbriae Regulatory protein fimE
Ec-gs36	yagZ/ecpA	VF0404	VFG002414(gb|NP_286010)	100	99.49	E. coli common pilus structural subunit EcpA
Ec-gs36	fimA	VF0221	VFG000873(gb|NP_757241)	90.66	99.45	Type-1 fimbrial protein, A chain precursor
Ec-gs36	ykgK/ecpR	VF0404	VFG002413(gb|NP_286011)	97.22	99.44	regulator protein EcpR
Ec-gs36	fimF	VF0221	VFG000877(gb|NP_757245)	98.3	99.43	FimF protein precursor
Ec-gs36	fimG	VF0221	VFG000878(gb|NP_757247)	97.6	99.4	FimG protein precursor
Ec-gs36	gspL	VF0333	VFG002055(gb|YP_404608)	96.67	99.33	general secretion pathway protein L
Ec-gs36	fimI	VF0221	VFG000874(gb|NP_757242)	97.3	99.32	Fimbrin-like protein fimI precursor
Ec-gs36	fepC	VF0228	VFG000925(gb|NP_752606)	98.89	99.26	ferrienterobactin ABC transporter ATPase
Ec-gs36	cheY	AI145	VFG043206(gb|YP_001006774)	91.47	99.22	chemotaxis regulatory protein CheY
Ec-gs36	espL1	SS020	VFG034754(gb|NP_288154)	97.22	98.61	Type III secretion system effector espL1
Ec-gs36	aslA	VF0238	VFG001444(gb|AAG10151)	95.65	84.91	putative arylsulfatase
Ec-gs36	sat	VF0231	VFG000902(gb|NP_755494)	95.98	84.62	Aecreted auto transpoter toxin
Ec-gs36	gspM	VF0333	VFG002056(gb|YP_404609)	92.14	78.09	general secretion pathway protein M
Ec-gs36	espX1	SS020	VFG034849(gb|NP_285716)	92.31	72.86	Type III secretion system effector EspX1
Ec-gs37	entF	VF0228	VFG000930(gb|NP_752604)	96.29	99.92	enterobactin synthase multienzyme complex component, ATP-dependent
Ec-gs37	acrB	VF0568	VFG049144(gb|YP_002918165.1)	91.52	99.9	acriflavine resistance protein B
Ec-gs37	fimD	VF0221	VFG000876(gb|NP_757244)	99.43	99.89	Outer membrane usher protein fimD precursor
Ec-gs37	yagX/ecpC	VF0404	VFG002415(gb|NP_286008)	99.41	99.88	E. coli common pilus usher EcpC
Ec-gs37	fepA	VF0228	VFG000923(gb|NP_752600)	99.46	99.87	ferrienterobactin outer membrane transporter
Ec-gs37	yagW/ecpD	VF0404	VFG002416(gb|NP_286007)	99.09	99.82	polymerized tip adhesin of ECP fibers
Ec-gs37	entE	VF0228	VFG000932(gb|NP_752612)	98.88	99.81	2,3-dihydroxybenzoate-AMP ligase component of enterobactin synthase multienzyme complex
Ec-gs37	gspE	VF0333	VFG002048(gb|YP_404601)	97.99	99.8	general secretion pathway protein E
Ec-gs37	gnd	VF0560	VFG048830(gb|YP_002920353.1)	95.09	99.79	6-phosphogluconate dehydrogenase
Ec-gs37	fdeC	VF0506	VFG045349(gb|YP_002390132)	94.7	99.79	adhesin FdeC
Ec-gs37	allB	VF0572	VFG049120(gb|YP_002918207.1)	91.39	99.78	allantoinase
Ec-gs37	espX5	SS020	VFG034873(gb|NP_290699)	92.79	99.77	Type III secretion system effector EspX5
Ec-gs37	entS	IA019	VFG044165(gb|NP_752609)	99.52	99.76	enterobactin exporter, iron-regulated
Ec-gs37	espX1	SS020	VFG034849(gb|NP_285716)	90.45	99.76	Type III secretion system effector EspX1
Ec-gs37	fes	IA019	VFG044159(gb|NP_752602)	95.75	99.75	enterobactin/ferric enterobactin esterase
Ec-gs37	entC	VF0228	VFG000931(gb|NP_752611)	99.23	99.74	isochorismate synthase 1
Ec-gs37	espL1	SS020	VFG034754(gb|NP_288154)	94.88	99.73	Type III secretion system effector espL1
Ec-gs37	ompA	VF0236	VFG001443(gb|AAF37887)	95.71	99.71	outer membrane protein A
Ec-gs37	fepD	VF0228	VFG000926(gb|NP_752608)	99.4	99.7	ferrienterobactin ABC transporter permease
Ec-gs37	fepG	VF0228	VFG000928(gb|NP_752607)	98.18	99.7	iron-enterobactin ABC transporter permease
Ec-gs37	fepB	VF0228	VFG000924(gb|NP_752610)	99.37	99.69	ferrienterobactin ABC transporter periplasmic binding protein
Ec-gs37	gspK	VF0333	VFG002054(gb|YP_404607)	98.15	99.69	general secretion pathway protein K
Ec-gs37	fimH	VF0221	VFG000879(gb|NP_757248)	99	99.67	FimH protein precursor
Ec-gs37	entB	VF0228	VFG000933(gb|NP_752613)	98.95	99.65	isochorismatase
Ec-gs37	csgG	VF0103	VFG000462(gb|NP_460110)	96.03	99.64	curli production assembly/transport protein CsgG
Ec-gs37	gspC	VF0333	VFG002046(gb|YP_404599)	94.85	99.63	general secretion pathway protein C
Ec-gs37	fimC	VF0221	VFG000875(gb|NP_757243)	99.17	99.59	Chaperone protein fimC precursor
Ec-gs37	yagV/ecpE	VF0404	VFG002417(gb|NP_286006)	97.88	99.58	E. coli common pilus chaperone EcpE
Ec-gs37	yagY/ecpB	VF0404	VFG002412(gb|NP_286009)	98.65	99.55	E. coli common pilus chaperone EcpB
Ec-gs37	rcsB	VF0571	VFG049018(gb|YP_002920501.1)	96.76	99.54	transcriptional regulator RcsB
Ec-gs37	csgD	AI094	VFG004125(gb|NP_460113)	93.06	99.54	DNA-binding transcriptional regulator CsgD
Ec-gs37	entD	VF0228	VFG000929(gb|NP_752599)	94.74	99.52	phosphopantetheinyl transferase component of enterobactin synthase multienzyme complex
Ec-gs37	fimB	VF0221	VFG000871(gb|NP_757239)	99	99.5	Type 1 fimbriae Regulatory protein fimB
Ec-gs37	fimE	VF0221	VFG000872(gb|NP_757240)	100	99.49	Type 1 fimbriae Regulatory protein fimE
Ec-gs37	yagZ/ecpA	VF0404	VFG002414(gb|NP_286010)	99.49	99.49	E. coli common pilus structural subunit EcpA
Ec-gs37	fimA	VF0221	VFG000873(gb|NP_757241)	90.66	99.45	Type-1 fimbrial protein, A chain precursor
Ec-gs37	ykgK/ecpR	VF0404	VFG002413(gb|NP_286011)	97.78	99.44	regulator protein EcpR
Ec-gs37	fimF	VF0221	VFG000877(gb|NP_757245)	98.3	99.43	FimF protein precursor
Ec-gs37	fimG	VF0221	VFG000878(gb|NP_757247)	97.6	99.4	FimG protein precursor
Ec-gs37	fimI	VF0221	VFG000874(gb|NP_757242)	96.36	99.39	Fimbrin-like protein fimI precursor
Ec-gs37	gspG	VF0333	VFG002050(gb|YP_404603)	99.34	99.34	general secretion pathway protein G
Ec-gs37	fepC	VF0228	VFG000925(gb|NP_752606)	98.89	99.26	ferrienterobactin ABC transporter ATPase
Ec-gs37	cheY	AI145	VFG043206(gb|YP_001006774)	91.47	99.22	chemotaxis regulatory protein CheY
Ec-gs37	csgE	VF0103	VFG000460(gb|NP_460112)	90.08	99.22	curli production assembly/transport protein CsgE
Ec-gs37	gspI	VF0333	VFG002052(gb|YP_404605)	95.93	99.19	general secretion pathway protein I
Ec-gs37	espL1	SS020	VFG034754(gb|NP_288154)	97.22	98.61	Type III secretion system effector espL1
Ec-gs37	gspF	VF0333	VFG002049(gb|YP_404602)	96.74	97.79	general secretion pathway protein F
Ec-gs37	gspH	VF0333	VFG002051(gb|YP_404604)	95.45	93.58	general secretion pathway protein H
Ec-gs37	gspJ	VF0333	VFG002053(gb|YP_404606)	98.4	93.47	general secretion pathway protein J
Ec-gs37	gspD	VF0333	VFG002047(gb|YP_404600)	98.86	89.65	general secretion pathway protein D
Ec-gs37	aslA	VF0238	VFG001444(gb|AAG10151)	95.65	84.91	putative arylsulfatase
Ec-gs37	espR1	SS020	VFG034815(gb|NP_287686)	90.31	81.21	Type III secretion system effector espR1
Ec-gs37	gspM	VF0333	VFG002056(gb|YP_404609)	92.14	78.09	general secretion pathway protein M
Ec-gs37	espX1	SS020	VFG034849(gb|NP_285716)	92.31	72.86	Type III secretion system effector EspX1
Ec-gs37	gspL	VF0333	VFG002055(gb|YP_404608)	97.2	72.7	general secretion pathway protein L
Ec-gs78	entF	VF0228	VFG000930(gb|NP_752604)	96.6	99.92	enterobactin synthase multienzyme complex component, ATP-dependent
Ec-gs78	acrB	VF0568	VFG049144(gb|YP_002918165.1)	91.52	99.9	acriflavine resistance protein B
Ec-gs78	fepA	VF0228	VFG000923(gb|NP_752600)	99.46	99.87	ferrienterobactin outer membrane transporter
Ec-gs78	entE	VF0228	VFG000932(gb|NP_752612)	98.88	99.81	2,3-dihydroxybenzoate-AMP ligase component of enterobactin synthase multienzyme complex
Ec-gs78	gspE	VF0333	VFG002048(gb|YP_404601)	97.99	99.8	general secretion pathway protein E
Ec-gs78	manC	VF0560	VFG048819(gb|YP_002920352.1)	96.6	99.79	mannose-1-phosphate guanylyltransferase
Ec-gs78	gnd	VF0560	VFG048830(gb|YP_002920353.1)	94.66	99.79	6-phosphogluconate dehydrogenase
Ec-gs78	espX1	SS020	VFG034849(gb|NP_285716)	91.33	99.79	Type III secretion system effector EspX1
Ec-gs78	allB	VF0572	VFG049120(gb|YP_002918207.1)	91.39	99.78	allantoinase
Ec-gs78	espX5	SS020	VFG034873(gb|NP_290699)	92.56	99.77	Type III secretion system effector EspX5
Ec-gs78	entS	IA019	VFG044165(gb|NP_752609)	99.52	99.76	enterobactin exporter, iron-regulated
Ec-gs78	fes	IA019	VFG044159(gb|NP_752602)	96.25	99.75	enterobactin/ferric enterobactin esterase
Ec-gs78	entC	VF0228	VFG000931(gb|NP_752611)	98.98	99.74	isochorismate synthase 1
Ec-gs78	espL1	SS020	VFG034754(gb|NP_288154)	94.34	99.73	Type III secretion system effector espL1
Ec-gs78	fdeC	VF0506	VFG045349(gb|YP_002390132)	92.65	99.72	adhesin FdeC
Ec-gs78	ompA	VF0236	VFG001443(gb|AAF37887)	95.71	99.71	outer membrane protein A
Ec-gs78	fepD	VF0228	VFG000926(gb|NP_752608)	99.4	99.7	ferrienterobactin ABC transporter permease
Ec-gs78	fepG	VF0228	VFG000928(gb|NP_752607)	97.27	99.7	iron-enterobactin ABC transporter permease
Ec-gs78	fepB	VF0228	VFG000924(gb|NP_752610)	99.37	99.69	ferrienterobactin ABC transporter periplasmic binding protein
Ec-gs78	gspK	VF0333	VFG002054(gb|YP_404607)	97.85	99.69	general secretion pathway protein K
Ec-gs78	entB	VF0228	VFG000933(gb|NP_752613)	98.95	99.65	isochorismatase
Ec-gs78	csgG	VF0103	VFG000462(gb|NP_460110)	96.03	99.64	curli production assembly/transport protein CsgG
Ec-gs78	gspC	VF0333	VFG002046(gb|YP_404599)	94.85	99.63	general secretion pathway protein C
Ec-gs78	espL1	SS020	VFG034754(gb|NP_288154)	90.71	99.56	Type III secretion system effector espL1
Ec-gs78	rcsB	VF0571	VFG049018(gb|YP_002920501.1)	96.76	99.54	transcriptional regulator RcsB
Ec-gs78	csgD	AI094	VFG004125(gb|NP_460113)	93.06	99.54	DNA-binding transcriptional regulator CsgD
Ec-gs78	entD	VF0228	VFG000929(gb|NP_752599)	94.74	99.52	phosphopantetheinyl transferase component of enterobactin synthase multienzyme complex
Ec-gs78	gspG	VF0333	VFG002050(gb|YP_404603)	99.34	99.34	general secretion pathway protein G
Ec-gs78	fimH	VF0221	VFG000879(gb|NP_757248)	98.66	99.33	FimH protein precursor
Ec-gs78	fepC	VF0228	VFG000925(gb|NP_752606)	99.26	99.26	ferrienterobactin ABC transporter ATPase
Ec-gs78	cheY	AI145	VFG043206(gb|YP_001006774)	91.47	99.22	chemotaxis regulatory protein CheY
Ec-gs78	csgE	VF0103	VFG000460(gb|NP_460112)	90.08	99.22	curli production assembly/transport protein CsgE
Ec-gs78	gspI	VF0333	VFG002052(gb|YP_404605)	93.5	99.19	general secretion pathway protein I
Ec-gs78	manB	VF0560	VFG048808(gb|YP_002920351.1)	96.92	99.13	phosphomannomutase
Ec-gs78	gspF	VF0333	VFG002049(gb|YP_404602)	97.24	97.79	general secretion pathway protein F
Ec-gs78	gspH	VF0333	VFG002051(gb|YP_404604)	94.89	93.58	general secretion pathway protein H
Ec-gs78	gspJ	VF0333	VFG002053(gb|YP_404606)	97.88	93.53	general secretion pathway protein J
Ec-gs78	gspD	VF0333	VFG002047(gb|YP_404600)	98.86	89.65	general secretion pathway protein D
Ec-gs78	aslA	VF0238	VFG001444(gb|AAG10151)	93.48	84.91	putative arylsulfatase
Ec-gs78	espR1	SS020	VFG034815(gb|NP_287686)	90.31	81.21	Type III secretion system effector espR1
Ec-gs78	gspM	VF0333	VFG002056(gb|YP_404609)	92.14	78.09	general secretion pathway protein M
Ec-gs78	gspL	VF0333	VFG002055(gb|YP_404608)	96.85	72.7	general secretion pathway protein L
Ec-gs80	entF	VF0228	VFG000930(gb|NP_752604)	96.98	99.92	enterobactin synthase multienzyme complex component, ATP-dependent
Ec-gs80	acrB	VF0568	VFG049144(gb|YP_002918165.1)	91.52	99.9	acriflavine resistance protein B
Ec-gs80	fimD	VF0221	VFG000876(gb|NP_757244)	99.09	99.89	Outer membrane usher protein fimD precursor
Ec-gs80	yagX/ecpC	VF0404	VFG002415(gb|NP_286008)	99.52	99.88	E. coli common pilus usher EcpC
Ec-gs80	fepA	VF0228	VFG000923(gb|NP_752600)	99.33	99.87	ferrienterobactin outer membrane transporter
Ec-gs80	yagW/ecpD	VF0404	VFG002416(gb|NP_286007)	99.09	99.82	polymerized tip adhesin of ECP fibers
Ec-gs80	entE	VF0228	VFG000932(gb|NP_752612)	99.07	99.81	2,3-dihydroxybenzoate-AMP ligase component of enterobactin synthase multienzyme complex
Ec-gs80	gnd	VF0560	VFG048830(gb|YP_002920353.1)	95.09	99.79	6-phosphogluconate dehydrogenase
Ec-gs80	fdeC	VF0506	VFG045349(gb|YP_002390132)	94.07	99.79	adhesin FdeC
Ec-gs80	allB	VF0572	VFG049120(gb|YP_002918207.1)	91.61	99.78	allantoinase
Ec-gs80	espX5	SS020	VFG034873(gb|NP_290699)	94.65	99.77	Type III secretion system effector EspX5
Ec-gs80	entS	IA019	VFG044165(gb|NP_752609)	99.28	99.76	enterobactin exporter, iron-regulated
Ec-gs80	fes	IA019	VFG044159(gb|NP_752602)	95.75	99.75	enterobactin/ferric enterobactin esterase
Ec-gs80	entC	VF0228	VFG000931(gb|NP_752611)	99.49	99.74	isochorismate synthase 1
Ec-gs80	ompA	VF0236	VFG001443(gb|AAF37887)	95.71	99.71	outer membrane protein A
Ec-gs80	fepD	VF0228	VFG000926(gb|NP_752608)	99.4	99.7	ferrienterobactin ABC transporter permease
Ec-gs80	fepG	VF0228	VFG000928(gb|NP_752607)	97.58	99.7	iron-enterobactin ABC transporter permease
Ec-gs80	fepB	VF0228	VFG000924(gb|NP_752610)	100	99.69	ferrienterobactin ABC transporter periplasmic binding protein
Ec-gs80	fimH	VF0221	VFG000879(gb|NP_757248)	99	99.67	FimH protein precursor
Ec-gs80	entB	VF0228	VFG000933(gb|NP_752613)	99.65	99.65	isochorismatase
Ec-gs80	csgG	VF0103	VFG000462(gb|NP_460110)	96.03	99.64	curli production assembly/transport protein CsgG
Ec-gs80	entD	VF0228	VFG000929(gb|NP_752599)	95.55	99.6	phosphopantetheinyl transferase component of enterobactin synthase multienzyme complex
Ec-gs80	fimC	VF0221	VFG000875(gb|NP_757243)	99.17	99.59	Chaperone protein fimC precursor
Ec-gs80	yagV/ecpE	VF0404	VFG002417(gb|NP_286006)	97.46	99.58	E. coli common pilus chaperone EcpE
Ec-gs80	espL1	SS020	VFG034754(gb|NP_288154)	97.45	99.58	Type III secretion system effector espL1
Ec-gs80	yagY/ecpB	VF0404	VFG002412(gb|NP_286009)	98.65	99.55	E. coli common pilus chaperone EcpB
Ec-gs80	rcsB	VF0571	VFG049018(gb|YP_002920501.1)	96.76	99.54	transcriptional regulator RcsB
Ec-gs80	espX1	SS020	VFG034849(gb|NP_285716)	92.66	99.54	Type III secretion system effector EspX1
Ec-gs80	csgD	AI094	VFG004125(gb|NP_460113)	92.59	99.54	DNA-binding transcriptional regulator CsgD
Ec-gs80	fimB	VF0221	VFG000871(gb|NP_757239)	99	99.5	Type 1 fimbriae Regulatory protein fimB
Ec-gs80	fimE	VF0221	VFG000872(gb|NP_757240)	100	99.49	Type 1 fimbriae Regulatory protein fimE
Ec-gs80	yagZ/ecpA	VF0404	VFG002414(gb|NP_286010)	100	99.49	E. coli common pilus structural subunit EcpA
Ec-gs80	fimA	VF0221	VFG000873(gb|NP_757241)	90.11	99.45	Type-1 fimbrial protein, A chain precursor
Ec-gs80	ykgK/ecpR	VF0404	VFG002413(gb|NP_286011)	97.22	99.44	regulator protein EcpR
Ec-gs80	fimF	VF0221	VFG000877(gb|NP_757245)	98.86	99.43	FimF protein precursor
Ec-gs80	fimG	VF0221	VFG000878(gb|NP_757247)	98.2	99.4	FimG protein precursor
Ec-gs80	fimI	VF0221	VFG000874(gb|NP_757242)	96.36	99.39	Fimbrin-like protein fimI precursor
Ec-gs80	fepC	VF0228	VFG000925(gb|NP_752606)	99.26	99.26	ferrienterobactin ABC transporter ATPase
Ec-gs80	cheY	AI145	VFG043206(gb|YP_001006774)	91.47	99.22	chemotaxis regulatory protein CheY
Ec-gs80	csgE	VF0103	VFG000460(gb|NP_460112)	90.08	99.22	curli production assembly/transport protein CsgE
Ec-gs80	espR1	SS020	VFG034815(gb|NP_287686)	92.79	99.1	Type III secretion system effector espR1
Ec-gs80	espL1	SS020	VFG034754(gb|NP_288154)	94.7	95.54	Type III secretion system effector espL1
Ec-gs80	espX4	SS020	VFG034866(gb|NP_290672)	95.08	93.75	Type III secretion system effector EspX4
Ec-gs80	aslA	VF0238	VFG001444(gb|AAG10151)	95.9	83.85	putative arylsulfatase
Ec-gs80	espX1	SS020	VFG034849(gb|NP_285716)	93.68	72.87	Type III secretion system effector EspX1
Ec-gs81	irp1	VF0136	VFG000362(gb|NP_405471)	99.56	99.97	yersiniabactin biosynthetic protein Irp1
Ec-gs81	irp2	VF0136	VFG000363(gb|NP_405472)	99.71	99.95	yersiniabactin biosynthetic protein Irp2
Ec-gs81	entF	VF0228	VFG000930(gb|NP_752604)	96.98	99.92	enterobactin synthase multienzyme complex component, ATP-dependent
Ec-gs81	acrB	VF0568	VFG049144(gb|YP_002918165.1)	91.52	99.9	acriflavine resistance protein B
Ec-gs81	fimD	VF0221	VFG000876(gb|NP_757244)	99.43	99.89	Outer membrane usher protein fimD precursor
Ec-gs81	yagX/ecpC	VF0404	VFG002415(gb|NP_286008)	99.52	99.88	E. coli common pilus usher EcpC
Ec-gs81	fepA	VF0228	VFG000923(gb|NP_752600)	99.33	99.87	ferrienterobactin outer membrane transporter
Ec-gs81	espL4	SS020	VFG034772(gb|NP_290644)	96.84	99.86	Type III secretion system effector EspL4
Ec-gs81	fyuA	VF0564	VFG044333(gb|YP_002920253)	99.85	99.85	yersiniabactin receptor FyuA
Ec-gs81	ybtQ	VF0136	VFG000366(gb|NP_405475)	99.67	99.83	yersiniabactin ABC transporter ATP-binding/permease protein YbtQ
Ec-gs81	ybtP	VF0564	VFG044326(gb|YP_002920246)	99.47	99.82	yersiniabactin ABC transporter ATP-binding/permease protein YbtP
Ec-gs81	ybtE	VF0136	VFG000359(gb|NP_405468)	99.62	99.81	yersiniabactin siderophore biosynthetic protein
Ec-gs81	entE	VF0228	VFG000932(gb|NP_752612)	99.07	99.81	2,3-dihydroxybenzoate-AMP ligase component of enterobactin synthase multienzyme complex
Ec-gs81	gnd	VF0560	VFG048830(gb|YP_002920353.1)	95.51	99.79	6-phosphogluconate dehydrogenase
Ec-gs81	allB	VF0572	VFG049120(gb|YP_002918207.1)	91.61	99.78	allantoinase
Ec-gs81	ybtS	VF0136	VFG000368(gb|NP_405477)	99.54	99.77	salicylate synthase Irp9
Ec-gs81	ybtX	VF0136	VFG000367(gb|NP_405476)	98.83	99.77	putative signal transducer
Ec-gs81	espX5	SS020	VFG034873(gb|NP_290699)	95.81	99.77	Type III secretion system effector EspX5
Ec-gs81	entS	IA019	VFG044165(gb|NP_752609)	99.28	99.76	enterobactin exporter, iron-regulated
Ec-gs81	fes	IA019	VFG044159(gb|NP_752602)	95.75	99.75	enterobactin/ferric enterobactin esterase
Ec-gs81	entC	VF0228	VFG000931(gb|NP_752611)	99.49	99.74	isochorismate synthase 1
Ec-gs81	espL1	SS020	VFG034754(gb|NP_288154)	96.91	99.74	Type III secretion system effector espL1
Ec-gs81	fdeC	VF0506	VFG045349(gb|YP_002390132)	93.53	99.74	adhesin FdeC
Ec-gs81	yagW/ecpD	VF0404	VFG002416(gb|NP_286007)	98.36	99.73	polymerized tip adhesin of ECP fibers
Ec-gs81	ybtU	VF0136	VFG000361(gb|NP_405470)	97.81	99.73	yersiniabactin biosynthetic protein YbtU
Ec-gs81	ompA	VF0236	VFG001443(gb|AAF37887)	99.13	99.71	outer membrane protein A
Ec-gs81	fepD	VF0228	VFG000926(gb|NP_752608)	99.4	99.7	ferrienterobactin ABC transporter permease
Ec-gs81	fepG	VF0228	VFG000928(gb|NP_752607)	97.58	99.7	iron-enterobactin ABC transporter permease
Ec-gs81	fepB	VF0228	VFG000924(gb|NP_752610)	100	99.69	ferrienterobactin ABC transporter periplasmic binding protein
Ec-gs81	ybtA	VF0136	VFG000364(gb|NP_405473)	99.06	99.69	transcriptional regulator YbtA
Ec-gs81	fimH	VF0221	VFG000879(gb|NP_757248)	98.33	99.67	FimH protein precursor
Ec-gs81	entB	VF0228	VFG000933(gb|NP_752613)	99.65	99.65	isochorismatase
Ec-gs81	csgG	VF0103	VFG000462(gb|NP_460110)	96.03	99.64	curli production assembly/transport protein CsgG
Ec-gs81	ybtT	VF0136	VFG000360(gb|NP_405469)	98.88	99.63	type II thioesterase YbtT
Ec-gs81	entD	VF0228	VFG000929(gb|NP_752599)	95.55	99.6	phosphopantetheinyl transferase component of enterobactin synthase multienzyme complex
Ec-gs81	fimC	VF0221	VFG000875(gb|NP_757243)	99.17	99.59	Chaperone protein fimC precursor
Ec-gs81	fdeC	VF0506	VFG045349(gb|YP_002390132)	96.73	99.59	adhesin FdeC
Ec-gs81	yagV/ecpE	VF0404	VFG002417(gb|NP_286006)	97.03	99.58	E. coli common pilus chaperone EcpE
Ec-gs81	rcsB	VF0571	VFG049018(gb|YP_002920501.1)	96.76	99.54	transcriptional regulator RcsB
Ec-gs81	espX1	SS020	VFG034849(gb|NP_285716)	92.66	99.54	Type III secretion system effector EspX1
Ec-gs81	csgD	AI094	VFG004125(gb|NP_460113)	92.13	99.54	DNA-binding transcriptional regulator CsgD
Ec-gs81	fimB	VF0221	VFG000871(gb|NP_757239)	99.5	99.5	Type 1 fimbriae Regulatory protein fimB
Ec-gs81	fimE	VF0221	VFG000872(gb|NP_757240)	99.49	99.49	Type 1 fimbriae Regulatory protein fimE
Ec-gs81	fimA	VF0221	VFG000873(gb|NP_757241)	98.35	99.45	Type-1 fimbrial protein, A chain precursor
Ec-gs81	fimF	VF0221	VFG000877(gb|NP_757245)	99.43	99.43	FimF protein precursor
Ec-gs81	fimG	VF0221	VFG000878(gb|NP_757247)	98.8	99.4	FimG protein precursor
Ec-gs81	fepC	VF0228	VFG000925(gb|NP_752606)	99.26	99.26	ferrienterobactin ABC transporter ATPase
Ec-gs81	cheY	AI145	VFG043206(gb|YP_001006774)	91.47	99.22	chemotaxis regulatory protein CheY
Ec-gs81	yagW/ecpD	VF0404	VFG002416(gb|NP_286007)	99.19	99.19	polymerized tip adhesin of ECP fibers
Ec-gs81	espR1	SS020	VFG034815(gb|NP_287686)	92.79	99.1	Type III secretion system effector espR1
Ec-gs81	espL1	SS020	VFG034754(gb|NP_288154)	94.04	95.54	Type III secretion system effector espL1
Ec-gs81	fimI	VF0221	VFG000874(gb|NP_757242)	96.58	90.06	Fimbrin-like protein fimI precursor
Ec-gs81	aslA	VF0238	VFG001444(gb|AAG10151)	96.11	83.85	putative arylsulfatase
Ec-gs81	espX1	SS020	VFG034849(gb|NP_285716)	93.68	72.87	Type III secretion system effector EspX1
Ec-gs82	entF	VF0228	VFG000930(gb|NP_752604)	96.29	99.92	enterobactin synthase multienzyme complex component, ATP-dependent
Ec-gs82	acrB	VF0568	VFG049144(gb|YP_002918165.1)	91.52	99.9	acriflavine resistance protein B
Ec-gs82	fimD	VF0221	VFG000876(gb|NP_757244)	99.2	99.89	Outer membrane usher protein fimD precursor
Ec-gs82	yagX/ecpC	VF0404	VFG002415(gb|NP_286008)	99.29	99.88	E. coli common pilus usher EcpC
Ec-gs82	fepA	VF0228	VFG000923(gb|NP_752600)	99.46	99.87	ferrienterobactin outer membrane transporter
Ec-gs82	yagW/ecpD	VF0404	VFG002416(gb|NP_286007)	98.9	99.82	polymerized tip adhesin of ECP fibers
Ec-gs82	entE	VF0228	VFG000932(gb|NP_752612)	98.88	99.81	2,3-dihydroxybenzoate-AMP ligase component of enterobactin synthase multienzyme complex
Ec-gs82	gspE	VF0333	VFG002048(gb|YP_404601)	97.99	99.8	general secretion pathway protein E
Ec-gs82	gnd	VF0560	VFG048830(gb|YP_002920353.1)	95.09	99.79	6-phosphogluconate dehydrogenase
Ec-gs82	allB	VF0572	VFG049120(gb|YP_002918207.1)	91.39	99.78	allantoinase
Ec-gs82	espX5	SS020	VFG034873(gb|NP_290699)	92.79	99.77	Type III secretion system effector EspX5
Ec-gs82	entS	IA019	VFG044165(gb|NP_752609)	99.52	99.76	enterobactin exporter, iron-regulated
Ec-gs82	espX1	SS020	VFG034849(gb|NP_285716)	90.45	99.76	Type III secretion system effector EspX1
Ec-gs82	fes	IA019	VFG044159(gb|NP_752602)	95.75	99.75	enterobactin/ferric enterobactin esterase
Ec-gs82	entC	VF0228	VFG000931(gb|NP_752611)	99.23	99.74	isochorismate synthase 1
Ec-gs82	espL1	SS020	VFG034754(gb|NP_288154)	94.88	99.73	Type III secretion system effector espL1
Ec-gs82	fdeC	VF0506	VFG045349(gb|YP_002390132)	91.17	99.72	adhesin FdeC
Ec-gs82	ompA	VF0236	VFG001443(gb|AAF37887)	95.71	99.71	outer membrane protein A
Ec-gs82	fepD	VF0228	VFG000926(gb|NP_752608)	99.4	99.7	ferrienterobactin ABC transporter permease
Ec-gs82	fepG	VF0228	VFG000928(gb|NP_752607)	98.18	99.7	iron-enterobactin ABC transporter permease
Ec-gs82	fepB	VF0228	VFG000924(gb|NP_752610)	99.37	99.69	ferrienterobactin ABC transporter periplasmic binding protein
Ec-gs82	gspK	VF0333	VFG002054(gb|YP_404607)	98.15	99.69	general secretion pathway protein K
Ec-gs82	fimH	VF0221	VFG000879(gb|NP_757248)	98.33	99.67	FimH protein precursor
Ec-gs82	entB	VF0228	VFG000933(gb|NP_752613)	98.95	99.65	isochorismatase
Ec-gs82	csgG	VF0103	VFG000462(gb|NP_460110)	96.03	99.64	curli production assembly/transport protein CsgG
Ec-gs82	gspC	VF0333	VFG002046(gb|YP_404599)	94.85	99.63	general secretion pathway protein C
Ec-gs82	fimC	VF0221	VFG000875(gb|NP_757243)	99.17	99.59	Chaperone protein fimC precursor
Ec-gs82	yagV/ecpE	VF0404	VFG002417(gb|NP_286006)	97.88	99.58	E. coli common pilus chaperone EcpE
Ec-gs82	yagY/ecpB	VF0404	VFG002412(gb|NP_286009)	98.65	99.55	E. coli common pilus chaperone EcpB
Ec-gs82	rcsB	VF0571	VFG049018(gb|YP_002920501.1)	96.76	99.54	transcriptional regulator RcsB
Ec-gs82	csgD	AI094	VFG004125(gb|NP_460113)	93.06	99.54	DNA-binding transcriptional regulator CsgD
Ec-gs82	entD	VF0228	VFG000929(gb|NP_752599)	94.74	99.52	phosphopantetheinyl transferase component of enterobactin synthase multienzyme complex
Ec-gs82	fimB	VF0221	VFG000871(gb|NP_757239)	99.5	99.5	Type 1 fimbriae Regulatory protein fimB
Ec-gs82	yagZ/ecpA	VF0404	VFG002414(gb|NP_286010)	100	99.49	E. coli common pilus structural subunit EcpA
Ec-gs82	fimE	VF0221	VFG000872(gb|NP_757240)	100	99.49	Type 1 fimbriae Regulatory protein fimE
Ec-gs82	fimA	VF0221	VFG000873(gb|NP_757241)	91.76	99.45	Type-1 fimbrial protein, A chain precursor
Ec-gs82	ykgK/ecpR	VF0404	VFG002413(gb|NP_286011)	97.78	99.44	regulator protein EcpR
Ec-gs82	fimF	VF0221	VFG000877(gb|NP_757245)	98.3	99.43	FimF protein precursor
Ec-gs82	fimG	VF0221	VFG000878(gb|NP_757247)	97.6	99.4	FimG protein precursor
Ec-gs82	gspG	VF0333	VFG002050(gb|YP_404603)	99.34	99.34	general secretion pathway protein G
Ec-gs82	fimI	VF0221	VFG000874(gb|NP_757242)	97.97	99.32	Fimbrin-like protein fimI precursor
Ec-gs82	fepC	VF0228	VFG000925(gb|NP_752606)	98.89	99.26	ferrienterobactin ABC transporter ATPase
Ec-gs82	cheY	AI145	VFG043206(gb|YP_001006774)	91.47	99.22	chemotaxis regulatory protein CheY
Ec-gs82	csgE	VF0103	VFG000460(gb|NP_460112)	90.08	99.22	curli production assembly/transport protein CsgE
Ec-gs82	gspI	VF0333	VFG002052(gb|YP_404605)	95.93	99.19	general secretion pathway protein I
Ec-gs82	espL1	SS020	VFG034754(gb|NP_288154)	97.22	98.61	Type III secretion system effector espL1
Ec-gs82	gspF	VF0333	VFG002049(gb|YP_404602)	96.99	97.79	general secretion pathway protein F
Ec-gs82	gspH	VF0333	VFG002051(gb|YP_404604)	95.45	93.58	general secretion pathway protein H
Ec-gs82	gspJ	VF0333	VFG002053(gb|YP_404606)	98.4	93.47	general secretion pathway protein J
Ec-gs82	gspD	VF0333	VFG002047(gb|YP_404600)	98.86	89.65	general secretion pathway protein D
Ec-gs82	aslA	VF0238	VFG001444(gb|AAG10151)	95.65	84.91	putative arylsulfatase
Ec-gs82	espR1	SS020	VFG034815(gb|NP_287686)	90.31	81.21	Type III secretion system effector espR1
Ec-gs82	gspM	VF0333	VFG002056(gb|YP_404609)	92.14	78.09	general secretion pathway protein M
Ec-gs82	espX1	SS020	VFG034849(gb|NP_285716)	92.31	72.86	Type III secretion system effector EspX1
Ec-gs82	gspL	VF0333	VFG002055(gb|YP_404608)	97.2	72.7	general secretion pathway protein L
Ec-gx36	entF	VF0228	VFG000930(gb|NP_752604)	96.98	99.92	enterobactin synthase multienzyme complex component, ATP-dependent
Ec-gx36	acrB	VF0568	VFG049144(gb|YP_002918165.1)	91.52	99.9	acriflavine resistance protein B
Ec-gx36	fimD	VF0221	VFG000876(gb|NP_757244)	99.54	99.89	Outer membrane usher protein fimD precursor
Ec-gx36	fepA	VF0228	VFG000923(gb|NP_752600)	99.33	99.87	ferrienterobactin outer membrane transporter
Ec-gx36	entE	VF0228	VFG000932(gb|NP_752612)	99.07	99.81	2,3-dihydroxybenzoate-AMP ligase component of enterobactin synthase multienzyme complex
Ec-gx36	gnd	VF0560	VFG048830(gb|YP_002920353.1)	94.87	99.79	6-phosphogluconate dehydrogenase
Ec-gx36	allB	VF0572	VFG049120(gb|YP_002918207.1)	91.61	99.78	allantoinase
Ec-gx36	espX5	SS020	VFG034873(gb|NP_290699)	95.12	99.77	Type III secretion system effector EspX5
Ec-gx36	entS	IA019	VFG044165(gb|NP_752609)	99.28	99.76	enterobactin exporter, iron-regulated
Ec-gx36	fes	IA019	VFG044159(gb|NP_752602)	95.5	99.75	enterobactin/ferric enterobactin esterase
Ec-gx36	entC	VF0228	VFG000931(gb|NP_752611)	99.49	99.74	isochorismate synthase 1
Ec-gx36	ompA	VF0236	VFG001443(gb|AAF37887)	99.13	99.71	outer membrane protein A
Ec-gx36	fepD	VF0228	VFG000926(gb|NP_752608)	99.1	99.7	ferrienterobactin ABC transporter permease
Ec-gx36	fepG	VF0228	VFG000928(gb|NP_752607)	97.58	99.7	iron-enterobactin ABC transporter permease
Ec-gx36	fepB	VF0228	VFG000924(gb|NP_752610)	100	99.69	ferrienterobactin ABC transporter periplasmic binding protein
Ec-gx36	fimH	VF0221	VFG000879(gb|NP_757248)	98	99.67	FimH protein precursor
Ec-gx36	entB	VF0228	VFG000933(gb|NP_752613)	99.65	99.65	isochorismatase
Ec-gx36	csgG	VF0103	VFG000462(gb|NP_460110)	96.03	99.64	curli production assembly/transport protein CsgG
Ec-gx36	espL1	SS020	VFG034754(gb|NP_288154)	97.76	99.63	Type III secretion system effector espL1
Ec-gx36	entD	VF0228	VFG000929(gb|NP_752599)	95.55	99.6	phosphopantetheinyl transferase component of enterobactin synthase multienzyme complex
Ec-gx36	fimC	VF0221	VFG000875(gb|NP_757243)	98.34	99.59	Chaperone protein fimC precursor
Ec-gx36	rcsB	VF0571	VFG049018(gb|YP_002920501.1)	96.76	99.54	transcriptional regulator RcsB
Ec-gx36	csgD	AI094	VFG004125(gb|NP_460113)	92.59	99.54	DNA-binding transcriptional regulator CsgD
Ec-gx36	yagV/ecpE	VF0404	VFG002417(gb|NP_286006)	96.71	99.53	E. coli common pilus chaperone EcpE
Ec-gx36	fimB	VF0221	VFG000871(gb|NP_757239)	99.5	99.5	Type 1 fimbriae Regulatory protein fimB
Ec-gx36	fimE	VF0221	VFG000872(gb|NP_757240)	100	99.49	Type 1 fimbriae Regulatory protein fimE
Ec-gx36	fimF	VF0221	VFG000877(gb|NP_757245)	99.43	99.43	FimF protein precursor
Ec-gx36	fimG	VF0221	VFG000878(gb|NP_757247)	97.01	99.4	FimG protein precursor
Ec-gx36	fimI	VF0221	VFG000874(gb|NP_757242)	98.18	99.39	Fimbrin-like protein fimI precursor
Ec-gx36	fepC	VF0228	VFG000925(gb|NP_752606)	98.89	99.26	ferrienterobactin ABC transporter ATPase
Ec-gx36	cheY	AI145	VFG043206(gb|YP_001006774)	91.47	99.22	chemotaxis regulatory protein CheY
Ec-gx36	csgE	VF0103	VFG000460(gb|NP_460112)	90.08	99.22	curli production assembly/transport protein CsgE
Ec-gx36	espL1	SS020	VFG034754(gb|NP_288154)	94.7	95.54	Type III secretion system effector espL1
Ec-gx36	aslA	VF0238	VFG001444(gb|AAG10151)	96.11	83.85	putative arylsulfatase
Ec-gx36	espX1	SS020	VFG034849(gb|NP_285716)	93.68	72.87	Type III secretion system effector EspX1
Ec-gx36	espR1	SS020	VFG034815(gb|NP_287686)	92.09	68.48	Type III secretion system effector espR1
Ec-gx37	irp1	VF0136	VFG000362(gb|NP_405471)	99.59	99.97	yersiniabactin biosynthetic protein Irp1
Ec-gx37	irp2	VF0136	VFG000363(gb|NP_405472)	99.36	99.95	yersiniabactin biosynthetic protein Irp2
Ec-gx37	iroC	IA013	VFG012509(gb|NP_753167)	99.43	99.92	ATP binding cassette transporter
Ec-gx37	entF	VF0228	VFG000930(gb|NP_752604)	97.06	99.92	enterobactin synthase multienzyme complex component, ATP-dependent
Ec-gx37	acrB	VF0568	VFG049144(gb|YP_002918165.1)	91.52	99.9	acriflavine resistance protein B
Ec-gx37	papC	VF0220	VFG000884(gb|NP_755465)	99.52	99.88	usher protein PapC
Ec-gx37	yagX/ecpC	VF0404	VFG002415(gb|NP_286008)	99.41	99.88	E. coli common pilus usher EcpC
Ec-gx37	fepA	VF0228	VFG000923(gb|NP_752600)	99.33	99.87	ferrienterobactin outer membrane transporter
Ec-gx37	iutA	VF0565	VFG048621(gb|YP_001688090.1)	99.59	99.86	ferric aerobactin receptor IutA
Ec-gx37	iroN	VF0230	VFG000935(gb|NP_753164)	98.9	99.86	salmochelin receptor IroN
Ec-gx37	fyuA	VF0564	VFG044333(gb|YP_002920253)	99.85	99.85	yersiniabactin receptor FyuA
Ec-gx37	ybtQ	VF0564	VFG044325(gb|YP_002920245)	99.5	99.83	yersiniabactin ABC transporter ATP-binding/permease protein YbtQ
Ec-gx37	iucC	VF0123	VFG000617(gb|NP_709456)	97.41	99.83	aerobactin synthesis protein IucC
Ec-gx37	iucA	VF0229	VFG000940(gb|NP_755502)	94.77	99.83	aerobactin siderophore biosynthesis protein IucD
Ec-gx37	ybtP	VF0564	VFG044326(gb|YP_002920246)	99.65	99.82	yersiniabactin ABC transporter ATP-binding/permease protein YbtP
Ec-gx37	yagW/ecpD	VF0404	VFG002416(gb|NP_286007)	99.45	99.82	polymerized tip adhesin of ECP fibers
Ec-gx37	kpsD	VF0239	VFG001448(gb|AAA21682)	99.1	99.82	KpsD
Ec-gx37	ybtE	VF0136	VFG000359(gb|NP_405468)	99.62	99.81	yersiniabactin siderophore biosynthetic protein
Ec-gx37	entE	VF0228	VFG000932(gb|NP_752612)	98.51	99.81	2,3-dihydroxybenzoate-AMP ligase component of enterobactin synthase multienzyme complex
Ec-gx37	gspE	VF0333	VFG002048(gb|YP_404601)	97.59	99.8	general secretion pathway protein E
Ec-gx37	fdeC	VF0506	VFG045349(gb|YP_002390132)	95.06	99.79	adhesin FdeC
Ec-gx37	gnd	VF0560	VFG048830(gb|YP_002920353.1)	94.66	99.79	6-phosphogluconate dehydrogenase
Ec-gx37	allB	VF0572	VFG049120(gb|YP_002918207.1)	91.83	99.78	allantoinase
Ec-gx37	ybtS	VF0136	VFG000368(gb|NP_405477)	99.54	99.77	salicylate synthase Irp9
Ec-gx37	ybtX	VF0136	VFG000367(gb|NP_405476)	99.06	99.77	putative signal transducer
Ec-gx37	entS	IA019	VFG044165(gb|NP_752609)	99.52	99.76	enterobactin exporter, iron-regulated
Ec-gx37	iroD	IA013	VFG012505(gb|NP_753166)	99.51	99.76	esterase
Ec-gx37	iucD	VF0229	VFG000937(gb|NP_755499)	97.88	99.76	L-lysine 6-monooxygenase IucD
Ec-gx37	fes	IA019	VFG044159(gb|NP_752602)	95.5	99.75	enterobactin/ferric enterobactin esterase
Ec-gx37	entC	VF0228	VFG000931(gb|NP_752611)	98.47	99.74	isochorismate synthase 1
Ec-gx37	espL1	SS020	VFG034754(gb|NP_288154)	97.16	99.74	Type III secretion system effector espL1
Ec-gx37	iroB	IA013	VFG012513(gb|NP_753168)	99.46	99.73	glucosyltransferase IroB
Ec-gx37	ompA	VF0236	VFG001443(gb|AAF37887)	99.13	99.71	outer membrane protein A
Ec-gx37	fepD	VF0228	VFG000926(gb|NP_752608)	99.4	99.7	ferrienterobactin ABC transporter permease
Ec-gx37	fepG	VF0228	VFG000928(gb|NP_752607)	96.97	99.7	iron-enterobactin ABC transporter permease
Ec-gx37	ybtA	VF0136	VFG000364(gb|NP_405473)	99.37	99.69	transcriptional regulator YbtA
Ec-gx37	fepB	VF0228	VFG000924(gb|NP_752610)	99.37	99.69	ferrienterobactin ABC transporter periplasmic binding protein
Ec-gx37	iroE	IA013	VFG012501(gb|NP_753165)	99.06	99.69	esterase
Ec-gx37	gspK	VF0333	VFG002054(gb|YP_404607)	98.77	99.69	general secretion pathway protein K
Ec-gx37	iucB	VF0229	VFG000939(gb|NP_755501)	95.87	99.68	aerobactin siderophore biosynthesis protein IucB
Ec-gx37	entB	VF0228	VFG000933(gb|NP_752613)	99.3	99.65	isochorismatase
Ec-gx37	csgG	VF0103	VFG000462(gb|NP_460110)	96.03	99.64	curli production assembly/transport protein CsgG
Ec-gx37	gspC	VF0333	VFG002046(gb|YP_404599)	95.65	99.64	general secretion pathway protein C
Ec-gx37	ybtT	VF0136	VFG000360(gb|NP_405469)	99.25	99.63	type II thioesterase YbtT
Ec-gx37	kpsM	VF0239	VFG001450(gb|AAA24046)	97.29	99.61	KpsM
Ec-gx37	entD	VF0228	VFG000929(gb|NP_752599)	95.55	99.6	phosphopantetheinyl transferase component of enterobactin synthase multienzyme complex
Ec-gx37	espX5	SS020	VFG034873(gb|NP_290699)	95.14	99.6	Type III secretion system effector EspX5
Ec-gx37	yagV/ecpE	VF0404	VFG002417(gb|NP_286006)	98.31	99.58	E. coli common pilus chaperone EcpE
Ec-gx37	yagY/ecpB	VF0404	VFG002412(gb|NP_286009)	98.2	99.55	E. coli common pilus chaperone EcpB
Ec-gx37	rcsB	VF0571	VFG049018(gb|YP_002920501.1)	96.76	99.54	transcriptional regulator RcsB
Ec-gx37	espX1	SS020	VFG034849(gb|NP_285716)	92.2	99.54	Type III secretion system effector EspX1
Ec-gx37	csgD	AI094	VFG004125(gb|NP_460113)	92.13	99.54	DNA-binding transcriptional regulator CsgD
Ec-gx37	papH	VF0220	VFG000883(gb|NP_755466)	99.49	99.49	P pilus termination subunit PapH
Ec-gx37	papJ	VF0220	VFG000886(gb|NP_755463)	95.85	99.48	P pilus assembly protein PapJ
Ec-gx37	papK	VF0220	VFG000887(gb|NP_755461)	98.88	99.44	P pilus minor subunit PapK
Ec-gx37	ykgK/ecpR	VF0404	VFG002413(gb|NP_286011)	97.22	99.44	regulator protein EcpR
Ec-gx37	papE	VF0220	VFG000888(gb|NP_755460)	92.49	99.42	P pilus minor subunit PapE
Ec-gx37	papF	VF0220	VFG000889(gb|NP_755459)	92.17	99.4	P pilus minor subunit PapF
Ec-gx37	gspG	VF0333	VFG002050(gb|YP_404603)	98.68	99.34	general secretion pathway protein G
Ec-gx37	fepC	VF0228	VFG000925(gb|NP_752606)	99.26	99.26	ferrienterobactin ABC transporter ATPase
Ec-gx37	cheY	AI145	VFG043206(gb|YP_001006774)	91.47	99.22	chemotaxis regulatory protein CheY
Ec-gx37	csgE	VF0103	VFG000460(gb|NP_460112)	90.08	99.22	curli production assembly/transport protein CsgE
Ec-gx37	gspI	VF0333	VFG002052(gb|YP_404605)	95.12	99.19	general secretion pathway protein I
Ec-gx37	espR1	SS020	VFG034815(gb|NP_287686)	92.79	99.1	Type III secretion system effector espR1
Ec-gx37	papB	VF0220	VFG000881	99.04	99.04	regulatory protein PapB
Ec-gx37	papI	VF0220	VFG000880(gb|NP_755468)	98.63	98.63	regulatory protein PapI
Ec-gx37	gspF	VF0333	VFG002049(gb|YP_404602)	97.24	97.79	general secretion pathway protein F
Ec-gx37	sfaX	VF0222	VFG042390(gb|YP_540132)	100	97.73	regulatory protein SfaX
Ec-gx37	espX5	SS020	VFG034873(gb|NP_290699)	91.27	97.66	Type III secretion system effector EspX5
Ec-gx37	espL1	SS020	VFG034754(gb|NP_288154)	94.7	95.54	Type III secretion system effector espL1
Ec-gx37	gspJ	VF0333	VFG002053(gb|YP_404606)	97.35	93.53	general secretion pathway protein J
Ec-gx37	gspH	VF0333	VFG002051(gb|YP_404604)	96.57	93.05	general secretion pathway protein H
Ec-gx37	yagZ/ecpA	VF0404	VFG002414(gb|NP_286010)	99.48	91.47	E. coli common pilus structural subunit EcpA
Ec-gx37	gspD	VF0333	VFG002047(gb|YP_404600)	98.86	89.65	general secretion pathway protein D
Ec-gx37	sfaX	VF0222	VFG042390(gb|YP_540132)	97.73	84.31	regulatory protein SfaX
Ec-gx37	aslA	VF0238	VFG001444(gb|AAG10151)	97.41	83.85	putative arylsulfatase
Ec-gx37	papD	VF0220	VFG000885(gb|NP_755464)	99.5	83.68	chaperone protein PapD
Ec-gx37	ybtU	VF0136	VFG000361(gb|NP_405470)	100	81.65	yersiniabactin biosynthetic protein YbtU
Ec-gx37	gspM	VF0333	VFG002056(gb|YP_404609)	95	78.09	general secretion pathway protein M
Ec-gx37	espX1	SS020	VFG034849(gb|NP_285716)	93.68	72.87	Type III secretion system effector EspX1
Ec-gx37	gspL	VF0333	VFG002055(gb|YP_404608)	95.1	72.7	general secretion pathway protein L
Ec-gx38	iroC	IA013	VFG012509(gb|NP_753167)	99.51	99.92	ATP binding cassette transporter
Ec-gx38	entF	VF0228	VFG000930(gb|NP_752604)	96.37	99.92	enterobactin synthase multienzyme complex component, ATP-dependent
Ec-gx38	acrB	VF0568	VFG049144(gb|YP_002918165.1)	91.52	99.9	acriflavine resistance protein B
Ec-gx38	fimD	VF0221	VFG000876(gb|NP_757244)	99.54	99.89	Outer membrane usher protein fimD precursor
Ec-gx38	yagX/ecpC	VF0404	VFG002415(gb|NP_286008)	99.41	99.88	E. coli common pilus usher EcpC
Ec-gx38	fepA	VF0228	VFG000923(gb|NP_752600)	99.33	99.87	ferrienterobactin outer membrane transporter
Ec-gx38	iutA	VF0565	VFG048621(gb|YP_001688090.1)	99.73	99.86	ferric aerobactin receptor IutA
Ec-gx38	iroN	VF0230	VFG000935(gb|NP_753164)	98.9	99.86	salmochelin receptor IroN
Ec-gx38	iucC	VF0123	VFG000617(gb|NP_709456)	97.41	99.83	aerobactin synthesis protein IucC
Ec-gx38	iucA	VF0229	VFG000940(gb|NP_755502)	94.95	99.83	aerobactin siderophore biosynthesis protein IucD
Ec-gx38	yagW/ecpD	VF0404	VFG002416(gb|NP_286007)	98.54	99.82	polymerized tip adhesin of ECP fibers
Ec-gx38	entE	VF0228	VFG000932(gb|NP_752612)	98.69	99.81	2,3-dihydroxybenzoate-AMP ligase component of enterobactin synthase multienzyme complex
Ec-gx38	gnd	VF0560	VFG048830(gb|YP_002920353.1)	95.3	99.79	6-phosphogluconate dehydrogenase
Ec-gx38	espX1	SS020	VFG034849(gb|NP_285716)	91.33	99.79	Type III secretion system effector EspX1
Ec-gx38	allB	VF0572	VFG049120(gb|YP_002918207.1)	91.39	99.78	allantoinase
Ec-gx38	espX5	SS020	VFG034873(gb|NP_290699)	92.56	99.77	Type III secretion system effector EspX5
Ec-gx38	entS	IA019	VFG044165(gb|NP_752609)	99.28	99.76	enterobactin exporter, iron-regulated
Ec-gx38	iroD	IA013	VFG012505(gb|NP_753166)	99.02	99.76	esterase
Ec-gx38	iucD	VF0229	VFG000937(gb|NP_755499)	97.88	99.76	L-lysine 6-monooxygenase IucD
Ec-gx38	fes	IA019	VFG044159(gb|NP_752602)	96.5	99.75	enterobactin/ferric enterobactin esterase
Ec-gx38	entC	VF0228	VFG000931(gb|NP_752611)	99.23	99.74	isochorismate synthase 1
Ec-gx38	iroB	IA013	VFG012513(gb|NP_753168)	99.46	99.73	glucosyltransferase IroB
Ec-gx38	espL1	SS020	VFG034754(gb|NP_288154)	95.42	99.73	Type III secretion system effector espL1
Ec-gx38	fdeC	VF0506	VFG045349(gb|YP_002390132)	92.51	99.72	adhesin FdeC
Ec-gx38	ompA	VF0236	VFG001443(gb|AAF37887)	99.13	99.71	outer membrane protein A
Ec-gx38	fepD	VF0228	VFG000926(gb|NP_752608)	99.1	99.7	ferrienterobactin ABC transporter permease
Ec-gx38	fepG	VF0228	VFG000928(gb|NP_752607)	97.88	99.7	iron-enterobactin ABC transporter permease
Ec-gx38	fepB	VF0228	VFG000924(gb|NP_752610)	99.69	99.69	ferrienterobactin ABC transporter periplasmic binding protein
Ec-gx38	iroE	IA013	VFG012501(gb|NP_753165)	99.06	99.69	esterase
Ec-gx38	iucB	VF0229	VFG000939(gb|NP_755501)	96.19	99.68	aerobactin siderophore biosynthesis protein IucB
Ec-gx38	fimH	VF0221	VFG000879(gb|NP_757248)	99	99.67	FimH protein precursor
Ec-gx38	entB	VF0228	VFG000933(gb|NP_752613)	98.95	99.65	isochorismatase
Ec-gx38	csgG	VF0103	VFG000462(gb|NP_460110)	95.67	99.64	curli production assembly/transport protein CsgG
Ec-gx38	fimC	VF0221	VFG000875(gb|NP_757243)	98.76	99.59	Chaperone protein fimC precursor
Ec-gx38	yagV/ecpE	VF0404	VFG002417(gb|NP_286006)	97.88	99.58	E. coli common pilus chaperone EcpE
Ec-gx38	espL1	SS020	VFG034754(gb|NP_288154)	90.71	99.56	Type III secretion system effector espL1
Ec-gx38	yagY/ecpB	VF0404	VFG002412(gb|NP_286009)	98.65	99.55	E. coli common pilus chaperone EcpB
Ec-gx38	rcsB	VF0571	VFG049018(gb|YP_002920501.1)	96.76	99.54	transcriptional regulator RcsB
Ec-gx38	csgD	AI094	VFG004125(gb|NP_460113)	93.06	99.54	DNA-binding transcriptional regulator CsgD
Ec-gx38	entD	VF0228	VFG000929(gb|NP_752599)	94.74	99.52	phosphopantetheinyl transferase component of enterobactin synthase multienzyme complex
Ec-gx38	fimB	VF0221	VFG000871(gb|NP_757239)	99.5	99.5	Type 1 fimbriae Regulatory protein fimB
Ec-gx38	yagZ/ecpA	VF0404	VFG002414(gb|NP_286010)	100	99.49	E. coli common pilus structural subunit EcpA
Ec-gx38	fimE	VF0221	VFG000872(gb|NP_757240)	100	99.49	Type 1 fimbriae Regulatory protein fimE
Ec-gx38	fimA	VF0221	VFG000873(gb|NP_757241)	90.11	99.45	Type-1 fimbrial protein, A chain precursor
Ec-gx38	ykgK/ecpR	VF0404	VFG002413(gb|NP_286011)	98.33	99.44	regulator protein EcpR
Ec-gx38	fimF	VF0221	VFG000877(gb|NP_757245)	98.3	99.43	FimF protein precursor
Ec-gx38	fimG	VF0221	VFG000878(gb|NP_757247)	97.6	99.4	FimG protein precursor
Ec-gx38	fimI	VF0221	VFG000874(gb|NP_757242)	97.58	99.39	Fimbrin-like protein fimI precursor
Ec-gx38	fepC	VF0228	VFG000925(gb|NP_752606)	99.26	99.26	ferrienterobactin ABC transporter ATPase
Ec-gx38	cheY	AI145	VFG043206(gb|YP_001006774)	91.47	99.22	chemotaxis regulatory protein CheY
Ec-gx38	csgE	VF0103	VFG000460(gb|NP_460112)	90.08	99.22	curli production assembly/transport protein CsgE
Ec-gx38	aslA	VF0238	VFG001444(gb|AAG10151)	93.48	84.91	putative arylsulfatase
Ec-gx38	espR1	SS020	VFG034815(gb|NP_287686)	90.6	81.21	Type III secretion system effector espR1
Ec-gx39	entF	VF0228	VFG000930(gb|NP_752604)	96.75	99.92	enterobactin synthase multienzyme complex component, ATP-dependent
Ec-gx39	acrB	VF0568	VFG049144(gb|YP_002918165.1)	91.52	99.9	acriflavine resistance protein B
Ec-gx39	fimD	VF0221	VFG000876(gb|NP_757244)	99.32	99.89	Outer membrane usher protein fimD precursor
Ec-gx39	yagX/ecpC	VF0404	VFG002415(gb|NP_286008)	99.41	99.88	E. coli common pilus usher EcpC
Ec-gx39	fepA	VF0228	VFG000923(gb|NP_752600)	99.46	99.87	ferrienterobactin outer membrane transporter
Ec-gx39	yagW/ecpD	VF0404	VFG002416(gb|NP_286007)	98.72	99.82	polymerized tip adhesin of ECP fibers
Ec-gx39	entE	VF0228	VFG000932(gb|NP_752612)	98.88	99.81	2,3-dihydroxybenzoate-AMP ligase component of enterobactin synthase multienzyme complex
Ec-gx39	gspE	VF0333	VFG002048(gb|YP_404601)	97.99	99.8	general secretion pathway protein E
Ec-gx39	gnd	VF0560	VFG048830(gb|YP_002920353.1)	94.44	99.79	6-phosphogluconate dehydrogenase
Ec-gx39	espX1	SS020	VFG034849(gb|NP_285716)	91.54	99.79	Type III secretion system effector EspX1
Ec-gx39	allB	VF0572	VFG049120(gb|YP_002918207.1)	91.39	99.78	allantoinase
Ec-gx39	espX5	SS020	VFG034873(gb|NP_290699)	92.79	99.77	Type III secretion system effector EspX5
Ec-gx39	entS	IA019	VFG044165(gb|NP_752609)	99.52	99.76	enterobactin exporter, iron-regulated
Ec-gx39	fes	IA019	VFG044159(gb|NP_752602)	96.25	99.75	enterobactin/ferric enterobactin esterase
Ec-gx39	entC	VF0228	VFG000931(gb|NP_752611)	99.23	99.74	isochorismate synthase 1
Ec-gx39	fdeC	VF0506	VFG045349(gb|YP_002390132)	92.65	99.72	adhesin FdeC
Ec-gx39	ompA	VF0236	VFG001443(gb|AAF37887)	95.71	99.71	outer membrane protein A
Ec-gx39	fepD	VF0228	VFG000926(gb|NP_752608)	99.4	99.7	ferrienterobactin ABC transporter permease
Ec-gx39	fepG	VF0228	VFG000928(gb|NP_752607)	97.27	99.7	iron-enterobactin ABC transporter permease
Ec-gx39	fepB	VF0228	VFG000924(gb|NP_752610)	99.37	99.69	ferrienterobactin ABC transporter periplasmic binding protein
Ec-gx39	gspK	VF0333	VFG002054(gb|YP_404607)	98.46	99.69	general secretion pathway protein K
Ec-gx39	fimH	VF0221	VFG000879(gb|NP_757248)	99	99.67	FimH protein precursor
Ec-gx39	entB	VF0228	VFG000933(gb|NP_752613)	99.3	99.65	isochorismatase
Ec-gx39	csgG	VF0103	VFG000462(gb|NP_460110)	96.03	99.64	curli production assembly/transport protein CsgG
Ec-gx39	gspC	VF0333	VFG002046(gb|YP_404599)	94.85	99.63	general secretion pathway protein C
Ec-gx39	fimC	VF0221	VFG000875(gb|NP_757243)	98.76	99.59	Chaperone protein fimC precursor
Ec-gx39	yagV/ecpE	VF0404	VFG002417(gb|NP_286006)	97.88	99.58	E. coli common pilus chaperone EcpE
Ec-gx39	mrkB	VF0567	VFG043626(gb|YP_002921127)	92.27	99.57	fimbrial chaperone protein mrkB precursor
Ec-gx39	yagY/ecpB	VF0404	VFG002412(gb|NP_286009)	98.65	99.55	E. coli common pilus chaperone EcpB
Ec-gx39	rcsB	VF0571	VFG049018(gb|YP_002920501.1)	96.76	99.54	transcriptional regulator RcsB
Ec-gx39	csgD	AI094	VFG004125(gb|NP_460113)	93.06	99.54	DNA-binding transcriptional regulator CsgD
Ec-gx39	entD	VF0228	VFG000929(gb|NP_752599)	94.74	99.52	phosphopantetheinyl transferase component of enterobactin synthase multienzyme complex
Ec-gx39	fimB	VF0221	VFG000871(gb|NP_757239)	99.5	99.5	Type 1 fimbriae Regulatory protein fimB
Ec-gx39	mrkA	VF0567	VFG043627(gb|YP_002921128)	96.04	99.5	type 3 fimbrial major pilin subunit MrkA
Ec-gx39	fimE	VF0221	VFG000872(gb|NP_757240)	100	99.49	Type 1 fimbriae Regulatory protein fimE
Ec-gx39	yagZ/ecpA	VF0404	VFG002414(gb|NP_286010)	99.49	99.49	E. coli common pilus structural subunit EcpA
Ec-gx39	fimA	VF0221	VFG000873(gb|NP_757241)	90.11	99.45	Type-1 fimbrial protein, A chain precursor
Ec-gx39	ykgK/ecpR	VF0404	VFG002413(gb|NP_286011)	98.33	99.44	regulator protein EcpR
Ec-gx39	fimF	VF0221	VFG000877(gb|NP_757245)	97.73	99.43	FimF protein precursor
Ec-gx39	fimG	VF0221	VFG000878(gb|NP_757247)	98.8	99.4	FimG protein precursor
Ec-gx39	fimI	VF0221	VFG000874(gb|NP_757242)	98.18	99.39	Fimbrin-like protein fimI precursor
Ec-gx39	gspG	VF0333	VFG002050(gb|YP_404603)	99.34	99.34	general secretion pathway protein G
Ec-gx39	espL4	SS020	VFG034772(gb|NP_290644)	97.18	99.3	Type III secretion system effector EspL4
Ec-gx39	fepC	VF0228	VFG000925(gb|NP_752606)	99.26	99.26	ferrienterobactin ABC transporter ATPase
Ec-gx39	cheY	AI145	VFG043206(gb|YP_001006774)	91.47	99.22	chemotaxis regulatory protein CheY
Ec-gx39	csgE	VF0103	VFG000460(gb|NP_460112)	90.08	99.22	curli production assembly/transport protein CsgE
Ec-gx39	gspI	VF0333	VFG002052(gb|YP_404605)	93.5	99.19	general secretion pathway protein I
Ec-gx39	gspF	VF0333	VFG002049(gb|YP_404602)	96.99	97.79	general secretion pathway protein F
Ec-gx39	espL1	SS020	VFG034754(gb|NP_288154)	95.98	97.3	Type III secretion system effector espL1
Ec-gx39	gspH	VF0333	VFG002051(gb|YP_404604)	95.45	93.58	general secretion pathway protein H
Ec-gx39	gspJ	VF0333	VFG002053(gb|YP_404606)	98.93	93.47	general secretion pathway protein J
Ec-gx39	gspD	VF0333	VFG002047(gb|YP_404600)	99.03	89.65	general secretion pathway protein D
Ec-gx39	aslA	VF0238	VFG001444(gb|AAG10151)	93.48	84.91	putative arylsulfatase
Ec-gx39	espR1	SS020	VFG034815(gb|NP_287686)	90.31	81.21	Type III secretion system effector espR1
Ec-gx39	gspM	VF0333	VFG002056(gb|YP_404609)	92.14	78.09	general secretion pathway protein M
Ec-gx39	gspL	VF0333	VFG002055(gb|YP_404608)	96.85	72.7	general secretion pathway protein L
Ec-gz23	entF	VF0228	VFG000930(gb|NP_752604)	96.98	99.92	enterobactin synthase multienzyme complex component, ATP-dependent
Ec-gz23	acrB	VF0568	VFG049144(gb|YP_002918165.1)	91.52	99.9	acriflavine resistance protein B
Ec-gz23	fimD	VF0221	VFG000876(gb|NP_757244)	99.43	99.89	Outer membrane usher protein fimD precursor
Ec-gz23	yagX/ecpC	VF0404	VFG002415(gb|NP_286008)	99.41	99.88	E. coli common pilus usher EcpC
Ec-gz23	fepA	VF0228	VFG000923(gb|NP_752600)	99.33	99.87	ferrienterobactin outer membrane transporter
Ec-gz23	kpsD	VF0239	VFG001448(gb|AAA21682)	99.82	99.82	KpsD
Ec-gz23	yagW/ecpD	VF0404	VFG002416(gb|NP_286007)	99.09	99.82	polymerized tip adhesin of ECP fibers
Ec-gz23	entE	VF0228	VFG000932(gb|NP_752612)	98.69	99.81	2,3-dihydroxybenzoate-AMP ligase component of enterobactin synthase multienzyme complex
Ec-gz23	gspE	VF0333	VFG002048(gb|YP_404601)	97.99	99.8	general secretion pathway protein E
Ec-gz23	gnd	VF0560	VFG048830(gb|YP_002920353.1)	95.09	99.79	6-phosphogluconate dehydrogenase
Ec-gz23	fdeC	VF0506	VFG045349(gb|YP_002390132)	94	99.79	adhesin FdeC
Ec-gz23	allB	VF0572	VFG049120(gb|YP_002918207.1)	91.39	99.78	allantoinase
Ec-gz23	espX5	SS020	VFG034873(gb|NP_290699)	96.28	99.77	Type III secretion system effector EspX5
Ec-gz23	entS	IA019	VFG044165(gb|NP_752609)	99.28	99.76	enterobactin exporter, iron-regulated
Ec-gz23	fes	IA019	VFG044159(gb|NP_752602)	95.75	99.75	enterobactin/ferric enterobactin esterase
Ec-gz23	entC	VF0228	VFG000931(gb|NP_752611)	99.49	99.74	isochorismate synthase 1
Ec-gz23	espL1	SS020	VFG034754(gb|NP_288154)	97.16	99.74	Type III secretion system effector espL1
Ec-gz23	ompA	VF0236	VFG001443(gb|AAF37887)	99.13	99.71	outer membrane protein A
Ec-gz23	fepD	VF0228	VFG000926(gb|NP_752608)	99.4	99.7	ferrienterobactin ABC transporter permease
Ec-gz23	fepG	VF0228	VFG000928(gb|NP_752607)	97.27	99.7	iron-enterobactin ABC transporter permease
Ec-gz23	fepB	VF0228	VFG000924(gb|NP_752610)	100	99.69	ferrienterobactin ABC transporter periplasmic binding protein
Ec-gz23	gspK	VF0333	VFG002054(gb|YP_404607)	98.15	99.69	general secretion pathway protein K
Ec-gz23	fimH	VF0221	VFG000879(gb|NP_757248)	98.67	99.67	FimH protein precursor
Ec-gz23	entB	VF0228	VFG000933(gb|NP_752613)	98.95	99.65	isochorismatase
Ec-gz23	csgG	VF0103	VFG000462(gb|NP_460110)	96.03	99.64	curli production assembly/transport protein CsgG
Ec-gz23	gspC	VF0333	VFG002046(gb|YP_404599)	93.38	99.63	general secretion pathway protein C
Ec-gz23	kpsM	VF0239	VFG001450(gb|AAA24046)	98.84	99.61	KpsM
Ec-gz23	entD	VF0228	VFG000929(gb|NP_752599)	95.14	99.6	phosphopantetheinyl transferase component of enterobactin synthase multienzyme complex
Ec-gz23	fimC	VF0221	VFG000875(gb|NP_757243)	99.17	99.59	Chaperone protein fimC precursor
Ec-gz23	yagV/ecpE	VF0404	VFG002417(gb|NP_286006)	98.31	99.58	E. coli common pilus chaperone EcpE
Ec-gz23	yagY/ecpB	VF0404	VFG002412(gb|NP_286009)	98.65	99.55	E. coli common pilus chaperone EcpB
Ec-gz23	espX4	SS020	VFG034866(gb|NP_290672)	90.25	99.55	Type III secretion system effector EspX4
Ec-gz23	rcsB	VF0571	VFG049018(gb|YP_002920501.1)	96.76	99.54	transcriptional regulator RcsB
Ec-gz23	csgD	AI094	VFG004125(gb|NP_460113)	92.59	99.54	DNA-binding transcriptional regulator CsgD
Ec-gz23	fimB	VF0221	VFG000871(gb|NP_757239)	99.5	99.5	Type 1 fimbriae Regulatory protein fimB
Ec-gz23	yagZ/ecpA	VF0404	VFG002414(gb|NP_286010)	100	99.49	E. coli common pilus structural subunit EcpA
Ec-gz23	fimE	VF0221	VFG000872(gb|NP_757240)	98.99	99.49	Type 1 fimbriae Regulatory protein fimE
Ec-gz23	fimA	VF0221	VFG000873(gb|NP_757241)	98.9	99.45	Type-1 fimbrial protein, A chain precursor
Ec-gz23	ykgK/ecpR	VF0404	VFG002413(gb|NP_286011)	97.22	99.44	regulator protein EcpR
Ec-gz23	fimF	VF0221	VFG000877(gb|NP_757245)	99.43	99.43	FimF protein precursor
Ec-gz23	fimG	VF0221	VFG000878(gb|NP_757247)	98.8	99.4	FimG protein precursor
Ec-gz23	gspG	VF0333	VFG002050(gb|YP_404603)	98.01	99.34	general secretion pathway protein G
Ec-gz23	fepC	VF0228	VFG000925(gb|NP_752606)	99.26	99.26	ferrienterobactin ABC transporter ATPase
Ec-gz23	cheY	AI145	VFG043206(gb|YP_001006774)	91.47	99.22	chemotaxis regulatory protein CheY
Ec-gz23	csgE	VF0103	VFG000460(gb|NP_460112)	90.08	99.22	curli production assembly/transport protein CsgE
Ec-gz23	gspI	VF0333	VFG002052(gb|YP_404605)	93.5	99.19	general secretion pathway protein I
Ec-gz23	espR1	SS020	VFG034815(gb|NP_287686)	92.79	99.1	Type III secretion system effector espR1
Ec-gz23	gspF	VF0333	VFG002049(gb|YP_404602)	95.24	97.76	general secretion pathway protein F
Ec-gz23	espL1	SS020	VFG034754(gb|NP_288154)	94.7	95.54	Type III secretion system effector espL1
Ec-gz23	espX1	SS020	VFG034849(gb|NP_285716)	90	95.08	Type III secretion system effector EspX1
Ec-gz23	gspH	VF0333	VFG002051(gb|YP_404604)	94.89	93.58	general secretion pathway protein H
Ec-gz23	gspJ	VF0333	VFG002053(gb|YP_404606)	98.94	93.53	general secretion pathway protein J
Ec-gz23	fimI	VF0221	VFG000874(gb|NP_757242)	96.58	90.06	Fimbrin-like protein fimI precursor
Ec-gz23	gspD	VF0333	VFG002047(gb|YP_404600)	98.86	89.65	general secretion pathway protein D
Ec-gz23	aslA	VF0238	VFG001444(gb|AAG10151)	96.11	83.85	putative arylsulfatase
Ec-gz23	gspM	VF0333	VFG002056(gb|YP_404609)	95	78.09	general secretion pathway protein M
Ec-gz23	espX1	SS020	VFG034849(gb|NP_285716)	93.68	72.87	Type III secretion system effector EspX1
Ec-gz23	gspL	VF0333	VFG002055(gb|YP_404608)	96.15	72.7	general secretion pathway protein L
Ec-gz24	entF	VF0228	VFG000930(gb|NP_752604)	96.98	99.92	enterobactin synthase multienzyme complex component, ATP-dependent
Ec-gz24	acrB	VF0568	VFG049144(gb|YP_002918165.1)	91.52	99.9	acriflavine resistance protein B
Ec-gz24	fimD	VF0221	VFG000876(gb|NP_757244)	98.97	99.89	Outer membrane usher protein fimD precursor
Ec-gz24	fepA	VF0228	VFG000923(gb|NP_752600)	99.33	99.87	ferrienterobactin outer membrane transporter
Ec-gz24	yagW/ecpD	VF0404	VFG002416(gb|NP_286007)	99.09	99.82	polymerized tip adhesin of ECP fibers
Ec-gz24	entE	VF0228	VFG000932(gb|NP_752612)	98.69	99.81	2,3-dihydroxybenzoate-AMP ligase component of enterobactin synthase multienzyme complex
Ec-gz24	gspE	VF0333	VFG002048(gb|YP_404601)	97.99	99.8	general secretion pathway protein E
Ec-gz24	gnd	VF0560	VFG048830(gb|YP_002920353.1)	94.87	99.79	6-phosphogluconate dehydrogenase
Ec-gz24	fdeC	VF0506	VFG045349(gb|YP_002390132)	94.14	99.79	adhesin FdeC
Ec-gz24	allB	VF0572	VFG049120(gb|YP_002918207.1)	91.61	99.78	allantoinase
Ec-gz24	espX5	SS020	VFG034873(gb|NP_290699)	94.88	99.77	Type III secretion system effector EspX5
Ec-gz24	entS	IA019	VFG044165(gb|NP_752609)	99.28	99.76	enterobactin exporter, iron-regulated
Ec-gz24	fes	IA019	VFG044159(gb|NP_752602)	95.75	99.75	enterobactin/ferric enterobactin esterase
Ec-gz24	entC	VF0228	VFG000931(gb|NP_752611)	99.49	99.74	isochorismate synthase 1
Ec-gz24	yagX/ecpC	VF0404	VFG002415(gb|NP_286008)	99.46	99.73	E. coli common pilus usher EcpC
Ec-gz24	ompA	VF0236	VFG001443(gb|AAF37887)	99.13	99.71	outer membrane protein A
Ec-gz24	fepD	VF0228	VFG000926(gb|NP_752608)	99.4	99.7	ferrienterobactin ABC transporter permease
Ec-gz24	fepG	VF0228	VFG000928(gb|NP_752607)	97.58	99.7	iron-enterobactin ABC transporter permease
Ec-gz24	fepB	VF0228	VFG000924(gb|NP_752610)	100	99.69	ferrienterobactin ABC transporter periplasmic binding protein
Ec-gz24	gspK	VF0333	VFG002054(gb|YP_404607)	98.77	99.69	general secretion pathway protein K
Ec-gz24	fimH	VF0221	VFG000879(gb|NP_757248)	98.67	99.67	FimH protein precursor
Ec-gz24	entB	VF0228	VFG000933(gb|NP_752613)	98.95	99.65	isochorismatase
Ec-gz24	csgG	VF0103	VFG000462(gb|NP_460110)	96.03	99.64	curli production assembly/transport protein CsgG
Ec-gz24	gspC	VF0333	VFG002046(gb|YP_404599)	95.59	99.63	general secretion pathway protein C
Ec-gz24	entD	VF0228	VFG000929(gb|NP_752599)	95.14	99.6	phosphopantetheinyl transferase component of enterobactin synthase multienzyme complex
Ec-gz24	fimC	VF0221	VFG000875(gb|NP_757243)	98.76	99.59	Chaperone protein fimC precursor
Ec-gz24	yagV/ecpE	VF0404	VFG002417(gb|NP_286006)	98.31	99.58	E. coli common pilus chaperone EcpE
Ec-gz24	yagY/ecpB	VF0404	VFG002412(gb|NP_286009)	98.65	99.55	E. coli common pilus chaperone EcpB
Ec-gz24	rcsB	VF0571	VFG049018(gb|YP_002920501.1)	96.76	99.54	transcriptional regulator RcsB
Ec-gz24	espX1	SS020	VFG034849(gb|NP_285716)	92.66	99.54	Type III secretion system effector EspX1
Ec-gz24	csgD	AI094	VFG004125(gb|NP_460113)	92.59	99.54	DNA-binding transcriptional regulator CsgD
Ec-gz24	fimB	VF0221	VFG000871(gb|NP_757239)	99.5	99.5	Type 1 fimbriae Regulatory protein fimB
Ec-gz24	fimE	VF0221	VFG000872(gb|NP_757240)	100	99.49	Type 1 fimbriae Regulatory protein fimE
Ec-gz24	yagZ/ecpA	VF0404	VFG002414(gb|NP_286010)	99.49	99.49	E. coli common pilus structural subunit EcpA
Ec-gz24	fimA	VF0221	VFG000873(gb|NP_757241)	90.11	99.45	Type-1 fimbrial protein, A chain precursor
Ec-gz24	ykgK/ecpR	VF0404	VFG002413(gb|NP_286011)	97.22	99.44	regulator protein EcpR
Ec-gz24	fimF	VF0221	VFG000877(gb|NP_757245)	98.86	99.43	FimF protein precursor
Ec-gz24	fimG	VF0221	VFG000878(gb|NP_757247)	98.8	99.4	FimG protein precursor
Ec-gz24	fimI	VF0221	VFG000874(gb|NP_757242)	97.58	99.39	Fimbrin-like protein fimI precursor
Ec-gz24	gspG	VF0333	VFG002050(gb|YP_404603)	99.34	99.34	general secretion pathway protein G
Ec-gz24	fepC	VF0228	VFG000925(gb|NP_752606)	99.26	99.26	ferrienterobactin ABC transporter ATPase
Ec-gz24	cheY	AI145	VFG043206(gb|YP_001006774)	91.47	99.22	chemotaxis regulatory protein CheY
Ec-gz24	csgE	VF0103	VFG000460(gb|NP_460112)	90.08	99.22	curli production assembly/transport protein CsgE
Ec-gz24	gspI	VF0333	VFG002052(gb|YP_404605)	93.5	99.19	general secretion pathway protein I
Ec-gz24	espL4	SS020	VFG034772(gb|NP_290644)	96.61	99.15	Type III secretion system effector EspL4
Ec-gz24	espR1	SS020	VFG034815(gb|NP_287686)	92.79	99.1	Type III secretion system effector espR1
Ec-gz24	gspF	VF0333	VFG002049(gb|YP_404602)	97.99	97.79	general secretion pathway protein F
Ec-gz24	espL1	SS020	VFG034754(gb|NP_288154)	97.64	96.95	Type III secretion system effector espL1
Ec-gz24	espL4	SS020	VFG034772(gb|NP_290644)	91.6	96.55	Type III secretion system effector EspL4
Ec-gz24	espL1	SS020	VFG034754(gb|NP_288154)	94.7	95.54	Type III secretion system effector espL1
Ec-gz24	espX4	SS020	VFG034866(gb|NP_290672)	95.08	93.75	Type III secretion system effector EspX4
Ec-gz24	gspH	VF0333	VFG002051(gb|YP_404604)	97.16	93.58	general secretion pathway protein H
Ec-gz24	gspJ	VF0333	VFG002053(gb|YP_404606)	98.4	93.47	general secretion pathway protein J
Ec-gz24	gspD	VF0333	VFG002047(gb|YP_404600)	98.86	89.65	general secretion pathway protein D
Ec-gz24	yagX/ecpC	VF0404	VFG002415(gb|NP_286008)	99.3	87.32	E. coli common pilus usher EcpC
Ec-gz24	aslA	VF0238	VFG001444(gb|AAG10151)	96.11	83.85	putative arylsulfatase
Ec-gz24	gspM	VF0333	VFG002056(gb|YP_404609)	95.71	78.09	general secretion pathway protein M
Ec-gz24	espX1	SS020	VFG034849(gb|NP_285716)	93.68	72.87	Type III secretion system effector EspX1
Ec-gz24	gspL	VF0333	VFG002055(gb|YP_404608)	95.8	72.7	general secretion pathway protein L
Ec-gz25	entF	VF0228	VFG000930(gb|NP_752604)	96.29	99.92	enterobactin synthase multienzyme complex component, ATP-dependent
Ec-gz25	acrB	VF0568	VFG049144(gb|YP_002918165.1)	91.52	99.9	acriflavine resistance protein B
Ec-gz25	fimD	VF0221	VFG000876(gb|NP_757244)	99.43	99.89	Outer membrane usher protein fimD precursor
Ec-gz25	yagX/ecpC	VF0404	VFG002415(gb|NP_286008)	99.41	99.88	E. coli common pilus usher EcpC
Ec-gz25	fepA	VF0228	VFG000923(gb|NP_752600)	99.46	99.87	ferrienterobactin outer membrane transporter
Ec-gz25	yagW/ecpD	VF0404	VFG002416(gb|NP_286007)	99.09	99.82	polymerized tip adhesin of ECP fibers
Ec-gz25	entE	VF0228	VFG000932(gb|NP_752612)	98.88	99.81	2,3-dihydroxybenzoate-AMP ligase component of enterobactin synthase multienzyme complex
Ec-gz25	gspE	VF0333	VFG002048(gb|YP_404601)	97.99	99.8	general secretion pathway protein E
Ec-gz25	gnd	VF0560	VFG048830(gb|YP_002920353.1)	95.51	99.79	6-phosphogluconate dehydrogenase
Ec-gz25	fdeC	VF0506	VFG045349(gb|YP_002390132)	94.7	99.79	adhesin FdeC
Ec-gz25	allB	VF0572	VFG049120(gb|YP_002918207.1)	91.39	99.78	allantoinase
Ec-gz25	espX5	SS020	VFG034873(gb|NP_290699)	92.79	99.77	Type III secretion system effector EspX5
Ec-gz25	entS	IA019	VFG044165(gb|NP_752609)	99.52	99.76	enterobactin exporter, iron-regulated
Ec-gz25	espX1	SS020	VFG034849(gb|NP_285716)	90.45	99.76	Type III secretion system effector EspX1
Ec-gz25	fes	IA019	VFG044159(gb|NP_752602)	95.75	99.75	enterobactin/ferric enterobactin esterase
Ec-gz25	entC	VF0228	VFG000931(gb|NP_752611)	99.23	99.74	isochorismate synthase 1
Ec-gz25	espL1	SS020	VFG034754(gb|NP_288154)	94.88	99.73	Type III secretion system effector espL1
Ec-gz25	ompA	VF0236	VFG001443(gb|AAF37887)	95.71	99.71	outer membrane protein A
Ec-gz25	fepD	VF0228	VFG000926(gb|NP_752608)	99.4	99.7	ferrienterobactin ABC transporter permease
Ec-gz25	fepG	VF0228	VFG000928(gb|NP_752607)	98.18	99.7	iron-enterobactin ABC transporter permease
Ec-gz25	fepB	VF0228	VFG000924(gb|NP_752610)	99.37	99.69	ferrienterobactin ABC transporter periplasmic binding protein
Ec-gz25	gspK	VF0333	VFG002054(gb|YP_404607)	98.15	99.69	general secretion pathway protein K
Ec-gz25	fimH	VF0221	VFG000879(gb|NP_757248)	99	99.67	FimH protein precursor
Ec-gz25	entB	VF0228	VFG000933(gb|NP_752613)	98.95	99.65	isochorismatase
Ec-gz25	csgG	VF0103	VFG000462(gb|NP_460110)	96.03	99.64	curli production assembly/transport protein CsgG
Ec-gz25	gspC	VF0333	VFG002046(gb|YP_404599)	94.85	99.63	general secretion pathway protein C
Ec-gz25	fimC	VF0221	VFG000875(gb|NP_757243)	99.17	99.59	Chaperone protein fimC precursor
Ec-gz25	yagV/ecpE	VF0404	VFG002417(gb|NP_286006)	97.88	99.58	E. coli common pilus chaperone EcpE
Ec-gz25	yagY/ecpB	VF0404	VFG002412(gb|NP_286009)	98.65	99.55	E. coli common pilus chaperone EcpB
Ec-gz25	rcsB	VF0571	VFG049018(gb|YP_002920501.1)	96.76	99.54	transcriptional regulator RcsB
Ec-gz25	csgD	AI094	VFG004125(gb|NP_460113)	93.06	99.54	DNA-binding transcriptional regulator CsgD
Ec-gz25	entD	VF0228	VFG000929(gb|NP_752599)	94.74	99.52	phosphopantetheinyl transferase component of enterobactin synthase multienzyme complex
Ec-gz25	fimB	VF0221	VFG000871(gb|NP_757239)	99	99.5	Type 1 fimbriae Regulatory protein fimB
Ec-gz25	fimE	VF0221	VFG000872(gb|NP_757240)	100	99.49	Type 1 fimbriae Regulatory protein fimE
Ec-gz25	yagZ/ecpA	VF0404	VFG002414(gb|NP_286010)	99.49	99.49	E. coli common pilus structural subunit EcpA
Ec-gz25	fimA	VF0221	VFG000873(gb|NP_757241)	90.66	99.45	Type-1 fimbrial protein, A chain precursor
Ec-gz25	ykgK/ecpR	VF0404	VFG002413(gb|NP_286011)	97.78	99.44	regulator protein EcpR
Ec-gz25	fimF	VF0221	VFG000877(gb|NP_757245)	98.3	99.43	FimF protein precursor
Ec-gz25	fimG	VF0221	VFG000878(gb|NP_757247)	97.6	99.4	FimG protein precursor
Ec-gz25	gspG	VF0333	VFG002050(gb|YP_404603)	99.34	99.34	general secretion pathway protein G
Ec-gz25	fimI	VF0221	VFG000874(gb|NP_757242)	97.3	99.32	Fimbrin-like protein fimI precursor
Ec-gz25	fepC	VF0228	VFG000925(gb|NP_752606)	98.89	99.26	ferrienterobactin ABC transporter ATPase
Ec-gz25	cheY	AI145	VFG043206(gb|YP_001006774)	91.47	99.22	chemotaxis regulatory protein CheY
Ec-gz25	csgE	VF0103	VFG000460(gb|NP_460112)	90.08	99.22	curli production assembly/transport protein CsgE
Ec-gz25	gspI	VF0333	VFG002052(gb|YP_404605)	95.93	99.19	general secretion pathway protein I
Ec-gz25	espL1	SS020	VFG034754(gb|NP_288154)	97.22	98.61	Type III secretion system effector espL1
Ec-gz25	gspF	VF0333	VFG002049(gb|YP_404602)	96.74	97.79	general secretion pathway protein F
Ec-gz25	gspH	VF0333	VFG002051(gb|YP_404604)	95.45	93.58	general secretion pathway protein H
Ec-gz25	gspJ	VF0333	VFG002053(gb|YP_404606)	98.4	93.47	general secretion pathway protein J
Ec-gz25	gspD	VF0333	VFG002047(gb|YP_404600)	98.86	89.65	general secretion pathway protein D
Ec-gz25	aslA	VF0238	VFG001444(gb|AAG10151)	95.65	84.91	putative arylsulfatase
Ec-gz25	espR1	SS020	VFG034815(gb|NP_287686)	90.31	81.21	Type III secretion system effector espR1
Ec-gz25	gspM	VF0333	VFG002056(gb|YP_404609)	92.14	78.09	general secretion pathway protein M
Ec-gz25	espX1	SS020	VFG034849(gb|NP_285716)	92.31	72.86	Type III secretion system effector EspX1
Ec-gz25	gspL	VF0333	VFG002055(gb|YP_404608)	97.2	72.7	general secretion pathway protein L
Ec-gz95	entF	VF0228	VFG000930(gb|NP_752604)	96.98	99.92	enterobactin synthase multienzyme complex component, ATP-dependent
Ec-gz95	acrB	VF0568	VFG049144(gb|YP_002918165.1)	91.52	99.9	acriflavine resistance protein B
Ec-gz95	yagX/ecpC	VF0404	VFG002415(gb|NP_286008)	99.52	99.88	E. coli common pilus usher EcpC
Ec-gz95	fepA	VF0228	VFG000923(gb|NP_752600)	99.2	99.87	ferrienterobactin outer membrane transporter
Ec-gz95	espL4	SS020	VFG034772(gb|NP_290644)	96.7	99.86	Type III secretion system effector EspL4
Ec-gz95	yagW/ecpD	VF0404	VFG002416(gb|NP_286007)	99.09	99.82	polymerized tip adhesin of ECP fibers
Ec-gz95	entE	VF0228	VFG000932(gb|NP_752612)	99.07	99.81	2,3-dihydroxybenzoate-AMP ligase component of enterobactin synthase multienzyme complex
Ec-gz95	gnd	VF0560	VFG048830(gb|YP_002920353.1)	99.57	99.79	6-phosphogluconate dehydrogenase
Ec-gz95	manC	VF0560	VFG048819(gb|YP_002920352.1)	98.73	99.79	mannose-1-phosphate guanylyltransferase
Ec-gz95	wzi	VF0560	VFG048980(gb|YP_002920367.1)	95.39	99.79	surface assembly of capsule
Ec-gz95	fdeC	VF0506	VFG045349(gb|YP_002390132)	94.07	99.79	adhesin FdeC
Ec-gz95	espX1	SS020	VFG034849(gb|NP_285716)	92.18	99.79	Type III secretion system effector EspX1
Ec-gz95	allB	VF0572	VFG049120(gb|YP_002918207.1)	91.61	99.78	allantoinase
Ec-gz95	espX5	SS020	VFG034873(gb|NP_290699)	95.81	99.77	Type III secretion system effector EspX5
Ec-gz95	entS	IA019	VFG044165(gb|NP_752609)	99.28	99.76	enterobactin exporter, iron-regulated
Ec-gz95	fes	IA019	VFG044159(gb|NP_752602)	95.75	99.75	enterobactin/ferric enterobactin esterase
Ec-gz95	entC	VF0228	VFG000931(gb|NP_752611)	99.49	99.74	isochorismate synthase 1
Ec-gz95	ugd	VF0560	VFG048797(gb|YP_002920350.1)	99.48	99.74	UDP-glucose 6-dehydrogenase
Ec-gz95	espL1	SS020	VFG034754(gb|NP_288154)	97.16	99.74	Type III secretion system effector espL1
Ec-gz95	ompA	VF0236	VFG001443(gb|AAF37887)	99.13	99.71	outer membrane protein A
Ec-gz95	fepD	VF0228	VFG000926(gb|NP_752608)	99.4	99.7	ferrienterobactin ABC transporter permease
Ec-gz95	fepG	VF0228	VFG000928(gb|NP_752607)	97.58	99.7	iron-enterobactin ABC transporter permease
Ec-gz95	fepB	VF0228	VFG000924(gb|NP_752610)	100	99.69	ferrienterobactin ABC transporter periplasmic binding protein
Ec-gz95	entB	VF0228	VFG000933(gb|NP_752613)	99.3	99.65	isochorismatase
Ec-gz95	csgG	VF0103	VFG000462(gb|NP_460110)	96.03	99.64	curli production assembly/transport protein CsgG
Ec-gz95	entD	VF0228	VFG000929(gb|NP_752599)	95.55	99.6	phosphopantetheinyl transferase component of enterobactin synthase multienzyme complex
Ec-gz95	yagV/ecpE	VF0404	VFG002417(gb|NP_286006)	97.46	99.58	E. coli common pilus chaperone EcpE
Ec-gz95	manB	VF0560	VFG048808(gb|YP_002920351.1)	98.68	99.56	phosphomannomutase
Ec-gz95	yagY/ecpB	VF0404	VFG002412(gb|NP_286009)	98.65	99.55	E. coli common pilus chaperone EcpB
Ec-gz95	rcsB	VF0571	VFG049018(gb|YP_002920501.1)	96.76	99.54	transcriptional regulator RcsB
Ec-gz95	csgD	AI094	VFG004125(gb|NP_460113)	92.13	99.54	DNA-binding transcriptional regulator CsgD
Ec-gz95	cpsACP	VF0560	VFG048985(gb|YP_002920368.1)	91.87	99.52	phosphatase PAP2 family protein
Ec-gz95	wza	VF0560	VFG048972(gb|YP_002920366.1)	92.04	99.47	capsule polysaccharide export protein precursor
Ec-gz95	ykgK/ecpR	VF0404	VFG002413(gb|NP_286011)	97.22	99.44	regulator protein EcpR
Ec-gz95	galF	VF0560	VFG048990(gb|YP_002920369.1)	90.54	99.33	UTP-glucose-1-phosphate uridylyltransferase subunit GalF
Ec-gz95	fepC	VF0228	VFG000925(gb|NP_752606)	99.26	99.26	ferrienterobactin ABC transporter ATPase
Ec-gz95	cheY	AI145	VFG043206(gb|YP_001006774)	91.47	99.22	chemotaxis regulatory protein CheY
Ec-gz95	csgE	VF0103	VFG000460(gb|NP_460112)	90.08	99.22	curli production assembly/transport protein CsgE
Ec-gz95	espR1	SS020	VFG034815(gb|NP_287686)	92.79	99.1	Type III secretion system effector espR1
Ec-gz95	espL1	SS020	VFG034754(gb|NP_288154)	94.7	95.54	Type III secretion system effector espL1
Ec-gz95	yagZ/ecpA	VF0404	VFG002414(gb|NP_286010)	99.48	91.47	E. coli common pilus structural subunit EcpA
Ec-gz95	aslA	VF0238	VFG001444(gb|AAG10151)	96.11	83.85	putative arylsulfatase
Ec-gz95	galF	VF0560	VFG048990(gb|YP_002920369.1)	98.87	80.55	UTP-glucose-1-phosphate uridylyltransferase subunit GalF
Ec-gz95	gnd	VF0560	VFG048830(gb|YP_002920353.1)	100	66.67	6-phosphogluconate dehydrogenase
Ec-hb26	entF	VF0228	VFG000930(gb|NP_752604)	96.98	99.92	enterobactin synthase multienzyme complex component, ATP-dependent
Ec-hb26	acrB	VF0568	VFG049144(gb|YP_002918165.1)	91.52	99.9	acriflavine resistance protein B
Ec-hb26	fimD	VF0221	VFG000876(gb|NP_757244)	99.09	99.89	Outer membrane usher protein fimD precursor
Ec-hb26	fepA	VF0228	VFG000923(gb|NP_752600)	99.33	99.87	ferrienterobactin outer membrane transporter
Ec-hb26	entE	VF0228	VFG000932(gb|NP_752612)	98.69	99.81	2,3-dihydroxybenzoate-AMP ligase component of enterobactin synthase multienzyme complex
Ec-hb26	gnd	VF0560	VFG048830(gb|YP_002920353.1)	94.87	99.79	6-phosphogluconate dehydrogenase
Ec-hb26	fdeC	VF0506	VFG045349(gb|YP_002390132)	94.07	99.79	adhesin FdeC
Ec-hb26	allB	VF0572	VFG049120(gb|YP_002918207.1)	91.61	99.78	allantoinase
Ec-hb26	espX5	SS020	VFG034873(gb|NP_290699)	95.58	99.77	Type III secretion system effector EspX5
Ec-hb26	fes	IA019	VFG044159(gb|NP_752602)	95.5	99.75	enterobactin/ferric enterobactin esterase
Ec-hb26	entC	VF0228	VFG000931(gb|NP_752611)	99.23	99.74	isochorismate synthase 1
Ec-hb26	espL1	SS020	VFG034754(gb|NP_288154)	97.16	99.74	Type III secretion system effector espL1
Ec-hb26	ugd	VF0560	VFG048797(gb|YP_002920350.1)	90.46	99.74	UDP-glucose 6-dehydrogenase
Ec-hb26	ompA	VF0236	VFG001443(gb|AAF37887)	99.13	99.71	outer membrane protein A
Ec-hb26	fepD	VF0228	VFG000926(gb|NP_752608)	99.4	99.7	ferrienterobactin ABC transporter permease
Ec-hb26	fepG	VF0228	VFG000928(gb|NP_752607)	97.88	99.7	iron-enterobactin ABC transporter permease
Ec-hb26	fepB	VF0228	VFG000924(gb|NP_752610)	99.37	99.69	ferrienterobactin ABC transporter periplasmic binding protein
Ec-hb26	fimH	VF0221	VFG000879(gb|NP_757248)	98.33	99.67	FimH protein precursor
Ec-hb26	entB	VF0228	VFG000933(gb|NP_752613)	99.3	99.65	isochorismatase
Ec-hb26	csgG	VF0103	VFG000462(gb|NP_460110)	96.03	99.64	curli production assembly/transport protein CsgG
Ec-hb26	entD	VF0228	VFG000929(gb|NP_752599)	95.55	99.6	phosphopantetheinyl transferase component of enterobactin synthase multienzyme complex
Ec-hb26	rcsB	VF0571	VFG049018(gb|YP_002920501.1)	96.76	99.54	transcriptional regulator RcsB
Ec-hb26	entS	IA019	VFG044165(gb|NP_752609)	99.52	99.52	enterobactin exporter, iron-regulated
Ec-hb26	ykgK/ecpR	VF0404	VFG002413(gb|NP_286011)	96.67	99.44	regulator protein EcpR
Ec-hb26	fimF	VF0221	VFG000877(gb|NP_757245)	98.86	99.43	FimF protein precursor
Ec-hb26	fimG	VF0221	VFG000878(gb|NP_757247)	98.2	99.4	FimG protein precursor
Ec-hb26	fepC	VF0228	VFG000925(gb|NP_752606)	99.26	99.26	ferrienterobactin ABC transporter ATPase
Ec-hb26	cheY	AI145	VFG043206(gb|YP_001006774)	91.47	99.22	chemotaxis regulatory protein CheY
Ec-hb26	flhC	VF0394	VFG002358(gb|YP_001006783)	95.45	98.48	flagellar biosynthesis transcription activator FlhC
Ec-hb26	espL1	SS020	VFG034754(gb|NP_288154)	94.7	95.54	Type III secretion system effector espL1
Ec-hb26	yagZ/ecpA	VF0404	VFG002414(gb|NP_286010)	100	95	E. coli common pilus structural subunit EcpA
Ec-hb26	aslA	VF0238	VFG001444(gb|AAG10151)	95.9	83.85	putative arylsulfatase
Ec-hb26	espL4	SS020	VFG034772(gb|NP_290644)	96.3	74.77	Type III secretion system effector EspL4
Ec-hb26	espX1	SS020	VFG034849(gb|NP_285716)	93.68	72.87	Type III secretion system effector EspX1
Ec-hb26	espR1	SS020	VFG034815(gb|NP_287686)	92.09	68.48	Type III secretion system effector espR1
Ec-hb27	entF	VF0228	VFG000930(gb|NP_752604)	96.29	99.92	enterobactin synthase multienzyme complex component, ATP-dependent
Ec-hb27	acrB	VF0568	VFG049144(gb|YP_002918165.1)	91.52	99.9	acriflavine resistance protein B
Ec-hb27	fimD	VF0221	VFG000876(gb|NP_757244)	99.32	99.89	Outer membrane usher protein fimD precursor
Ec-hb27	yagX/ecpC	VF0404	VFG002415(gb|NP_286008)	99.29	99.88	E. coli common pilus usher EcpC
Ec-hb27	fepA	VF0228	VFG000923(gb|NP_752600)	99.46	99.87	ferrienterobactin outer membrane transporter
Ec-hb27	fdeC	VF0506	VFG045349(gb|YP_002390132)	96.12	99.84	adhesin FdeC
Ec-hb27	yagW/ecpD	VF0404	VFG002416(gb|NP_286007)	98.9	99.82	polymerized tip adhesin of ECP fibers
Ec-hb27	entE	VF0228	VFG000932(gb|NP_752612)	98.88	99.81	2,3-dihydroxybenzoate-AMP ligase component of enterobactin synthase multienzyme complex
Ec-hb27	gspE	VF0333	VFG002048(gb|YP_404601)	97.99	99.8	general secretion pathway protein E
Ec-hb27	gnd	VF0560	VFG048830(gb|YP_002920353.1)	94.23	99.79	6-phosphogluconate dehydrogenase
Ec-hb27	allB	VF0572	VFG049120(gb|YP_002918207.1)	91.17	99.78	allantoinase
Ec-hb27	espX5	SS020	VFG034873(gb|NP_290699)	92.56	99.77	Type III secretion system effector EspX5
Ec-hb27	entS	IA019	VFG044165(gb|NP_752609)	99.52	99.76	enterobactin exporter, iron-regulated
Ec-hb27	espX1	SS020	VFG034849(gb|NP_285716)	90.45	99.76	Type III secretion system effector EspX1
Ec-hb27	fes	IA019	VFG044159(gb|NP_752602)	95.75	99.75	enterobactin/ferric enterobactin esterase
Ec-hb27	entC	VF0228	VFG000931(gb|NP_752611)	99.23	99.74	isochorismate synthase 1
Ec-hb27	ugd	VF0560	VFG048797(gb|YP_002920350.1)	91.24	99.74	UDP-glucose 6-dehydrogenase
Ec-hb27	ompA	VF0236	VFG001443(gb|AAF37887)	95.71	99.71	outer membrane protein A
Ec-hb27	fepD	VF0228	VFG000926(gb|NP_752608)	99.4	99.7	ferrienterobactin ABC transporter permease
Ec-hb27	fepG	VF0228	VFG000928(gb|NP_752607)	98.18	99.7	iron-enterobactin ABC transporter permease
Ec-hb27	fepB	VF0228	VFG000924(gb|NP_752610)	99.37	99.69	ferrienterobactin ABC transporter periplasmic binding protein
Ec-hb27	gspK	VF0333	VFG002054(gb|YP_404607)	98.15	99.69	general secretion pathway protein K
Ec-hb27	fimH	VF0221	VFG000879(gb|NP_757248)	99	99.67	FimH protein precursor
Ec-hb27	entB	VF0228	VFG000933(gb|NP_752613)	98.95	99.65	isochorismatase
Ec-hb27	csgG	VF0103	VFG000462(gb|NP_460110)	96.03	99.64	curli production assembly/transport protein CsgG
Ec-hb27	gspC	VF0333	VFG002046(gb|YP_404599)	94.85	99.63	general secretion pathway protein C
Ec-hb27	fimC	VF0221	VFG000875(gb|NP_757243)	98.76	99.59	Chaperone protein fimC precursor
Ec-hb27	yagV/ecpE	VF0404	VFG002417(gb|NP_286006)	97.88	99.58	E. coli common pilus chaperone EcpE
Ec-hb27	yagY/ecpB	VF0404	VFG002412(gb|NP_286009)	98.65	99.55	E. coli common pilus chaperone EcpB
Ec-hb27	rcsB	VF0571	VFG049018(gb|YP_002920501.1)	96.76	99.54	transcriptional regulator RcsB
Ec-hb27	csgD	AI094	VFG004125(gb|NP_460113)	93.06	99.54	DNA-binding transcriptional regulator CsgD
Ec-hb27	entD	VF0228	VFG000929(gb|NP_752599)	94.74	99.52	phosphopantetheinyl transferase component of enterobactin synthase multienzyme complex
Ec-hb27	fimB	VF0221	VFG000871(gb|NP_757239)	99.5	99.5	Type 1 fimbriae Regulatory protein fimB
Ec-hb27	fimE	VF0221	VFG000872(gb|NP_757240)	100	99.49	Type 1 fimbriae Regulatory protein fimE
Ec-hb27	yagZ/ecpA	VF0404	VFG002414(gb|NP_286010)	100	99.49	E. coli common pilus structural subunit EcpA
Ec-hb27	fimA	VF0221	VFG000873(gb|NP_757241)	91.21	99.45	Type-1 fimbrial protein, A chain precursor
Ec-hb27	ykgK/ecpR	VF0404	VFG002413(gb|NP_286011)	97.78	99.44	regulator protein EcpR
Ec-hb27	fimF	VF0221	VFG000877(gb|NP_757245)	97.16	99.43	FimF protein precursor
Ec-hb27	fimG	VF0221	VFG000878(gb|NP_757247)	97.6	99.4	FimG protein precursor
Ec-hb27	gspG	VF0333	VFG002050(gb|YP_404603)	99.34	99.34	general secretion pathway protein G
Ec-hb27	fimI	VF0221	VFG000874(gb|NP_757242)	97.3	99.32	Fimbrin-like protein fimI precursor
Ec-hb27	fepC	VF0228	VFG000925(gb|NP_752606)	98.89	99.26	ferrienterobactin ABC transporter ATPase
Ec-hb27	cheY	AI145	VFG043206(gb|YP_001006774)	91.47	99.22	chemotaxis regulatory protein CheY
Ec-hb27	csgE	VF0103	VFG000460(gb|NP_460112)	90.08	99.22	curli production assembly/transport protein CsgE
Ec-hb27	gspI	VF0333	VFG002052(gb|YP_404605)	95.93	99.19	general secretion pathway protein I
Ec-hb27	espL1	SS020	VFG034754(gb|NP_288154)	97.22	98.61	Type III secretion system effector espL1
Ec-hb27	espL1	SS020	VFG034754(gb|NP_288154)	94.37	97.92	Type III secretion system effector espL1
Ec-hb27	gspF	VF0333	VFG002049(gb|YP_404602)	96.99	97.79	general secretion pathway protein F
Ec-hb27	gspH	VF0333	VFG002051(gb|YP_404604)	94.89	93.58	general secretion pathway protein H
Ec-hb27	gspJ	VF0333	VFG002053(gb|YP_404606)	98.4	93.47	general secretion pathway protein J
Ec-hb27	gspD	VF0333	VFG002047(gb|YP_404600)	98.86	89.65	general secretion pathway protein D
Ec-hb27	aslA	VF0238	VFG001444(gb|AAG10151)	95.65	84.91	putative arylsulfatase
Ec-hb27	espR1	SS020	VFG034815(gb|NP_287686)	90.31	79.01	Type III secretion system effector espR1
Ec-hb27	gspM	VF0333	VFG002056(gb|YP_404609)	92.14	78.09	general secretion pathway protein M
Ec-hb27	espX1	SS020	VFG034849(gb|NP_285716)	92.31	72.86	Type III secretion system effector EspX1
Ec-hb27	gspL	VF0333	VFG002055(gb|YP_404608)	97.2	72.7	general secretion pathway protein L
Ec-hb28	iroC	IA013	VFG012509(gb|NP_753167)	99.51	99.92	ATP binding cassette transporter
Ec-hb28	entF	VF0228	VFG000930(gb|NP_752604)	96.6	99.92	enterobactin synthase multienzyme complex component, ATP-dependent
Ec-hb28	acrB	VF0568	VFG049144(gb|YP_002918165.1)	91.52	99.9	acriflavine resistance protein B
Ec-hb28	yagX/ecpC	VF0404	VFG002415(gb|NP_286008)	99.41	99.88	E. coli common pilus usher EcpC
Ec-hb28	fepA	VF0228	VFG000923(gb|NP_752600)	99.46	99.87	ferrienterobactin outer membrane transporter
Ec-hb28	iutA	VF0565	VFG048621(gb|YP_001688090.1)	99.73	99.86	ferric aerobactin receptor IutA
Ec-hb28	iroN	VF0230	VFG000935(gb|NP_753164)	98.9	99.86	salmochelin receptor IroN
Ec-hb28	iucC	VF0123	VFG000617(gb|NP_709456)	97.41	99.83	aerobactin synthesis protein IucC
Ec-hb28	iucA	VF0229	VFG000940(gb|NP_755502)	94.95	99.83	aerobactin siderophore biosynthesis protein IucD
Ec-hb28	yagW/ecpD	VF0404	VFG002416(gb|NP_286007)	98.72	99.82	polymerized tip adhesin of ECP fibers
Ec-hb28	entE	VF0228	VFG000932(gb|NP_752612)	98.88	99.81	2,3-dihydroxybenzoate-AMP ligase component of enterobactin synthase multienzyme complex
Ec-hb28	gspE	VF0333	VFG002048(gb|YP_404601)	97.99	99.8	general secretion pathway protein E
Ec-hb28	gnd	VF0560	VFG048830(gb|YP_002920353.1)	94.44	99.79	6-phosphogluconate dehydrogenase
Ec-hb28	espX1	SS020	VFG034849(gb|NP_285716)	91.33	99.79	Type III secretion system effector EspX1
Ec-hb28	allB	VF0572	VFG049120(gb|YP_002918207.1)	91.39	99.78	allantoinase
Ec-hb28	espX5	SS020	VFG034873(gb|NP_290699)	92.56	99.77	Type III secretion system effector EspX5
Ec-hb28	entS	IA019	VFG044165(gb|NP_752609)	99.52	99.76	enterobactin exporter, iron-regulated
Ec-hb28	iroD	IA013	VFG012505(gb|NP_753166)	99.02	99.76	esterase
Ec-hb28	iucD	VF0229	VFG000937(gb|NP_755499)	97.88	99.76	L-lysine 6-monooxygenase IucD
Ec-hb28	fes	IA019	VFG044159(gb|NP_752602)	96.25	99.75	enterobactin/ferric enterobactin esterase
Ec-hb28	entC	VF0228	VFG000931(gb|NP_752611)	99.23	99.74	isochorismate synthase 1
Ec-hb28	iroB	IA013	VFG012513(gb|NP_753168)	99.46	99.73	glucosyltransferase IroB
Ec-hb28	espL1	SS020	VFG034754(gb|NP_288154)	94.34	99.73	Type III secretion system effector espL1
Ec-hb28	fdeC	VF0506	VFG045349(gb|YP_002390132)	92.65	99.72	adhesin FdeC
Ec-hb28	ompA	VF0236	VFG001443(gb|AAF37887)	95.71	99.71	outer membrane protein A
Ec-hb28	fepD	VF0228	VFG000926(gb|NP_752608)	99.4	99.7	ferrienterobactin ABC transporter permease
Ec-hb28	fepG	VF0228	VFG000928(gb|NP_752607)	97.27	99.7	iron-enterobactin ABC transporter permease
Ec-hb28	fepB	VF0228	VFG000924(gb|NP_752610)	99.37	99.69	ferrienterobactin ABC transporter periplasmic binding protein
Ec-hb28	iroE	IA013	VFG012501(gb|NP_753165)	99.06	99.69	esterase
Ec-hb28	gspK	VF0333	VFG002054(gb|YP_404607)	97.85	99.69	general secretion pathway protein K
Ec-hb28	iucB	VF0229	VFG000939(gb|NP_755501)	96.19	99.68	aerobactin siderophore biosynthesis protein IucB
Ec-hb28	manC	VF0560	VFG048819(gb|YP_002920352.1)	96.37	99.67	mannose-1-phosphate guanylyltransferase
Ec-hb28	entB	VF0228	VFG000933(gb|NP_752613)	98.95	99.65	isochorismatase
Ec-hb28	csgG	VF0103	VFG000462(gb|NP_460110)	96.03	99.64	curli production assembly/transport protein CsgG
Ec-hb28	gspC	VF0333	VFG002046(gb|YP_404599)	94.85	99.63	general secretion pathway protein C
Ec-hb28	wzm	VF0561	VFG049095(gb|YP_002920348.1)	91.76	99.61	lipopolysaccharide O-antigen ABC transport system transmembrane component
Ec-hb28	wzt	VF0561	VFG049084(gb|YP_002920347.1)	94.72	99.59	lipopolysaccharide O-antigen ABC transport system ATP-binding component
Ec-hb28	yagV/ecpE	VF0404	VFG002417(gb|NP_286006)	97.88	99.58	E. coli common pilus chaperone EcpE
Ec-hb28	espL1	SS020	VFG034754(gb|NP_288154)	90.71	99.56	Type III secretion system effector espL1
Ec-hb28	yagY/ecpB	VF0404	VFG002412(gb|NP_286009)	98.65	99.55	E. coli common pilus chaperone EcpB
Ec-hb28	rcsB	VF0571	VFG049018(gb|YP_002920501.1)	96.76	99.54	transcriptional regulator RcsB
Ec-hb28	csgD	AI094	VFG004125(gb|NP_460113)	93.06	99.54	DNA-binding transcriptional regulator CsgD
Ec-hb28	entD	VF0228	VFG000929(gb|NP_752599)	94.74	99.52	phosphopantetheinyl transferase component of enterobactin synthase multienzyme complex
Ec-hb28	yagZ/ecpA	VF0404	VFG002414(gb|NP_286010)	99.49	99.49	E. coli common pilus structural subunit EcpA
Ec-hb28	ykgK/ecpR	VF0404	VFG002413(gb|NP_286011)	98.33	99.44	regulator protein EcpR
Ec-hb28	manC	VF0560	VFG048819(gb|YP_002920352.1)	96.23	99.37	mannose-1-phosphate guanylyltransferase
Ec-hb28	gspG	VF0333	VFG002050(gb|YP_404603)	99.34	99.34	general secretion pathway protein G
Ec-hb28	fepC	VF0228	VFG000925(gb|NP_752606)	99.26	99.26	ferrienterobactin ABC transporter ATPase
Ec-hb28	cheY	AI145	VFG043206(gb|YP_001006774)	91.47	99.22	chemotaxis regulatory protein CheY
Ec-hb28	csgE	VF0103	VFG000460(gb|NP_460112)	90.08	99.22	curli production assembly/transport protein CsgE
Ec-hb28	gspI	VF0333	VFG002052(gb|YP_404605)	93.5	99.19	general secretion pathway protein I
Ec-hb28	espL4	SS020	VFG034772(gb|NP_290644)	97.46	99.15	Type III secretion system effector EspL4
Ec-hb28	manB	VF0560	VFG048808(gb|YP_002920351.1)	96.48	99.13	phosphomannomutase
Ec-hb28	gspF	VF0333	VFG002049(gb|YP_404602)	97.24	97.79	general secretion pathway protein F
Ec-hb28	espL4	SS020	VFG034772(gb|NP_290644)	91.11	96.55	Type III secretion system effector EspL4
Ec-hb28	gspH	VF0333	VFG002051(gb|YP_404604)	94.89	93.58	general secretion pathway protein H
Ec-hb28	gspJ	VF0333	VFG002053(gb|YP_404606)	97.88	93.53	general secretion pathway protein J
Ec-hb28	gspD	VF0333	VFG002047(gb|YP_404600)	98.86	89.65	general secretion pathway protein D
Ec-hb28	aslA	VF0238	VFG001444(gb|AAG10151)	93.48	84.91	putative arylsulfatase
Ec-hb28	espR1	SS020	VFG034815(gb|NP_287686)	90.31	81.21	Type III secretion system effector espR1
Ec-hb28	gspM	VF0333	VFG002056(gb|YP_404609)	91.43	78.09	general secretion pathway protein M
Ec-hb28	gspL	VF0333	VFG002055(gb|YP_404608)	96.85	72.7	general secretion pathway protein L
Ec-hb29	irp1	VF0136	VFG000362(gb|NP_405471)	99.53	99.96	yersiniabactin biosynthetic protein Irp1
Ec-hb29	irp2	VF0136	VFG000363(gb|NP_405472)	99.85	99.95	yersiniabactin biosynthetic protein Irp2
Ec-hb29	entF	VF0228	VFG000930(gb|NP_752604)	96.98	99.92	enterobactin synthase multienzyme complex component, ATP-dependent
Ec-hb29	acrB	VF0568	VFG049144(gb|YP_002918165.1)	91.52	99.9	acriflavine resistance protein B
Ec-hb29	fimD	VF0221	VFG000876(gb|NP_757244)	99.54	99.89	Outer membrane usher protein fimD precursor
Ec-hb29	yagX/ecpC	VF0404	VFG002415(gb|NP_286008)	99.52	99.88	E. coli common pilus usher EcpC
Ec-hb29	fepA	VF0228	VFG000923(gb|NP_752600)	99.33	99.87	ferrienterobactin outer membrane transporter
Ec-hb29	espL4	SS020	VFG034772(gb|NP_290644)	96.7	99.86	Type III secretion system effector EspL4
Ec-hb29	fyuA	VF0564	VFG044333(gb|YP_002920253)	99.55	99.85	yersiniabactin receptor FyuA
Ec-hb29	ybtQ	VF0136	VFG000366(gb|NP_405475)	99.67	99.83	yersiniabactin ABC transporter ATP-binding/permease protein YbtQ
Ec-hb29	ybtP	VF0564	VFG044326(gb|YP_002920246)	99.82	99.82	yersiniabactin ABC transporter ATP-binding/permease protein YbtP
Ec-hb29	yagW/ecpD	VF0404	VFG002416(gb|NP_286007)	99.09	99.82	polymerized tip adhesin of ECP fibers
Ec-hb29	ybtE	VF0136	VFG000359(gb|NP_405468)	99.81	99.81	yersiniabactin siderophore biosynthetic protein
Ec-hb29	entE	VF0228	VFG000932(gb|NP_752612)	99.07	99.81	2,3-dihydroxybenzoate-AMP ligase component of enterobactin synthase multienzyme complex
Ec-hb29	gspE	VF0333	VFG002048(gb|YP_404601)	97.79	99.8	general secretion pathway protein E
Ec-hb29	gnd	VF0560	VFG048830(gb|YP_002920353.1)	95.51	99.79	6-phosphogluconate dehydrogenase
[truncated: 5,702 more rows]
