# Supplementary material for: Genomic epidemiology of antimicrobial resistance determinants in Chinese swine farm Escherichia coli isolates
Source: Front Microbiol. 2025 Apr 2;16:1575426. doi: 10.3389/fmicb.2025.1575426 (PMC12000052; doi:10.3389/fmicb.2025.1575426)
Supplement: Supplementary file 9 [file Table_9.XLSX]

## Sheet: Sheet1
Tested antimicrobials	Ec-hen24	Ec-hen115	J53	Ec-hen24 conjugant	Ec-hen115 conjugant
Amikacin	>32	>32	<=8	<=8	<=8
Gentamicin	>8	>8	<=2	>8	>8
Tobramycin	>8	>8	<=2	>8	8
Ertapenem	>2	>2	<=0.25	>2	>2
Imipenem	>8	8	<=0.25	8	4
Meropenem	>8	4	<=0.13	8	4
Cefazolin	>16	>16	<=2	<=2	<=2
Cefuroxime	>16	>16	<=4	<=4	<=4
Cefoxitin	>16	>16	<=4	<=4	<=4
Ceftazidime	>32	>32	<=1	<=1	<=1
Ceftriaxone	>32	>32	<=1	<=1	<=1
Cefepime	>16	16	<=1	<=1	<=1
Aztreonam	4	<=2	<=2	<=2	<=2
Amoxicillin/Clavulanate	>32/16	32/16	<=8/4	<=8/4	<=8/4
Ampicillin/Sulbactam	>16/8	>16/8	<=4/2	<=4/2	<=4/2
Piperacillin/Tazobactam	>64/4	>64/4	<=4/4	<=4/4	<=4/4
Colistin	>4	>4	<=1	>4	>4
Trimethoprim/Sulfamethoxazole	>4/76	>4/76	<=1/19	<=1/19	<=1/19
Chloramphenicol	>16	>16	<=4	<=4	<=4
Fosfomycin	>128	128	<=16	>128	>128
Nitrofurantoin	32	64	<=16	<=16	<=16
Ciprofloxacin	>4	1	<=0.5	<=0.5	<=0.5
Levofloxacin	>8	<=1	<=1	<=1	<=1
Norfloxacin	>8	<=2	<=2	<=2	<=2
Moxifloxacin	>2	>2	<=0.25	<=0.25	<=0.25
Minocycline	4	16	<=1	<=1	<=1
Tetracycline	>8	>8	<=2	<=2	<=2
Tigecycline	1	1	<0.5	0.5	0.5
